# Supplementary material for: Network toxicology and machine learning reveal the toxicological impact of Bisphenol A exposure on osteoarthritis
Source: Medicine (Baltimore). 2025 Oct 31;104(44):e45406. doi: 10.1097/MD.0000000000045406 (PMC12582729; doi:10.1097/MD.0000000000045406)
Supplement: Supplementary file 1 [file medi-104-e45406-s001.xlsx]

## Sheet: S1
ChEMBL	SwissTargetPrediction	SEA
CP2A6	AR	HTR6
RHEB	ESR1	mvfR
ADA2B	ESR2	APP
CLK3	HTR6	ADRB2
DYRK2	ESRRG	AR
DYR1A	ALOX5	Ca15
VIPR1	CA2	CA3
CP2CJ	CA4	ESRRG
CP2E1	MAPT	ESR1
KPCA	RPS6KA3	ESR2
CLK2	PTGS1	ABAT
NK1R	BCL2L1	TyR1
HCD2	BCL2	IMPA1
CCR2	ALOX15	RPS6KB2
OPRK	ALOX12	ALOX15
DYRK3	RORC	MB
AGTR2	HTR2B	NMUR2
ERR3	SLC6A2	lsdA
GLP1R	GABRA1 GABRB2 GABRG2	ca
DRD1	PTGS2	CAN2
MC4R	GABRB3 GABRG2 GABRA1	UQCRB
SC6A3	SHBG	SLC22A3
AOFA	SRD5A1	SHBG
RXRA	SRD5A2	ALDH5A1
PDE5A	DAO	TAAR1
KC1E	ADRA2A
RASK	ADRA2C
CP2C9	ADRA2B
TYDP1	CHRM1
CATG	SLC6A4
ACES	TACR2
NPY1R	SLC6A3
ANDR	CHRM3
ACM5	ADORA3
PGDH	LTA4H
CLK4	PLEC
GCR	DYRK1A
SGMR1	DRD1
DYR1B	DRD2
RASH	DRD3
HRH1	PLA2G2A
CP1A2	CA7
HDAC6	CA14
ACM2	CA13
PPARG	CA5B
ADRB1	CA5A
BKRB2	TYR
AA2AR	ADRB3
ADRB2	FTO
DRD2	MMP9
RORG	MMP1
CXCR2	MMP2
V1AR	HTR2A
EGFR	NR1H3
RAN	IGF1R
IMB1	BRAF
SPN1	PARP1
HMDH	UPP1
ADRB3	ACHE
TSHR	DRD4
ERBB2	HSP90AA1
CLTR1	TRAP1
ADA2C	QDPR
ACM4	HSP90AB1
ACM3	RIPK2
CLK1	ALPL
PTAFR	FASN
CXCR1	DHFR
AA1R	DUSP3
SC6A4	CDK5R1 CDK5
ACM1	NR1H4
ADA1D	HDAC1
5HT6R	NR1I2
DYRK4	IDO1
ST1C4	CLK1
GALC	DYRK1B
CALCR	HDAC6
MMP1	CTSK
ELNE	FGFR1
PGH2	AKT1
OPRM	GABBR2 GABBR1
CDK5	EPHX2
CD5R1	MYLK
5HT2C	CYP19A1
PP2BA	RAF1
KCNH2	ROCK1
DRD4	PRKACA
ADA2A	KCNN4
GLSK	CDK2 CCNA1 CCNA2
NPY2R	MAPK10
MC5R	MAPK9
SC6A2	PHLPP2
VGFR1	ASAH1
PTPRC	TRPA1
HRH2	PAK1
FYN	HTR3A
5HT2B	HRH4
NF2L2	JAK3
THAS	JAK2
MMP9	MAP2K1
MK14
ESR1
DRD3
MK01
CNR1
CCR4
MK03
ESR2
CP3A4
CCR5
THB
AA3R
LCK
CP2D6
EDNRA
CCKAR
MC3R
GSK3B
NK2R
OPRD
5HT2A
CAH2
CASP1
PGH1

## Sheet: S3
id	log2FC	AveExpr	t	P.Value	adj.P.Val	B
RBM25	-0.527353	8.43441	-7.58135	5.76052e-11	4.836e-07	14.6254
KLF9	-1.23577	8.2173	-7.52794	7.30735e-11	4.836e-07	14.401
RORA	-0.756074	6.89072	-7.41239	1.22149e-10	5.38921e-07	13.9162
RLF	-0.542469	7.94015	-7.31593	1.87404e-10	6.20118e-07	13.5122
CCNL1	-1.17296	9.04652	-7.24233	2.5963e-10	6.87293e-07	13.2046
CEBPZ	-0.696595	8.27185	-7.0139	7.11511e-10	1.13028e-06	12.253
EFEMP2	0.665453	9.19188	7.00581	7.37289e-10	1.13028e-06	12.2194
RSRC2	-0.400392	9.34047	-6.99511	7.72808e-10	1.13028e-06	12.1749
BCL6	-0.861226	9.85193	-6.97268	8.52891e-10	1.13028e-06	12.0819
RBM39	-0.392883	10.1701	-6.9724	8.53946e-10	1.13028e-06	12.0807
CLK1	-0.745812	8.86699	-6.72454	2.52775e-09	3.04158e-06	11.0563
NFKBIA	-0.830044	10.5526	-6.66961	3.21115e-09	3.33556e-06	10.8304
SCRG1	1.80109	8.83798	6.66501	3.27608e-09	3.33556e-06	10.8115
SCAF4	-0.793789	6.03752	-6.63827	3.68005e-09	3.42546e-06	10.7017
SECISBP2L	-0.441939	7.96766	-6.62598	3.88198e-09	3.42546e-06	10.6513
AKR7A2	0.504771	8.74809	6.59245	4.49057e-09	3.71482e-06	10.5138
AKAP13	-0.569651	8.60842	-6.57545	4.8343e-09	3.76393e-06	10.4442
ESF1	-0.646374	7.7298	-6.51736	6.21766e-09	4.57205e-06	10.2067
PPIG	-0.492655	8.02495	-6.47791	7.37407e-09	5.13701e-06	10.0457
PRPF40A	-0.4187	8.98307	-6.31683	1.47548e-08	9.76476e-06	9.39124
ABHD14A	0.678935	8.2097	6.30221	1.57103e-08	9.90198e-06	9.33204
SREK1	-0.441978	8.38738	-6.28815	1.66865e-08	1.00392e-05	9.27517
UCP2	0.862487	9.57066	6.24279	2.02618e-08	1.12654e-05	9.09202
PDLIM2	0.732615	7.8179	6.2409	2.04269e-08	1.12654e-05	9.08437
THOC2	-0.403139	8.05696	-6.21715	2.26089e-08	1.19698e-05	8.98863
AFF1	-0.527388	9.16107	-6.20469	2.38447e-08	1.19698e-05	8.93843
NXF1	-0.51376	9.1164	-6.19913	2.44171e-08	1.19698e-05	8.91606
PRDX4	0.624124	10.5795	6.17352	2.72353e-08	1.25013e-05	8.81303
UIMC1	-0.339653	8.15136	-6.16973	2.76787e-08	1.25013e-05	8.7978
VEGFA	-1.15831	7.84184	-6.16398	2.83642e-08	1.25013e-05	8.77473
RP11-769O8.3	-0.996345	5.01801	-6.15653	2.92793e-08	1.25013e-05	8.74478
HNRNPDL	-0.371295	9.6249	-6.14004	3.14091e-08	1.2613e-05	8.67856
TBK1	-0.361222	8.65258	-6.13623	3.19221e-08	1.2613e-05	8.66328
ZFAND5	-0.664106	9.92028	-6.13274	3.23996e-08	1.2613e-05	8.64928
SMC5	-0.485655	7.03736	-6.10519	3.64251e-08	1.37749e-05	8.53884
SLC16A7	-0.961818	7.24444	-6.05583	4.491e-08	1.65119e-05	8.34139
SLC19A2	-1.3367	7.75167	-6.04811	4.64017e-08	1.65993e-05	8.31058
BSCL2	1.1645	6.86772	6.03081	4.9927e-08	1.7336e-05	8.24154
TLR7	1.34585	7.48553	6.01991	5.22843e-08	1.7336e-05	8.19805
AASS	-0.801294	5.967	-6.01943	5.23904e-08	1.7336e-05	8.19614
AHCTF1	-0.528368	6.99374	-6.00283	5.61986e-08	1.7987e-05	8.12999
EIF5B	-0.557951	8.07205	-5.99916	5.70758e-08	1.7987e-05	8.11539
USP47	-0.498616	8.67515	-5.96626	6.55785e-08	1.98304e-05	7.98449
SRSF5	-0.546734	10.2985	-5.96502	6.59216e-08	1.98304e-05	7.97957
RHOQ	-0.427804	9.88806	-5.94429	7.19399e-08	2.11599e-05	7.89722
COPZ2	0.661573	9.32158	5.93248	7.56079e-08	2.14008e-05	7.85035
RBBP6	-0.48956	7.64404	-5.92825	7.69631e-08	2.14008e-05	7.83361
LRCH1	-1.00285	5.26481	-5.92627	7.76095e-08	2.14008e-05	7.82573
TMEM258	0.404596	11.1874	5.88936	9.06315e-08	2.44816e-05	7.67955
TIPARP	-0.859697	9.3441	-5.85759	1.03551e-07	2.74121e-05	7.55398
ARHGEF18	0.437634	8.57272	5.84547	1.08945e-07	2.80582e-05	7.50614
CDV3	-0.416781	9.3004	-5.83903	1.1192e-07	2.80582e-05	7.48076
HSP90AA1	-0.36562	11.6815	-5.83811	1.12351e-07	2.80582e-05	7.47714
NELL1	1.6326	5.11803	5.81357	1.24498e-07	3.05157e-05	7.38043
SSR4	0.549273	10.867	5.78529	1.40105e-07	3.35418e-05	7.26917
HNRNPA1	-0.343272	11.5707	-5.78222	1.41911e-07	3.35418e-05	7.25711
MTHFD2	-0.831748	9.01868	-5.76912	1.49877e-07	3.48029e-05	7.20567
NAA15	-0.819684	6.35008	-5.75773	1.57165e-07	3.58661e-05	7.16095
PNISR	-0.503192	8.68964	-5.75279	1.60431e-07	3.5991e-05	7.14158
PIGA	-0.954722	6.92551	-5.74191	1.67865e-07	3.68352e-05	7.09892
GRB10	-0.583665	7.99142	-5.73921	1.6976e-07	3.68352e-05	7.08835
MAFF	-1.58401	8.0895	-5.73412	1.73393e-07	3.70166e-05	7.06841
C9orf16	0.468608	7.57016	5.70155	1.98521e-07	4.11433e-05	6.94098
CHD1	-0.623385	8.01893	-5.70043	1.99447e-07	4.11433e-05	6.93659
AF007147	-1.04347	5.93124	-5.69731	2.02048e-07	4.11433e-05	6.92439
TNFAIP3	-0.946349	8.51136	-5.69057	2.07776e-07	4.16433e-05	6.89808
TPR	-0.442728	8.49603	-5.68701	2.10861e-07	4.16433e-05	6.8842
PRRC2C	-0.480993	8.89747	-5.68352	2.13943e-07	4.16433e-05	6.87054
NKTR	-0.654221	7.80265	-5.67189	2.24503e-07	4.30656e-05	6.82518
JMJD4	0.678663	5.8782	5.6504	2.45387e-07	4.51117e-05	6.74144
GABARAPL1	-0.57756	9.87949	-5.64987	2.45936e-07	4.51117e-05	6.73934
PLA2G15	0.901525	7.33015	5.64869	2.47131e-07	4.51117e-05	6.73478
MED13L	-0.468464	7.95666	-5.64706	2.48803e-07	4.51117e-05	6.72843
SNX17	0.59776	8.46738	5.63991	2.56269e-07	4.58375e-05	6.7006
NEDD9	-0.845395	6.97053	-5.63411	2.62492e-07	4.63246e-05	6.67802
TRIM68	0.405583	7.36225	5.59803	3.04641e-07	5.2704e-05	6.53787
ZBTB16	-1.41604	8.72068	-5.59354	3.10341e-07	5.2704e-05	6.52042
PRUNE2	0.554636	8.50584	5.59334	3.10586e-07	5.2704e-05	6.51968
TFAM	-0.409597	6.70618	-5.57467	3.35424e-07	5.55328e-05	6.44728
RANBP2	-0.412839	8.39431	-5.57362	3.36865e-07	5.55328e-05	6.44325
MGAT4C	1.22956	5.21069	5.57149	3.39843e-07	5.55328e-05	6.43497
MCL1	-0.584936	9.70186	-5.56214	3.53164e-07	5.70058e-05	6.39879
MXRA8	0.66462	10.4587	5.54041	3.86153e-07	6.15798e-05	6.31478
KIAA0485	-0.750296	6.8044	-5.524	4.13055e-07	6.50857e-05	6.25142
PHF20	-0.383029	8.08763	-5.51629	4.26336e-07	6.53943e-05	6.22165
CCDC59	-0.591902	8.04177	-5.51345	4.31313e-07	6.53943e-05	6.21073
SRSF7	-0.558398	9.19442	-5.51159	4.34626e-07	6.53943e-05	6.20354
ATP6V0D1	0.484819	9.78685	5.5115	4.34776e-07	6.53943e-05	6.20321
DDX24	-0.371284	9.41547	-5.50038	4.55054e-07	6.76753e-05	6.16034
LONRF1	-0.65375	6.90426	-5.4922	4.70547e-07	6.84359e-05	6.12885
TXNL4A	0.336788	8.83522	5.49182	4.71269e-07	6.84359e-05	6.1274
DNTTIP2	-0.471307	9.27692	-5.48955	4.7568e-07	6.84359e-05	6.11864
SLC25A36	-0.346902	9.15479	-5.48663	4.81397e-07	6.85136e-05	6.10741
KDM7A	-0.63052	8.19927	-5.47961	4.95417e-07	6.92616e-05	6.08041
MIR6883	-0.909858	8.27864	-5.47877	4.97118e-07	6.92616e-05	6.07719
GABARAPL2	0.297578	10.8427	5.46972	5.15858e-07	7.11239e-05	6.04239
SF3B1	-0.285362	10.398	-5.44983	5.59505e-07	7.63464e-05	5.96601
PIM1	-0.872338	7.99843	-5.42493	6.19279e-07	8.36406e-05	5.87058
YBX3	-0.553971	10.5051	-5.41799	6.3703e-07	8.51689e-05	5.84401
LRPAP1	0.488268	8.74336	5.41215	6.52353e-07	8.63454e-05	5.82167
KDELR3	0.782742	9.0178	5.40711	6.65857e-07	8.72603e-05	5.80241
SIK1	-1.32784	7.49958	-5.39416	7.01861e-07	9.06224e-05	5.75291
ZNF529	0.535413	5.84792	5.39299	7.05206e-07	9.06224e-05	5.74844
FOSL2	-0.895969	7.30627	-5.38302	7.34334e-07	9.27454e-05	5.7104
SRSF11	-0.46946	9.01641	-5.38255	7.35741e-07	9.27454e-05	5.7086
RNF187	0.403263	8.49049	5.37535	7.57577e-07	9.36903e-05	5.68111
DDIT4	-1.1467	9.70445	-5.37367	7.62756e-07	9.36903e-05	5.67471
ZC3H15	-0.393459	8.72598	-5.37311	7.64472e-07	9.36903e-05	5.6726
TRIM33	-0.357026	7.58958	-5.36826	7.79667e-07	9.46759e-05	5.6541
EPYC	1.8554	5.65478	5.35693	8.16316e-07	9.82251e-05	5.61093
NFKB2	-0.719914	5.78699	-5.3382	8.80639e-07	0.00010489	5.53967
ZNF423	0.766441	9.10423	5.33627	8.87559e-07	0.00010489	5.53231
NAGK	0.636133	9.25416	5.32989	9.10744e-07	0.000106678	5.50808
TNFSF12	1.02558	6.13896	5.3118	9.79805e-07	0.000113761	5.43942
GADD45B	-1.29675	9.05493	-5.30211	1.01892e-06	0.000116825	5.40264
BRD2	-0.490907	9.32214	-5.30091	1.02385e-06	0.000116825	5.39811
MIR3656	0.325825	8.91309	5.29182	1.06209e-06	0.000120152	5.36367
B3GALNT1	0.763976	6.31164	5.26543	1.18119e-06	0.000131624	5.26385
DALRD3	0.407252	7.06584	5.26393	1.18833e-06	0.000131624	5.25819
TNFSF11	1.25458	5.47493	5.26289	1.19333e-06	0.000131624	5.25425
CALML4	0.664153	6.3331	5.25794	1.21731e-06	0.000133159	5.23556
CEP350	-0.360067	8.27594	-5.24155	1.30021e-06	0.000141062	5.1737
TIMP1	0.821699	12.2179	5.23295	1.3459e-06	0.000144832	5.14127
GTPBP4	-0.49843	7.62918	-5.22261	1.4029e-06	0.000149048	5.10233
TDO2	1.05848	5.94573	5.22112	1.41127e-06	0.000149048	5.09675
PTGDS	1.26886	10.3817	5.21978	1.41886e-06	0.000149048	5.09171
CX3CR1	1.28638	7.81097	5.20949	1.47864e-06	0.000154105	5.05297
NFIL3	-1.31657	9.26904	-5.19688	1.5552e-06	0.000159667	5.00559
TMCO3	0.632014	7.6523	5.19556	1.56344e-06	0.000159667	5.00063
SPAG9	-0.317792	8.20071	-5.1948	1.5682e-06	0.000159667	4.99778
STOML1	0.378192	6.83434	5.18904	1.6047e-06	0.000162136	4.97618
ZNF671	0.847121	5.52435	5.18702	1.61774e-06	0.000162215	4.96858
JUN	-1.00103	9.62519	-5.18053	1.66025e-06	0.000164041	4.94424
PRPF3	-0.488512	7.15047	-5.18046	1.66073e-06	0.000164041	4.94397
FNBP4	-0.475947	8.30173	-5.17853	1.67357e-06	0.000164084	4.93674
LOC101060604	-0.491155	6.38203	-5.17534	1.69505e-06	0.000164968	4.92477
SMCO4	0.589739	8.59729	5.17062	1.7273e-06	0.000166879	4.90709
ZCCHC2	-0.468389	8.11827	-5.16386	1.77451e-06	0.000170037	4.88178
RPA3	0.548505	7.81068	5.16229	1.78567e-06	0.000170037	4.8759
CSPP1	-0.441624	6.51725	-5.15256	1.85634e-06	0.000175503	4.83948
FKBP5	-1.7527	7.40558	-5.14914	1.88182e-06	0.000175566	4.82669
SEPT6	0.311899	6.94464	5.14891	1.88352e-06	0.000175566	4.82584
MAGED2	0.421752	8.94618	5.14366	1.92335e-06	0.000177897	4.80621
PYCARD	0.685599	8.06428	5.14209	1.93542e-06	0.000177897	4.80034
SCAF11	-0.339865	8.8677	-5.13935	1.95668e-06	0.000178611	4.79009
SCML1	-0.605526	7.47651	-5.13334	2.00404e-06	0.000180988	4.76765
ZBTB43	-0.527685	6.89977	-5.13259	2.01007e-06	0.000180988	4.76484
LINC00312	-0.779068	7.79145	-5.12992	2.03153e-06	0.000181685	4.75487
TRMT5	0.356142	10.5501	5.12295	2.0886e-06	0.000185535	4.72888
PARD3	-0.510341	6.96486	-5.11997	2.11349e-06	0.000186495	4.71777
GLB1	0.650522	9.25162	5.10749	2.22096e-06	0.00019468	4.67125
SSB	-0.343434	8.51864	-5.10578	2.23611e-06	0.000194718	4.66487
APOLD1	-0.577609	9.38797	-5.09644	2.32051e-06	0.000200235	4.63013
PTGS1	0.764728	8.27821	5.09545	2.32972e-06	0.000200235	4.62641
MRC2	0.809176	9.92806	5.09249	2.3572e-06	0.000201289	4.61541
TARS	-0.514625	8.18854	-5.08852	2.39464e-06	0.000203176	4.60064
TOP1	-0.422214	8.73566	-5.07805	2.49604e-06	0.00021043	4.56175
SLCO4A1	-1.22659	6.10176	-5.07561	2.52026e-06	0.000211127	4.55269
LST1	0.85576	7.43948	5.07399	2.53655e-06	0.000211156	4.54665
TSPO	0.529762	10.0292	5.07121	2.56455e-06	0.000212153	4.53635
NPAS2	-0.704645	5.32937	-5.0692	2.58508e-06	0.000212523	4.52888
DDX3X	-0.38627	9.21879	-5.05895	2.69206e-06	0.000219159	4.49086
ABCA5	-0.654826	7.25271	-5.05714	2.71134e-06	0.000219159	4.48417
DDX5	-0.322208	11.562	-5.05645	2.71877e-06	0.000219159	4.48161
DDX21	-0.676774	10.1363	-5.05522	2.73203e-06	0.000219159	4.47704
TRAC	0.593251	6.59741	5.03796	2.92486e-06	0.000229758	4.41311
SFPQ	-0.398047	9.09176	-5.03693	2.93674e-06	0.000229758	4.40931
ATRIP	0.520397	7.37645	5.03687	2.93748e-06	0.000229758	4.40907
KATNB1	0.351412	6.85627	5.03583	2.94954e-06	0.000229758	4.40523
TAF10	0.356897	8.9443	5.03532	2.95544e-06	0.000229758	4.40336
MAP1LC3B	-0.294563	9.77128	-5.03422	2.96832e-06	0.000229758	4.39929
ZFP36L2	-0.556022	10.1995	-5.02983	3.0202e-06	0.000232415	4.38304
UBL5	0.367755	9.49277	5.0262	3.06379e-06	0.000234407	4.36961
COMT	0.431998	8.61087	5.01863	3.15649e-06	0.000238855	4.34168
RCVRN	-0.617239	4.00697	-5.01851	3.15803e-06	0.000238855	4.34122
TRA2A	-0.530189	7.52699	-5.01326	3.22405e-06	0.000242384	4.32183
NDUFAF3	0.440436	8.30762	5.0119	3.2413e-06	0.000242384	4.31683
SDF4	0.418481	9.25557	5.00641	3.31217e-06	0.000245031	4.29656
TSPAN4	0.471857	8.92861	5.00493	3.33156e-06	0.000245031	4.29109
SPA17	0.425566	6.51927	5.00391	3.34486e-06	0.000245031	4.28736
MCM2	0.449681	6.89567	5.00347	3.35076e-06	0.000245031	4.28571
GAS2L1	0.523029	7.34908	5.00081	3.38596e-06	0.000246245	4.27591
QDPR	0.465198	8.53831	4.99736	3.43221e-06	0.000248043	4.2632
WNT5B	1.14699	5.76405	4.99618	3.44816e-06	0.000248043	4.25886
ZNF292	-0.4625	7.80012	-4.98975	3.53654e-06	0.000253025	4.23514
LOC728392	0.568438	8.17449	4.98778	3.56399e-06	0.000253618	4.2279
HNRNPU	-0.304572	9.66783	-4.9817	3.65009e-06	0.000258356	4.20554
MYC	-1.06815	9.21571	-4.97761	3.70922e-06	0.000261145	4.19048
NAA60	0.293117	8.72387	4.96353	3.91995e-06	0.000274521	4.13872
DKFZP586I1420	-0.531969	8.66058	-4.95463	4.05894e-06	0.000281981	4.10608
IRS2	-0.764428	8.96942	-4.954	4.06908e-06	0.000281981	4.10375
CGGBP1	-0.310464	9.1884	-4.95079	4.12055e-06	0.000284061	4.09197
VKORC1	0.681987	10.4592	4.94756	4.173e-06	0.000286185	4.08013
SPCS1	0.326846	10.9242	4.93871	4.3201e-06	0.000291759	4.04768
LOC100129518	-0.784147	9.20799	-4.93806	4.33109e-06	0.000291759	4.0453
FLRT2	0.858628	7.8582	4.93716	4.34627e-06	0.000291759	4.04203
FUCA1	0.753317	10.0468	4.93617	4.36321e-06	0.000291759	4.03838
MIA-RAB4B	0.608544	6.79516	4.93483	4.38605e-06	0.000291759	4.03349
YIF1A	0.335527	9.01333	4.93481	4.38652e-06	0.000291759	4.03339
THBS4	0.72922	12.4277	4.93217	4.43204e-06	0.000293312	4.02373
LOC101928830	0.717396	10.458	4.92958	4.47712e-06	0.000294821	4.01425
BGN	0.973157	10.2961	4.92441	4.56839e-06	0.000296694	3.99535
INTS6	-0.429655	7.13547	-4.92422	4.57175e-06	0.000296694	3.99466
RP3-522P13.2	-0.429955	6.82146	-4.92416	4.57281e-06	0.000296694	3.99445
WASL	-0.687555	6.5135	-4.92059	4.63705e-06	0.000298523	3.98139
MIR7110	0.518781	9.30994	4.92009	4.64609e-06	0.000298523	3.97956
SRSF4	-0.415645	8.73205	-4.91447	4.7492e-06	0.000303673	3.95901
HSPD1	-0.382484	10.2279	-4.90778	4.8748e-06	0.000309082	3.93457
RND3	-0.652685	10.4403	-4.90748	4.88049e-06	0.000309082	3.93348
SPTAN1	0.486264	8.14373	4.90282	4.97005e-06	0.000312485	3.91646
KRR1	-0.409422	7.20402	-4.90223	4.98144e-06	0.000312485	3.91431
MAPK8	-0.419643	6.24609	-4.89797	5.06492e-06	0.000316223	3.89876
HIST2H2AA3	-0.897703	8.23492	-4.89519	5.12001e-06	0.000318162	3.88863
IRAK3	-0.609978	6.53639	-4.89355	5.15279e-06	0.000318702	3.88266
LRRC15	1.46675	8.21564	4.8862	5.30245e-06	0.000326434	3.85586
NAMPT	-0.998468	9.35392	-4.87946	5.44346e-06	0.000333563	3.83129
FOXO3	-0.607013	9.09689	-4.87755	5.48404e-06	0.000334501	3.82434
REEP4	0.407674	7.81822	4.87178	5.60836e-06	0.000338964	3.80336
MSX2	0.633143	5.33794	4.87101	5.62522e-06	0.000338964	3.80055
RIOK3	-0.344264	8.80392	-4.86951	5.65819e-06	0.000338964	3.79508
GOLM1	1.03887	8.88966	4.86944	5.65965e-06	0.000338964	3.79484
MARK1	-0.407733	6.69824	-4.86656	5.72343e-06	0.00034124	3.78436
LOC101928676	0.377779	9.01272	4.85983	5.87501e-06	0.000348707	3.7599
DCTN3	0.315727	9.64867	4.85794	5.91823e-06	0.000349704	3.75304
DHRS1	0.463969	7.97483	4.84406	6.24559e-06	0.000365887	3.70266
MIR1304	-0.457041	9.1762	-4.84399	6.24739e-06	0.000365887	3.70239
DOCK2	0.783624	7.34504	4.84202	6.29522e-06	0.000366816	3.69526
ARPC1A	0.389811	8.92265	4.84004	6.34374e-06	0.000366816	3.68808
PHF20L1	-0.389333	6.28667	-4.83871	6.37645e-06	0.000366816	3.68327
PCDH12	0.819075	6.80457	4.83655	6.43015e-06	0.000366816	3.67542
PCOLCE	0.838021	11.0583	4.83575	6.45014e-06	0.000366816	3.67252
IFRD1	-0.6952	7.82374	-4.83537	6.45951e-06	0.000366816	3.67116
GNG5	0.250557	11.0345	4.83421	6.48861e-06	0.000366816	3.66695
ETHE1	0.29079	8.34094	4.83361	6.50377e-06	0.000366816	3.66477
YIPF3	0.404733	7.96723	4.83325	6.51268e-06	0.000366816	3.66349
S100A11	0.497032	10.715	4.82647	6.68595e-06	0.00037426	3.63893
CDKN2D	-0.597105	4.89153	-4.82561	6.70822e-06	0.00037426	3.63582
PHIP	-0.393377	8.28649	-4.82479	6.72966e-06	0.00037426	3.63283
TYMS	0.766393	6.48422	4.82216	6.79838e-06	0.000375166	3.62333
PIGO	0.39843	5.82315	4.822	6.80265e-06	0.000375166	3.62274
PLIN2	-0.832259	8.70615	-4.81247	7.05793e-06	0.000386259	3.58829
UPF2	-0.330496	8.22484	-4.81232	7.06215e-06	0.000386259	3.58773
BLNK	0.846703	7.44586	4.8107	7.10656e-06	0.000386318	3.58186
PTBP2	-0.488766	7.2402	-4.81015	7.12161e-06	0.000386318	3.57989
ADM	-1.08324	9.74685	-4.80478	7.27089e-06	0.000392806	3.56048
SYNCRIP	-0.295863	8.85417	-4.80299	7.32113e-06	0.000393912	3.55405
ABLIM1	-0.747469	9.26495	-4.80075	7.38488e-06	0.000395608	3.54594
LOC440434	-0.399302	8.08946	-4.79969	7.41515e-06	0.000395608	3.54211
KLF6	-0.659521	9.20958	-4.79784	7.46826e-06	0.000395608	3.53544
ZNF688	0.451631	6.10362	4.7977	7.47219e-06	0.000395608	3.53495
ANKHD1	-0.237372	8.23741	-4.79559	7.53338e-06	0.000397258	3.52732
NUFIP1	-0.306589	6.49654	-4.79001	7.69739e-06	0.000404296	3.50718
DHX32	-0.279639	8.50449	-4.78392	7.88e-06	0.000411386	3.48526
AGO3	-0.365183	6.9706	-4.78244	7.92519e-06	0.000411386	3.47991
NCOA3	-0.366381	7.44697	-4.78243	7.92561e-06	0.000411386	3.47986
UBXN4	-0.276107	8.66802	-4.78128	7.96073e-06	0.000411595	3.47573
HLA-DMB	0.827813	10.1777	4.77673	8.10132e-06	0.000417234	3.45936
CSF1R	0.755347	9.61233	4.77438	8.1751e-06	0.000419402	3.45089
MORF4L2	-0.237769	11.1898	-4.77307	8.21636e-06	0.000419891	3.44618
LGALSL	-0.759661	6.25825	-4.76372	8.51741e-06	0.000432691	3.41254
ARRB1	0.545098	7.53975	4.76327	8.53222e-06	0.000432691	3.41092
TP53TG1	0.35585	6.93412	4.76028	8.6308e-06	0.00043602	3.40018
ARHGAP6	-0.655584	7.36119	-4.75781	8.71326e-06	0.000438512	3.39129
LPP	-0.463509	8.86579	-4.75164	8.92233e-06	0.000447333	3.36913
LGALS1	0.397355	11.8881	4.74881	9.01984e-06	0.000450515	3.35897
SLC29A3	0.66174	7.42378	4.74419	9.18127e-06	0.000456855	3.34239
FCGRT	0.519179	10.1903	4.74254	9.23939e-06	0.000458025	3.3365
KIAA0930	0.363796	8.49631	4.74042	9.31515e-06	0.000460057	3.32887
EGFR	-0.539006	7.44988	-4.73904	9.36452e-06	0.000460776	3.32393
C1orf54	0.654724	9.51559	4.73295	9.5856e-06	0.000468023	3.30212
LOC100506282	-0.773836	4.09894	-4.73287	9.58851e-06	0.000468023	3.30184
RYR2	0.777881	4.31929	4.73208	9.61789e-06	0.000468023	3.29898
FIBP	0.309443	8.65387	4.72894	9.73427e-06	0.000471952	3.28774
RHD	0.621597	4.29987	4.7262	9.83703e-06	0.000475193	3.27793
THAP9-AS1	-0.632887	7.43562	-4.7248	9.88987e-06	0.000475264	3.27292
CAPNS1	0.326538	10.8176	4.72426	9.91031e-06	0.000475264	3.27099
TNS3	0.512796	9.72105	4.71927	1.01016e-05	0.000482689	3.25313
KAL1	1.02195	8.11873	4.71715	1.01839e-05	0.000484871	3.24555
RCN3	0.657012	8.53068	4.71311	1.03426e-05	0.000490663	3.2311
KDM3A	-0.343772	8.1028	-4.71116	1.042e-05	0.000492568	3.22414
CD4	0.795641	7.43721	4.70958	1.04833e-05	0.000493799	3.21848
AGAP11	-0.39574	7.76101	-4.70278	1.07595e-05	0.000505011	3.19419
USP7	-0.275239	8.75652	-4.70173	1.08026e-05	0.000505239	3.19046
UXS1	0.30453	8.45594	4.69701	1.09991e-05	0.000512618	3.17362
E2F3	-0.425924	7.48599	-4.69547	1.10641e-05	0.00051384	3.16812
KLHL24	-0.474511	7.17372	-4.69446	1.11068e-05	0.00051402	3.16452
PNMA1	0.348473	9.26635	4.69092	1.12578e-05	0.000519192	3.15191
MAN2B1	0.637498	9.21866	4.68637	1.14552e-05	0.000523988	3.13568
USP34	-0.338985	8.52796	-4.68613	1.14656e-05	0.000523988	3.13483
SFSWAP	-0.349939	7.41542	-4.68579	1.14805e-05	0.000523988	3.13361
TADA3	0.54666	7.02558	4.6832	1.15943e-05	0.000527216	3.1244
STMN2	1.25625	5.30722	4.68238	1.16309e-05	0.000527216	3.12145
SPEN	-0.437811	8.32876	-4.67766	1.18422e-05	0.000531889	3.10464
ZNF331	-0.592733	7.8216	-4.67749	1.18499e-05	0.000531889	3.10404
CAPZB	0.322179	9.85793	4.67738	1.18546e-05	0.000531889	3.10367
TMEM39B	0.397964	6.88863	4.67598	1.19183e-05	0.000532164	3.09866
ENTPD4	-0.408309	7.82406	-4.67468	1.19774e-05	0.000532164	3.09405
C11orf24	0.381412	8.0461	4.67459	1.19813e-05	0.000532164	3.09374
RGPD3	-0.373342	9.00952	-4.67194	1.2103e-05	0.000535769	3.0843
RBM6	-0.44843	7.93592	-4.66937	1.22224e-05	0.00053925	3.07514
RTP4	0.760795	6.10563	4.6662	1.23704e-05	0.00054397	3.0639
TMEM230	0.391012	10.1685	4.66127	1.26049e-05	0.000550307	3.04636
ATP6V0B	0.378544	9.58367	4.66099	1.26185e-05	0.000550307	3.04536
HLA-DPB1	0.702455	11.0688	4.66056	1.26393e-05	0.000550307	3.04382
GLT8D2	0.691732	9.3441	4.65609	1.28559e-05	0.000557386	3.02796
RPGR	-0.740682	6.20318	-4.65416	1.29506e-05	0.000557386	3.0211
CCL25	-0.898079	4.24666	-4.65385	1.29657e-05	0.000557386	3.02002
PARP6	-0.297368	8.42932	-4.65335	1.29907e-05	0.000557386	3.01822
CYBA	0.68056	9.18779	4.65291	1.30124e-05	0.000557386	3.01666
ADNP2	-0.41501	7.86259	-4.64923	1.31955e-05	0.000563405	3.00362
ARGLU1	-0.463604	8.99022	-4.64772	1.32714e-05	0.000563877	2.99826
SLC46A3	0.525934	8.04759	4.64732	1.32918e-05	0.000563877	2.99683
DHX9	-0.440203	7.00882	-4.64586	1.33657e-05	0.000564899	2.99166
CEBPD	-0.72743	10.1283	-4.64436	1.3442e-05	0.000564899	2.98634
MYCBP2	-0.398488	9.56839	-4.64432	1.34439e-05	0.000564899	2.98621
TPST2	0.430337	8.21132	4.64344	1.34891e-05	0.000565007	2.98308
VAV1	0.630035	6.9864	4.63412	1.39747e-05	0.000583501	2.95006
REV3L	-0.543278	9.27906	-4.62937	1.42289e-05	0.000590646	2.93324
MAT2A	-0.444578	9.65086	-4.62926	1.42351e-05	0.000590646	2.93284
LTBP3	0.625359	9.47881	4.62241	1.46093e-05	0.000604278	2.90862
ATXN7	-0.445677	7.14273	-4.61548	1.49983e-05	0.000616552	2.8841
EPHB2	0.382075	6.38509	4.6147	1.50424e-05	0.000616552	2.88137
AGAP10	-0.482497	8.41945	-4.61464	1.50458e-05	0.000616552	2.88115
ATP6V0E2	0.566727	7.65406	4.60454	1.56321e-05	0.000637833	2.84548
C14orf132	0.762224	9.29541	4.60347	1.56953e-05	0.000637833	2.84172
NREP	0.774384	8.5427	4.60323	1.57097e-05	0.000637833	2.84087
FTSJ2	0.357935	7.78277	4.59876	1.59773e-05	0.000646714	2.82511
JUND	-0.526346	10.1427	-4.59565	1.61664e-05	0.000651257	2.81413
RGS4	0.71106	5.12729	4.5953	1.61879e-05	0.000651257	2.81289
FZD1	0.525318	8.04082	4.59395	1.62706e-05	0.000651846	2.80814
YTHDC1	-0.365712	8.75135	-4.59338	1.63057e-05	0.000651846	2.80613
G6PC3	0.376195	8.172	4.59266	1.63503e-05	0.000651846	2.80358
THEM6	0.657359	5.60066	4.59158	1.64168e-05	0.000652532	2.79979
SLK	-0.320685	8.91436	-4.59054	1.64819e-05	0.000653155	2.79611
PLBD1	0.646957	10.0024	4.58323	1.69428e-05	0.000669418	2.77038
GLT8D1	0.400887	9.00595	4.57617	1.74e-05	0.000684639	2.74554
STC1	-1.00936	6.25365	-4.57569	1.74315e-05	0.000684639	2.74386
USP32	-0.380269	7.58458	-4.57182	1.76876e-05	0.00069264	2.73026
2025-03-02	0.414468	8.06727	4.57056	1.77721e-05	0.000693808	2.72581
LRRC40	-0.329957	7.70405	-4.56981	1.78222e-05	0.000693808	2.72319
ZNF24	-0.293733	8.01925	-4.56796	1.79467e-05	0.000696607	2.71669
C6orf15	-0.628309	3.90832	-4.55929	1.85427e-05	0.000717634	2.68623
CORO1B	0.417839	7.62436	4.55758	1.86623e-05	0.00072016	2.68024
RNASET2	0.608775	9.38132	4.55569	1.87955e-05	0.000723191	2.67361
FADD	0.494505	7.60782	4.5527	1.90078e-05	0.000726396	2.66314
MGC12488	-0.87445	5.03604	-4.55226	1.90396e-05	0.000726396	2.66158
AP4M1	0.69257	5.4532	4.55221	1.90435e-05	0.000726396	2.66139
NIPBL	-0.302007	7.72591	-4.54719	1.94059e-05	0.000738095	2.64381
EXOC7	0.277444	7.05577	4.54331	1.96913e-05	0.000746177	2.6302
PUS7	-0.554614	7.93001	-4.54277	1.97312e-05	0.000746177	2.62832
DYNLL1	0.407488	11.1411	4.53757	2.01199e-05	0.000758709	2.61013
GAP43	0.89238	6.16358	4.53366	2.0418e-05	0.000767761	2.59642
INSR	-0.52584	7.2794	-4.53183	2.05581e-05	0.000770814	2.59005
GPAA1	0.328195	8.85903	4.53109	2.06156e-05	0.000770814	2.58744
HNMT	0.58064	8.27223	4.52617	2.09999e-05	0.000782969	2.57023
EVL	0.434566	7.80002	4.52415	2.11594e-05	0.000786701	2.56318
CECR1	0.926953	9.56398	4.52075	2.14305e-05	0.000792741	2.55131
OGFOD3	0.33991	7.45567	4.52061	2.14416e-05	0.000792741	2.55083
HMGCS1	-0.31333	6.77169	-4.51663	2.17641e-05	0.000802421	2.53692
TYROBP	0.747093	10.5711	4.51419	2.19634e-05	0.000807523	2.52842
HMGB1	-0.230068	11.6106	-4.51271	2.20861e-05	0.000809782	2.52324
OTUD4	-0.483694	7.3993	-4.51195	2.2149e-05	0.000809844	2.52059
CGB1	-0.801698	5.53028	-4.50065	2.31051e-05	0.000842177	2.48121
TPPP3	1.11402	9.15447	4.50001	2.31605e-05	0.000842177	2.47898
GTSE1	-0.388564	6.90328	-4.49801	2.33346e-05	0.000846181	2.472
RNFT2	0.596024	4.24444	4.49131	2.39259e-05	0.000865254	2.44869
TRIM14	0.655962	6.92042	4.49013	2.40317e-05	0.000865909	2.44458
TFDP1	0.33557	8.0173	4.48965	2.40748e-05	0.000865909	2.44291
IGK	1.72012	8.59611	4.48843	2.4185e-05	0.000867514	2.43866
THY1	0.952175	8.73671	4.4852	2.4478e-05	0.000874946	2.42744
USP32P2	-0.525671	8.38641	-4.48469	2.45244e-05	0.000874946	2.42568
TOR4A	0.536304	6.10538	4.48139	2.48284e-05	0.000883411	2.4142
ZFP64	0.321859	6.60334	4.47978	2.4978e-05	0.000886351	2.40861
EDNRB	-0.776765	7.53901	-4.47775	2.51683e-05	0.000888187	2.40154
ITGB2	0.641171	8.81315	4.47748	2.51936e-05	0.000888187	2.4006
SLC6A20	-0.579903	3.17462	-4.47708	2.52311e-05	0.000888187	2.39922
DYNLRB1	0.260476	9.70072	4.47519	2.54092e-05	0.000890021	2.39267
U2SURP	-0.299967	7.88839	-4.4751	2.54176e-05	0.000890021	2.39236
FAM173A	0.57259	6.70645	4.47188	2.57252e-05	0.000898412	2.38116
SNAI1	-0.83338	5.97551	-4.46809	2.60905e-05	0.000908269	2.36803
NEMF	-0.370117	8.64525	-4.46754	2.61446e-05	0.000908269	2.36609
ANKH	0.955499	8.6657	4.46483	2.64096e-05	0.000915072	2.35671
NR4A1	-1.01691	6.89676	-4.4613	2.67588e-05	0.00092475	2.34447
LY86	0.761779	8.85193	4.46008	2.68812e-05	0.00092656	2.34023
EBF2	-0.517158	6.97932	-4.45903	2.69858e-05	0.00092775	2.33661
LIPA	0.630353	10.6138	4.45791	2.70991e-05	0.000927802	2.33271
TRRAP	0.331703	7.39477	4.45762	2.71275e-05	0.000927802	2.33173
SRSF3	-0.329646	9.81154	-4.45671	2.72194e-05	0.000928548	2.32858
HCFC1R1	0.607105	7.66461	4.45452	2.7443e-05	0.000933769	2.32097
SLC38A2	-0.441309	10.9625	-4.45284	2.76148e-05	0.000936403	2.31516
IGHG1	1.63519	7.11947	4.45193	2.77078e-05	0.000936403	2.31203
FOXC2	-0.974196	5.24007	-4.45114	2.77896e-05	0.000936403	2.30928
ZBTB38	-0.502962	8.40093	-4.4504	2.78666e-05	0.000936403	2.30671
CRIP1	0.903372	10.3441	4.45032	2.78742e-05	0.000936403	2.30645
LAIR1	0.616283	8.22385	4.44859	2.80543e-05	0.000940068	2.30046
RP11-680F8.4	-0.685233	4.91406	-4.44782	2.81351e-05	0.000940393	2.29778
KIAA0020	-0.402611	7.67704	-4.44501	2.84306e-05	0.000947877	2.28805
TRIL	0.852146	7.27686	4.44002	2.89623e-05	0.00096318	2.2708
PA2G4	-0.399992	8.34634	-4.43899	2.90729e-05	0.000964433	2.26726
TBCB	0.34485	9.15001	4.43762	2.92213e-05	0.000966932	2.26252
PDZRN4	0.992852	6.48472	4.43651	2.93413e-05	0.000968358	2.2587
DKC1	-0.379557	8.36194	-4.43588	2.94107e-05	0.000968358	2.2565
ADCK2	0.313596	6.60868	4.43492	2.95152e-05	0.000969315	2.2532
RHOB	-0.707525	9.92102	-4.43427	2.95862e-05	0.000969315	2.25097
TTLL1	0.6975	6.04129	4.43153	2.98895e-05	0.000970849	2.24147
FZD8	0.859853	5.6679	4.43152	2.98902e-05	0.000970849	2.24145
IL10RA	0.626869	9.01248	4.43141	2.99028e-05	0.000970849	2.24106
GNL3	-0.438607	8.59894	-4.43119	2.99265e-05	0.000970849	2.24032
CRABP2	0.667098	7.05481	4.42982	3.00789e-05	0.000973408	2.2356
RPS6KB1	-0.340413	7.16917	-4.42369	3.077e-05	0.000991141	2.21445
N4BP2L2	-0.336394	8.36923	-4.42332	3.08128e-05	0.000991141	2.21316
ATF3	-1.34196	8.03653	-4.42237	3.09212e-05	0.000991141	2.20989
ZDHHC17	-0.297297	8.15157	-4.42233	3.09264e-05	0.000991141	2.20974
TREM2	1.23467	7.66697	4.41299	3.2014e-05	0.00102352	2.17758
NASP	-0.344025	7.52818	-4.41144	3.21983e-05	0.00102478	2.17223
SEL1L3	0.613207	7.20389	4.41136	3.22082e-05	0.00102478	2.17195
RPA4	-0.672436	5.45106	-4.40888	3.25047e-05	0.00103173	2.16342
FBP1	0.915598	8.39174	4.40675	3.27619e-05	0.0010336	2.15609
SNW1	-0.226398	9.16396	-4.40633	3.28133e-05	0.0010336	2.15463
MDN1	-0.387649	7.24715	-4.40629	3.28174e-05	0.0010336	2.15451
SFRP5	-0.74608	3.02471	-4.40581	3.28759e-05	0.0010336	2.15286
NID2	1.01548	9.59166	4.40398	3.30998e-05	0.00103817	2.14654
OR10C1	-0.492609	4.9775	-4.3973	3.3927e-05	0.0010616	2.12358
SRD5A1	0.488124	5.48077	4.39633	3.40491e-05	0.00106247	2.12024
MXRA5	1.11526	10.613	4.3958	3.41154e-05	0.00106247	2.11843
EIF1	-0.298277	11.6573	-4.39489	3.42299e-05	0.00106354	2.11531
FADS3	-0.49678	7.37586	-4.39279	3.44964e-05	0.00106931	2.1081
ITPKC	-0.448959	7.2228	-4.39188	3.4613e-05	0.00107041	2.10496
GDE1	0.343988	8.77533	4.39115	3.47069e-05	0.00107082	2.10244
NME4	0.500146	8.25245	4.39031	3.48135e-05	0.00107161	2.09959
CUL7	0.455502	6.41937	4.38774	3.51463e-05	0.00107934	2.09074
KLF5	-0.588661	5.96367	-4.38585	3.53913e-05	0.00108435	2.08428
PGF	-0.588002	8.97722	-4.38495	3.55096e-05	0.00108546	2.08117
P2RX6	-0.394969	5.50501	-4.38242	3.58423e-05	0.00109093	2.0725
CD28	0.789777	5.53366	4.38234	3.58535e-05	0.00109093	2.07221
LYL1	0.716766	6.79565	4.38028	3.6126e-05	0.00109563	2.06517
CREBZF	-0.296537	6.61846	-4.37919	3.62725e-05	0.00109563	2.0614
PKN1	0.540676	7.13402	4.3784	3.63774e-05	0.00109563	2.05872
GOLGA6L4	-0.668404	7.49167	-4.37825	3.63973e-05	0.00109563	2.05821
CLU	0.68213	12.1944	4.37807	3.64215e-05	0.00109563	2.05759
ISLR	0.680572	10.1461	4.37519	3.68104e-05	0.00110085	2.04772
TCERG1	-0.417241	7.87285	-4.37448	3.69067e-05	0.00110085	2.04528
MAGI1	-0.394301	5.95655	-4.3741	3.69588e-05	0.00110085	2.04397
SNRPA1	-0.410589	8.26465	-4.37318	3.70848e-05	0.00110085	2.04081
PGAM1	0.34361	11.0325	4.37316	3.70871e-05	0.00110085	2.04075
LOC732360	-0.58426	6.9742	-4.37311	3.70943e-05	0.00110085	2.04057
PUM1	-0.225252	9.82609	-4.37163	3.72968e-05	0.00110258	2.03551
CUTA	0.345282	10.29	4.37147	3.7319e-05	0.00110258	2.03495
NACA	-0.252907	11.9255	-4.3706	3.74377e-05	0.00110362	2.032
SDC3	0.885155	6.90908	4.36972	3.75603e-05	0.00110477	2.02896
TBC1D15	-0.29457	8.34457	-4.36847	3.77337e-05	0.00110741	2.02468
ACP2	0.447245	8.82544	4.36552	3.81456e-05	0.00111703	2.01458
NAT1	0.399858	7.39875	4.36412	3.83426e-05	0.0011189	2.00979
STK24	-0.326862	9.64226	-4.36386	3.83786e-05	0.0011189	2.00892
KLF4	-0.771754	10.9682	-4.36243	3.85816e-05	0.00112109	2.00402
PLXNB2	0.63502	8.27834	4.36214	3.86231e-05	0.00112109	2.00302
ZFP36	-0.867949	10.6188	-4.35931	3.90268e-05	0.00113018	1.99335
BZW1	-0.508578	10.6003	-4.35875	3.91072e-05	0.00113018	1.99144
DPT	0.890261	10.3958	4.35763	3.92681e-05	0.00113236	1.98762
IGFBP2	0.936561	7.18862	4.35492	3.96621e-05	0.00114123	1.97834
RIMS3	0.473273	5.80956	4.35178	4.01217e-05	0.00115196	1.96763
PPIC	0.560127	10.3619	4.34775	4.07206e-05	0.00116662	1.95386
HLA-DRB1	0.595167	12.1968	4.34126	4.17015e-05	0.00119026	1.93173
FKBP15	0.312737	8.221	4.34111	4.17255e-05	0.00119026	1.9312
SMC3	-0.37466	7.53682	-4.34006	4.18865e-05	0.00119228	1.92762
ATF4	-0.390308	11.2166	-4.33333	4.29333e-05	0.00121905	1.90468
SARS2	0.462533	6.34765	4.33283	4.3011e-05	0.00121905	1.903
ME2	0.644625	8.91374	4.3303	4.3413e-05	0.00122627	1.89435
MGAT4B	0.393112	7.82485	4.33004	4.34542e-05	0.00122627	1.89347
2025-03-08	0.399996	7.57016	4.32947	4.3544e-05	0.00122627	1.89155
ANKRD11	-0.756727	6.97446	-4.32832	4.37286e-05	0.00122886	1.88762
RYBP	-0.403387	8.53024	-4.32626	4.40597e-05	0.00123554	1.88061
PSMB10	0.461813	7.98087	4.32305	4.45805e-05	0.0012475	1.86969
BEST1	-0.574302	5.55377	-4.32196	4.47584e-05	0.00124983	1.86599
TSR1	-0.429828	7.17027	-4.31919	4.52156e-05	0.00125891	1.85655
USP10	-0.421463	7.39029	-4.31805	4.54038e-05	0.00125891	1.85269
PNRC1	-0.68821	10.0439	-4.31805	4.54048e-05	0.00125891	1.85267
NR2F6	0.570393	5.87793	4.31756	4.54853e-05	0.00125891	1.85102
ESYT1	0.50618	8.51127	4.31712	4.55591e-05	0.00125891	1.84952
MFNG	0.337714	6.36203	4.31636	4.56853e-05	0.00125977	1.84695
MBNL1	-0.280898	9.56777	-4.31388	4.61012e-05	0.0012686	1.83853
FASN	-0.675205	6.13328	-4.30855	4.70089e-05	0.00129089	1.82042
HNRNPH3	-0.322895	9.09521	-4.30279	4.80098e-05	0.00131565	1.80085
NME3	0.553297	7.26329	4.29866	4.87379e-05	0.00133284	1.78687
TAF15	-0.362469	7.59915	-4.29742	4.89596e-05	0.00133614	1.78265
HNRNPK	-0.269205	11.0592	-4.29435	4.9511e-05	0.00134841	1.77225
IGKC	1.34343	7.09845	4.29215	4.99101e-05	0.00135578	1.76479
NGFRAP1	0.656458	11.6008	4.29129	5.00661e-05	0.00135578	1.7619
GRN	0.581195	10.6374	4.29107	5.01079e-05	0.00135578	1.76112
ZMYND11	-0.223353	9.27007	-4.29061	5.01913e-05	0.00135578	1.75958
KCNQ1	0.608206	6.11784	4.28876	5.05315e-05	0.00136085	1.7533
TMEM180	0.645626	5.68917	4.28847	5.05845e-05	0.00136085	1.75233
SNRK	-0.350108	8.40738	-4.28637	5.09735e-05	0.00136804	1.74522
GAL3ST4	0.868241	8.73946	4.28591	5.10585e-05	0.00136804	1.74367
MMP1	2.25327	8.20361	4.2819	5.18106e-05	0.00138414	1.73009
APEH	0.552105	7.03303	4.28079	5.20191e-05	0.00138414	1.72636
MCM5	0.558386	6.60267	4.28063	5.20506e-05	0.00138414	1.7258
COL14A1	0.698796	9.08219	4.28048	5.20779e-05	0.00138414	1.72531
NDUFA1	0.504509	10.5597	4.27975	5.2218e-05	0.00138508	1.72282
PEX11B	0.276163	8.46438	4.2784	5.24753e-05	0.00138913	1.71826
DNPH1	0.353952	7.02738	4.27718	5.27078e-05	0.0013914	1.71415
AREG	-0.785891	4.04868	-4.27685	5.27714e-05	0.0013914	1.71303
ARMCX2	0.487986	8.75769	4.27493	5.31415e-05	0.00139612	1.70654
PTPN6	0.413125	7.99891	4.27483	5.31615e-05	0.00139612	1.70619
GPI	0.411347	9.69119	4.27412	5.3299e-05	0.00139696	1.70379
NIT2	-0.365456	8.41788	-4.26839	5.44222e-05	0.00142358	1.68443
CCDC47	-0.410607	8.8785	-4.26573	5.49495e-05	0.00143205	1.67548
SLC5A3	0.812024	8.8028	4.26567	5.49624e-05	0.00143205	1.67527
TRPC3	-0.505111	4.40381	-4.2597	5.61683e-05	0.0014606	1.65512
JTB	0.241615	11.2591	4.25863	5.63873e-05	0.00146342	1.65151
JMJD6	-0.409786	6.84539	-4.2557	5.69894e-05	0.00147615	1.64165
NDUFS3	0.372642	9.34634	4.25383	5.73778e-05	0.00148331	1.63535
NOLC1	-0.373946	8.43665	-4.25196	5.77689e-05	0.00148926	1.62904
MTX1	0.318717	8.61113	4.25165	5.7833e-05	0.00148926	1.62801
EXOSC8	-0.343764	7.67236	-4.24853	5.8493e-05	0.00150333	1.61748
CORO1A	0.910824	6.75684	4.24715	5.87857e-05	0.00150792	1.61285
PPP1CB	-0.371513	9.10986	-4.23723	6.09381e-05	0.00156011	1.57948
DOLK	0.286455	7.3795	4.23646	6.11077e-05	0.00156143	1.5769
UBA2	-0.386511	9.19557	-4.23414	6.16224e-05	0.00157155	1.56912
EPHA3	0.707033	7.17231	4.23168	6.21744e-05	0.00158258	1.56085
CYAT1	1.84374	8.12682	4.22586	6.34985e-05	0.00161318	1.5413
CPQ	0.468434	8.95243	4.22474	6.37557e-05	0.00161661	1.53755
ENTPD1	0.500517	7.80666	4.2227	6.42285e-05	0.00162548	1.5307
CCNH	-0.308263	8.91565	-4.21957	6.49583e-05	0.00163857	1.52022
CLEC3B	0.644943	11.7494	4.21942	6.4993e-05	0.00163857	1.51972
UAP1	-0.590925	11.3593	-4.21826	6.52669e-05	0.00164112	1.51582
C2	0.657388	8.95039	4.21794	6.53425e-05	0.00164112	1.51475
AKR1A1	0.461642	10.1857	4.21675	6.56245e-05	0.00164509	1.51075
PNMAL1	0.857152	6.81697	4.2159	6.58247e-05	0.00164699	1.50793
TM2D3	0.285313	9.83471	4.21536	6.59534e-05	0.00164709	1.50612
C14orf79	0.532432	4.81349	4.21381	6.63233e-05	0.00164769	1.50093
SCML2	-0.439409	7.71494	-4.21368	6.63565e-05	0.00164769	1.50046
TARDBP	-0.221516	9.13337	-4.21352	6.63942e-05	0.00164769	1.49994
GOLGA4	-0.327186	8.62121	-4.21318	6.64751e-05	0.00164769	1.49881
NENF	0.253801	7.45463	4.21085	6.70369e-05	0.00165851	1.491
NPM1	-0.263325	11.1594	-4.20997	6.72491e-05	0.00166065	1.48807
MINOS1-NBL1	0.595045	11.1796	4.20925	6.74257e-05	0.00166191	1.48564
SHOC2	-0.272362	9.17647	-4.20663	6.80659e-05	0.00167457	1.47688
IGLC1	1.8714	7.71575	4.20553	6.83363e-05	0.00167811	1.4732
ARHGAP25	0.504174	6.79561	4.20091	6.94851e-05	0.00170277	1.45774
ACTG1P4	-0.55535	6.45189	-4.20046	6.95981e-05	0.00170277	1.45624
TSC22D3	-0.524897	10.1681	-4.19965	6.98003e-05	0.00170313	1.45354
SEC14L1	-0.329191	8.44408	-4.19938	6.987e-05	0.00170313	1.45262
NR4A3	-0.975451	5.72279	-4.19853	7.00823e-05	0.00170516	1.44981
NFAT5	-0.433327	7.17692	-4.1902	7.22177e-05	0.00175284	1.42198
CLIC3	0.988263	4.19642	4.18986	7.23067e-05	0.00175284	1.42084
CD74	0.456217	11.6256	4.18781	7.28408e-05	0.00175994	1.41402
PPP1R15A	-0.803848	8.22587	-4.18772	7.28653e-05	0.00175994	1.4137
DIAPH2	-0.38284	8.08036	-4.18511	7.35524e-05	0.0017733	1.405
ABHD14A-ACY1	0.384274	7.19046	4.18326	7.40438e-05	0.0017819	1.39883
FLI1	0.345014	7.35952	4.18077	7.47094e-05	0.00179465	1.39054
MRPL48	0.401197	7.76866	4.17952	7.50464e-05	0.00179815	1.38636
TRIP6	0.39821	8.86956	4.17922	7.51269e-05	0.00179815	1.38537
PAXBP1	-0.273954	7.55572	-4.17799	7.54613e-05	0.00180159	1.38125
NDUFA3	0.539019	9.05647	4.17769	7.55428e-05	0.00180159	1.38025
IQCE	0.298392	6.17405	4.17602	7.59985e-05	0.00180808	1.37468
HK3	1.30797	6.18924	4.17503	7.62682e-05	0.00180808	1.3714
KTN1	-0.401824	10.0171	-4.17489	7.63052e-05	0.00180808	1.37095
ARHGAP26	-0.346067	5.61209	-4.17469	7.63614e-05	0.00180808	1.37027
PCCB	0.361394	7.2301	4.1737	7.66338e-05	0.00181129	1.36697
RABGGTB	-0.373758	8.73689	-4.17112	7.73466e-05	0.00182458	1.35839
AK6	-0.293232	8.71577	-4.17067	7.74716e-05	0.00182458	1.35689
MARCKS	0.503597	9.20279	4.16793	7.82367e-05	0.00183933	1.34778
EIF4G1	-0.414483	8.36744	-4.16592	7.88032e-05	0.0018466	1.3411
KIF11	0.761164	4.7039	4.16585	7.88251e-05	0.0018466	1.34084
AP1AR	-0.391335	5.94054	-4.16241	7.98041e-05	0.00186586	1.3294
MLLT10	-0.267761	6.13833	-4.16197	7.99292e-05	0.00186586	1.32795
P4HTM	0.266535	8.68707	4.16117	8.0159e-05	0.00186793	1.32529
DAB2	0.558626	11.01	4.16004	8.04832e-05	0.00187109	1.32155
CBR1	0.604069	6.93746	4.15972	8.05772e-05	0.00187109	1.32047
WBP4	-0.334956	7.29624	-4.15923	8.07196e-05	0.00187111	1.31883
TMEM51	0.811685	7.25485	4.1572	8.13072e-05	0.00188144	1.31211
RUFY3	-0.299342	7.2676	-4.15583	8.17079e-05	0.00188399	1.30756
SH3BGRL3	0.605012	10.0124	4.15539	8.18377e-05	0.00188399	1.30609
AKR7A3	0.32004	6.86803	4.15537	8.18446e-05	0.00188399	1.30601
SGPL1	0.282561	7.12217	4.15486	8.19919e-05	0.00188411	1.30434
HMGXB4	-0.241763	7.80711	-4.15164	8.29457e-05	0.00190178	1.29363
APOD	-1.49331	9.24957	-4.15129	8.30484e-05	0.00190178	1.29248
C10orf10	-0.854938	9.00394	-4.15078	8.31996e-05	0.00190195	1.2908
RUFY2	-0.750128	6.21624	-4.15027	8.3351e-05	0.00190204	1.28911
AGPAT1	0.327914	8.68798	4.14981	8.3491e-05	0.00190204	1.28756
CBX6	0.425857	8.98551	4.1491	8.37031e-05	0.0019036	1.28521
CD300A	0.604034	5.82278	4.14784	8.40797e-05	0.00190888	1.28105
SPRY1	-0.646624	8.62842	-4.14407	8.52227e-05	0.00193152	1.26854
TOP3A	-0.28094	5.88557	-4.14293	8.55722e-05	0.00193613	1.26475
WAC	-0.295676	9.57093	-4.14158	8.59842e-05	0.00194213	1.2603
GOLGA1	0.210753	7.27978	4.13909	8.67546e-05	0.00195619	1.25204
PCDHB12	0.687302	5.25723	4.13815	8.70466e-05	0.00195944	1.24893
BRD4	-0.477812	8.38286	-4.13675	8.74825e-05	0.0019659	1.2443
EPHX1	0.589001	9.66205	4.13466	8.81413e-05	0.00197735	1.23735
CANT1	0.319308	7.95125	4.13015	8.95705e-05	0.00200602	1.22246
SYNGR2	0.483307	8.32016	4.12813	9.02195e-05	0.00201404	1.21577
MTRF1L	-0.427846	5.89505	-4.12809	9.02331e-05	0.00201404	1.21563
SYCP2	-0.640296	3.57024	-4.12692	9.06102e-05	0.00201587	1.21177
SAT1	-0.447092	11.2387	-4.12689	9.06196e-05	0.00201587	1.21167
CHPF2	0.453535	7.67298	4.12591	9.09394e-05	0.00201959	1.20841
TIAL1	-0.246848	7.79717	-4.1217	9.23143e-05	0.00204439	1.19452
LTC4S	1.08271	6.12683	4.12155	9.23651e-05	0.00204439	1.19401
C1QA	0.703422	10.77	4.11145	9.5752e-05	0.00211581	1.16067
HOXB7	0.381179	7.33914	4.11017	9.61867e-05	0.00212188	1.15648
GAA	0.507923	9.06195	4.10913	9.65446e-05	0.00212623	1.15304
TAF2	-0.345476	7.94023	-4.10846	9.67775e-05	0.00212782	1.15081
HHEX	0.396479	7.54381	4.1042	9.82534e-05	0.00215669	1.1368
PRR5L	0.683066	6.1475	4.10094	9.94005e-05	0.00217609	1.12606
WASF3	-0.53468	8.4052	-4.10076	9.9466e-05	0.00217609	1.12545
PLGRKT	0.504907	7.48226	4.10003	9.97251e-05	0.00217723	1.12304
KCNMA1	0.58865	7.94681	4.09968	9.98472e-05	0.00217723	1.12191
CD2	0.676662	6.71756	4.09913	0.000100044	0.00217794	1.12008
TMED3	0.392858	8.10103	4.0932	0.000102176	0.00222068	1.10057
PSEN1	0.244379	8.10786	4.09167	0.000102734	0.00222916	1.09553
ADCY7	0.534247	8.05484	4.08782	0.000104147	0.00225612	1.08289
TMEM254	0.455032	5.40008	4.08566	0.000104949	0.00226915	1.0758
C1orf27	-0.315085	7.40003	-4.08528	0.000105092	0.00226915	1.07454
CTSH	0.594476	10.2159	4.08296	0.000105958	0.00228173	1.06694
NCSTN	0.356872	8.41606	4.08236	0.000106186	0.00228173	1.06495
DLGAP5	0.840426	4.4218	4.08197	0.000106331	0.00228173	1.06369
CYCSP33	-0.774282	4.07093	-4.08189	0.000106364	0.00228173	1.06341
COL5A1	0.90015	9.29825	4.08019	0.000107008	0.00228717	1.05782
ABHD5	-0.508882	6.28971	-4.08012	0.000107031	0.00228717	1.05762
CPT2	0.432529	6.73781	4.07985	0.000107135	0.00228717	1.05672
GNPDA1	0.408643	8.57614	4.07884	0.000107519	0.00229167	1.05341
HSPA6	-0.620635	8.06209	-4.07736	0.000108087	0.00230005	1.04854
ARSB	0.422321	6.24596	4.0748	0.00010907	0.00231465	1.04016
DUSP8	-0.627168	6.15361	-4.07467	0.000109122	0.00231465	1.03972
ZMYM5	-0.318385	5.39555	-4.07227	0.000110053	0.00232786	1.03186
PLXNC1	0.730617	7.0218	4.07216	0.000110097	0.00232786	1.03149
FIGF	-0.932853	6.60667	-4.071	0.00011055	0.00233372	1.02769
CNPY2	0.309066	8.80012	4.06902	0.000111328	0.0023464	1.02121
LMO2	0.35887	9.19539	4.06792	0.000111762	0.0023518	1.01761
PILRA	0.519903	6.81467	4.06483	0.000112994	0.00237395	1.00747
TSPYL2	-0.435659	8.40788	-4.06298	0.000113736	0.00238576	1.00141
RFX5	0.324556	7.8112	4.06205	0.000114112	0.00238985	0.998365
POLR2L	0.44025	9.24396	4.05997	0.000114953	0.00240345	0.991573
NUCB1	0.462751	8.96348	4.05955	0.000115124	0.00240345	0.990195
DDOST	0.322437	10.0021	4.05895	0.00011537	0.00240479	0.988223
EMP1	-0.463993	10.0152	-4.05679	0.000116254	0.00241863	0.981164
CAST	-0.225285	9.66034	-4.05644	0.0001164	0.00241863	0.980007
IL1R1	-0.573357	10.0252	-4.05593	0.000116607	0.00241914	0.978359
ZMAT3	0.463767	7.94127	4.05485	0.000117056	0.00242191	0.974809
SLC39A4	0.567303	5.9667	4.05472	0.000117107	0.00242191	0.974409
PELI1	-0.550193	8.51056	-4.05219	0.00011816	0.00243817	0.966126
MIR612	-0.712114	8.80752	-4.05195	0.000118261	0.00243817	0.965336
EPS8L2	0.564847	5.86044	4.05084	0.000118724	0.00244391	0.961722
TMEM231	0.324628	6.79405	4.05037	0.000118923	0.00244419	0.960174
SOCS6	0.446247	6.80378	4.04993	0.000119107	0.00244419	0.958745
TPX2	0.708542	5.4297	4.04737	0.000120189	0.00245951	0.950383
UBL4A	0.483448	7.61403	4.04728	0.000120226	0.00245951	0.950106
FAM89B	0.370383	8.45651	4.04407	0.0001216	0.00248379	0.939597
RPS6	-0.200672	12.4453	-4.04361	0.000121796	0.00248397	0.938104
SDC1	0.820649	6.17593	4.04221	0.0001224	0.00249244	0.933536
IL11RA	0.594655	7.56366	4.04156	0.000122682	0.00249434	0.93141
ZNF747	0.259838	6.93598	4.04046	0.000123157	0.00250017	0.927831
RB1CC1	-0.348807	8.5256	-4.03906	0.000123766	0.00250867	0.923277
PGAP2	0.254096	7.29311	4.03834	0.00012408	0.00250919	0.920933
BTAF1	-0.307063	8.25726	-4.03814	0.00012417	0.00250919	0.920259
SPSB1	-0.47339	7.27567	-4.03732	0.000124529	0.0025126	0.917594
RBM4B	0.489274	7.10817	4.03486	0.000125614	0.00253064	0.909572
FLT1	-0.444726	6.50089	-4.03049	0.000127562	0.00256597	0.895353
RAC2	0.622478	7.3256	4.02914	0.000128173	0.00257435	0.890935
SMCHD1	-0.327689	7.20865	-4.02816	0.000128613	0.00257828	0.887767
GM2A	0.504887	8.12503	4.02784	0.000128758	0.00257828	0.886726
C1orf216	0.302773	8.11508	4.0254	0.00012987	0.00259497	0.878777
DOK2	0.569624	7.64033	4.02486	0.00013012	0.00259497	0.877001
GSS	0.278522	7.73384	4.02473	0.00013018	0.00259497	0.87658
PRSS23	0.573025	10.0072	4.02353	0.00013073	0.00260202	0.872682
EDF1	0.262018	9.76594	4.023	0.000130973	0.00260294	0.870964
ARL4A	-0.472313	8.11753	-4.0164	0.00013405	0.0026601	0.849506
BAG3	-0.633806	9.48943	-4.01575	0.000134357	0.00266221	0.847392
UNC119B	0.376546	8.11064	4.01485	0.000134783	0.00266664	0.844471
SPARC	0.40177	11.6742	4.01436	0.000135017	0.00266716	0.842867
TPSB2	0.905477	8.88735	4.01392	0.000135225	0.00266716	0.841446
RASSF7	0.299123	6.97185	4.0134	0.000135473	0.00266716	0.839753
ZNF185	0.389441	7.39305	4.0131	0.000135615	0.00266716	0.838783
RNF139	-0.254871	9.15248	-4.012	0.000136141	0.00267353	0.83521
DNAJA1	-0.367605	10.156	-4.01107	0.000136584	0.00267492	0.832206
TMEM106C	0.655288	7.28172	4.01057	0.000136827	0.00267492	0.830565
TPD52L2	0.456885	8.75286	4.0105	0.000136861	0.00267492	0.830333
SUOX	0.339998	7.38174	4.01014	0.000137034	0.00267492	0.829167
SAMSN1	0.649174	7.34805	4.00975	0.000137222	0.00267492	0.827902
ARMCX6	0.335392	9.21594	4.00833	0.000137904	0.00267711	0.823318
APOBEC3C	0.479393	7.34973	4.00801	0.00013806	0.00267711	0.822276
PTN	0.800223	8.00925	4.008	0.000138066	0.00267711	0.822237
CETN2	0.358598	9.18036	4.00784	0.000138143	0.00267711	0.821718
CLEC11A	0.572124	6.50656	4.00587	0.000139101	0.00268798	0.815334
TEX261	0.260181	8.4621	4.00585	0.000139111	0.00268798	0.815273
GBP2	-0.287492	9.06806	-4.00468	0.000139687	0.00269518	0.811456
SPATA20	0.42901	8.22293	4.0033	0.000140362	0.00270427	0.806998
ADAMTS5	-0.658368	9.77591	-4.0024	0.000140809	0.00270894	0.804064
FERMT2	-0.297068	9.84908	-4.00128	0.000141363	0.00271075	0.800439
FAM168A	0.321032	7.3385	4.00107	0.000141468	0.00271075	0.79975
NTAN1	0.371852	9.00022	4.00097	0.000141518	0.00271075	0.799426
PFN1	0.362239	10.2023	3.99972	0.000142138	0.0027187	0.795387
ABCA3	0.565641	6.23853	3.9991	0.000142448	0.00271891	0.793378
ST5	0.495944	8.60887	3.99887	0.00014256	0.00271891	0.792648
CHD7	-0.342208	6.42047	-3.99778	0.000143107	0.00272542	0.789111
TNFRSF11A	0.735366	6.10598	3.99648	0.000143765	0.00273401	0.784875
ANKRD12	-0.368922	7.43749	-3.99527	0.000144374	0.00274166	0.78097
AMACR	0.391386	5.9606	3.99476	0.000144633	0.00274264	0.779317
ELF1	-0.381964	8.82845	-3.99367	0.000145185	0.00274917	0.775796
C21orf59	-0.286251	7.83304	-3.9926	0.000145733	0.0027556	0.772318
MINA	-0.338601	7.5451	-3.9914	0.000146346	0.00276324	0.768444
TLE1	-0.373385	7.16533	-3.99048	0.00014682	0.00276825	0.765455
CYP26B1	-0.55328	7.26616	-3.98981	0.000147165	0.0027708	0.76329
VWA5A	0.484765	8.98764	3.98904	0.00014756	0.0027743	0.760812
TOB2	-0.419971	8.07959	-3.98849	0.000147844	0.0027757	0.759036
TBC1D13	0.31613	6.83136	3.98772	0.000148246	0.00277929	0.756533
RHOG	0.41042	9.37035	3.98394	0.000150218	0.00280999	0.744326
BAZ1A	-0.443733	7.4944	-3.98299	0.000150719	0.00280999	0.741253
TBC1D8	-0.446627	6.71275	-3.98273	0.000150857	0.00280999	0.740409
NAP1L3	0.640014	7.87568	3.98269	0.000150876	0.00280999	0.740293
ARPC1B	0.453471	10.4589	3.98249	0.000150986	0.00280999	0.739622
ZNF654	-0.403877	6.36193	-3.98216	0.000151157	0.00280999	0.738575
SLC1A5	-0.441358	7.09084	-3.98129	0.000151617	0.0028136	0.73577
COL8A1	0.70605	6.12238	3.98012	0.00015224	0.0028136	0.731982
SLTM	-0.255342	9.17718	-3.9796	0.000152519	0.0028136	0.730294
RNPEP	0.310019	8.91676	3.97949	0.000152575	0.0028136	0.729951
THOC1	-0.384391	8.24254	-3.97929	0.000152683	0.0028136	0.729301
SCNM1	0.409037	8.09495	3.97913	0.000152771	0.0028136	0.728769
HSPA5	-0.454017	10.6612	-3.979	0.000152839	0.0028136	0.728359
ARID5B	-0.498702	9.61243	-3.97747	0.00015366	0.00282478	0.723414
IGF1R	-0.426026	6.95528	-3.97705	0.000153882	0.00282495	0.722076
SOCS2	-0.582317	7.67729	-3.97564	0.000154645	0.00283501	0.717515
TFEB	0.441001	6.99743	3.9748	0.0001551	0.00283943	0.714798
FAM208B	-0.37684	7.61705	-3.97411	0.000155475	0.00284236	0.712571
C6orf211	0.431307	7.94003	3.9735	0.000155807	0.00284449	0.710604
PPP1R12A	-0.309479	8.10964	-3.97272	0.000156234	0.00284837	0.708076
SULF1	0.520658	9.38058	3.97074	0.000157316	0.00286415	0.701705
LOC101060275	-0.600891	8.95265	-3.97028	0.000157567	0.00286478	0.700232
IGLV1-44	1.53987	6.63702	3.96904	0.000158254	0.00287332	0.696219
LOC102724250	-0.57568	8.05514	-3.96824	0.000158695	0.00287739	0.693647
ATRAID	0.283862	10.9383	3.96589	0.000160004	0.00289714	0.686069
GOLGA8A	-0.465159	7.36121	-3.96322	0.000161503	0.00292028	0.677463
CYP4F12	-0.780903	5.67745	-3.96241	0.00016196	0.00292151	0.674851
EIF1B	-0.290344	9.86711	-3.96232	0.000162012	0.00292151	0.674557
CDC14A	-0.297991	4.76228	-3.96138	0.00016254	0.00292346	0.671552
FZD7	0.437905	8.82189	3.96127	0.000162606	0.00292346	0.671179
EBLN2	-0.858993	5.27606	-3.96096	0.000162783	0.00292346	0.670176
CBLB	-0.562697	7.94932	-3.95995	0.000163354	0.00292834	0.666944
THEG	-0.680522	4.21996	-3.95962	0.000163545	0.00292834	0.665868
SLC22A18	0.603229	7.40216	3.95931	0.000163718	0.00292834	0.664889
ANKRD36	-0.58464	5.60491	-3.95716	0.000164952	0.00294643	0.65796
GUCA1A	0.662562	5.28242	3.95624	0.000165485	0.00294926	0.654983
MED22	0.352005	6.91173	3.95611	0.000165556	0.00294926	0.654586
OSBPL8	-0.375627	9.53068	-3.95538	0.000165978	0.00295281	0.652236
SKAP2	0.3335	7.19737	3.95483	0.000166296	0.00295448	0.650473
RBM28	-0.324872	7.41809	-3.95432	0.000166596	0.00295585	0.648809
LOC101927705	0.534263	9.12323	3.95384	0.000166874	0.00295682	0.647269
MAPK6	-0.339715	9.16199	-3.9489	0.000169773	0.00300416	0.631381
FDXR	0.741749	4.5375	3.94597	0.000171514	0.00303093	0.621963
NAGA	0.367406	8.20973	3.94547	0.00017181	0.0030321	0.620374
ZNF544	0.357084	6.93981	3.94487	0.000172172	0.00303444	0.618435
ZNF721	-0.609089	9.19948	-3.94379	0.000172816	0.00304174	0.614989
INO80D	-0.384391	6.86669	-3.94313	0.000173213	0.00304469	0.612871
NDUFA4L2	0.793107	8.56479	3.94187	0.000173975	0.00305402	0.608823
SCARA3	0.680663	8.61007	3.94103	0.000174487	0.00305895	0.606112
PRMT7	0.868473	4.89334	3.93913	0.000175643	0.00307515	0.600019
KANSL1L	-0.436613	6.25626	-3.93662	0.000177183	0.00309614	0.59197
SH3BP5	-0.38476	10.2854	-3.93641	0.00017731	0.00309614	0.591307
NOVA1	-0.49526	7.73289	-3.93291	0.000179479	0.00312988	0.580094
IGJ	1.81988	6.32716	3.93132	0.000180476	0.00314313	0.574985
OGN	1.10524	8.90858	3.93058	0.000180943	0.00314712	0.572601
FZD2	0.703425	5.87352	3.93008	0.000181258	0.00314847	0.570995
NAP1L1	-0.267234	10.3814	-3.92861	0.000182186	0.00315981	0.566288
NCAPD2	0.489953	5.96891	3.92828	0.000182389	0.00315981	0.565261
SORL1	0.697028	8.47259	3.92689	0.000183277	0.00316696	0.560781
ZDHHC4	0.379206	7.09548	3.92688	0.00018328	0.00316696	0.560767
DNALI1	0.572325	5.48669	3.92495	0.000184512	0.0031841	0.554587
MAGED1	0.52804	10.6686	3.92283	0.000185875	0.00320345	0.547798
FKBP11	0.65599	8.49352	3.92127	0.000186881	0.00321659	0.542822
CD3D	0.594405	6.69872	3.92013	0.000187624	0.00322518	0.539166
CEBPA	0.758564	8.31051	3.9173	0.000189475	0.00325128	0.530111
FAP	0.980945	9.00546	3.91706	0.000189634	0.00325128	0.529341
ABTB2	-0.471216	6.4606	-3.91614	0.000190235	0.00325738	0.526421
FSTL3	-0.534865	6.65505	-3.91401	0.000191646	0.0032773	0.519608
DHX15	-0.256862	10.256	-3.91231	0.000192779	0.00328936	0.514175
PRKCI	-0.255031	7.55223	-3.91209	0.000192924	0.00328936	0.513482
LRRC17	0.916355	7.99185	3.91183	0.000193097	0.00328936	0.512654
CRELD2	0.425774	9.56607	3.91124	0.000193498	0.00329195	0.510745
YIPF2	0.418765	6.90111	3.90899	0.000195012	0.00331345	0.503559
FBXW4P1	-0.825534	4.3465	-3.90833	0.000195459	0.00331678	0.50145
TNPO1	-0.35747	9.29169	-3.90781	0.000195805	0.00331841	0.499816
SPG20	-0.401679	7.46043	-3.90442	0.000198118	0.0033533	0.488995
BAZ2A	-0.284319	6.78118	-3.90302	0.000199078	0.00336526	0.484537
IL6ST	-0.257418	9.25317	-3.90106	0.000200436	0.00338388	0.478273
WNK1	-0.3024	8.13591	-3.89892	0.000201923	0.00340466	0.471457
NCL	-0.295093	10.685	-3.89846	0.000202247	0.00340578	0.46998
SLURP1	0.626103	4.40827	3.89684	0.000203378	0.00342047	0.464842
CD82	0.594098	7.54158	3.89354	0.00020571	0.00345531	0.454334
HTR2B	1.14215	6.3777	3.8919	0.000206881	0.00346202	0.449103
ENAH	0.399614	9.57919	3.89189	0.000206891	0.00346202	0.449059
TP53BP2	-0.347045	7.77179	-3.89188	0.000206895	0.00346202	0.449044
RRM2	0.660659	6.14452	3.89086	0.000207624	0.00346753	0.4458
RTN1	0.626148	7.33191	3.89049	0.000207893	0.00346753	0.444607
UQCRQ	0.396661	10.6423	3.89033	0.00020801	0.00346753	0.444091
HFE	0.279957	6.84193	3.88786	0.00020979	0.00349267	0.43624
SENP6	-0.251216	7.65524	-3.88729	0.000210199	0.00349267	0.434446
BCLAF1	-0.30615	9.00777	-3.88714	0.00021031	0.00349267	0.43396
HNRNPA2B1	-0.226535	10.3166	-3.88491	0.000211935	0.00351448	0.426866
BTG2	-0.598605	8.9864	-3.88414	0.000212498	0.00351448	0.424421
COQ4	0.560093	6.60519	3.8841	0.000212531	0.00351448	0.424279
TTBK2	-0.351737	5.93305	-3.88389	0.000212685	0.00351448	0.423612
LAS1L	-0.541462	6.41956	-3.88126	0.000214623	0.00354101	0.415255
HERC2P2	-0.38273	8.90143	-3.88066	0.000215064	0.00354101	0.413365
TRIT1	-0.279156	7.63452	-3.88047	0.000215204	0.00354101	0.412766
WDR73	-0.256491	7.76632	-3.88026	0.000215361	0.00354101	0.412094
DCAF4	-0.540594	5.62956	-3.87968	0.000215794	0.00354373	0.410242
OVGP1	-0.47004	6.59102	-3.878	0.000217043	0.00355983	0.404925
SMPD1	0.291456	6.64898	3.87241	0.00022127	0.00362466	0.387161
BTN3A1	0.430365	7.48399	3.87145	0.000221997	0.00363208	0.384137
PFKFB3	-0.71558	9.21242	-3.86973	0.000223316	0.00364915	0.378682
RMDN3	0.397603	8.59534	3.86813	0.000224552	0.00366114	0.373598
IPP	0.346289	6.35697	3.86806	0.000224603	0.00366114	0.373389
ZDHHC13	-0.353804	6.30483	-3.86625	0.000226005	0.00367946	0.36766
INHBB	-0.864696	6.90372	-3.86555	0.000226554	0.00368387	0.365423
YES1	-0.404385	8.06681	-3.86439	0.000227461	0.00369408	0.361745
HIRIP3	0.44818	6.54806	3.86369	0.000228011	0.00369847	0.359523
ANP32B	-0.268888	11.0528	-3.85994	0.00023097	0.00374188	0.347649
SOCS1	-0.432566	4.87838	-3.85833	0.000232248	0.0037548	0.342567
SLC18A2	0.856039	5.71792	3.85822	0.000232335	0.0037548	0.342223
DNAJC2	-0.366523	7.97635	-3.85763	0.000232809	0.00375787	0.340348
HES1	-0.525199	7.534	-3.85682	0.00023346	0.00376379	0.337776
COL3A1	0.652292	12.4231	3.85529	0.000234683	0.00377891	0.332965
ASNSD1	-0.348217	8.96337	-3.8533	0.000236294	0.00380022	0.326667
ASAP1-IT1	-0.787892	6.08244	-3.84837	0.000240328	0.00386042	0.311081
ITFG1	0.342318	9.30961	3.8473	0.00024121	0.00386988	0.30771
IL18	0.631858	6.07423	3.84091	0.000246555	0.00395085	0.287537
GPR88	0.955954	6.86251	3.83979	0.000247508	0.00396133	0.283985
SNX11	0.372856	7.6766	3.83745	0.000249502	0.00398842	0.2766
P4HB	0.399733	10.6147	3.83411	0.00025237	0.00402939	0.266084
FOLR1	0.666651	6.03144	3.83304	0.000253292	0.00403925	0.262725
NAGPA	0.52001	6.82776	3.83156	0.000254579	0.00405488	0.258063
AP1B1	0.60422	7.72039	3.82985	0.000256079	0.00407388	0.252656
MICAL2	0.520529	7.46194	3.82908	0.000256755	0.00407972	0.250231
RHPN1-AS1	-0.475674	6.13407	-3.82623	0.000259269	0.00411371	0.241266
EIF4E2	0.301538	7.81317	3.82595	0.000259516	0.00411371	0.240392
CD180	0.785782	6.78489	3.82469	0.000260637	0.00412495	0.236424
ST8SIA4	0.670804	6.40266	3.82445	0.000260848	0.00412495	0.23568
SAFB	-0.284659	7.13803	-3.82333	0.000261851	0.00413587	0.23215
CRYBG3	-0.298995	8.69282	-3.8225	0.000262593	0.00414264	0.229547
NKG7	1.01483	3.86456	3.8212	0.000263766	0.0041562	0.225446
GPATCH4	-0.288246	6.50132	-3.81986	0.000264978	0.00417034	0.221228
C19orf60	0.312978	8.18457	3.81744	0.000267177	0.00419957	0.213625
CAPG	0.775718	8.86982	3.81711	0.00026747	0.00419957	0.212617
CD52	0.957278	6.61342	3.81512	0.000269299	0.00422115	0.206349
TM6SF1	0.46779	8.3053	3.81492	0.000269482	0.00422115	0.205723
TNFSF13	0.658531	8.95215	3.81262	0.000271603	0.00424934	0.198513
FCER1A	0.747452	6.92468	3.81212	0.000272068	0.00425159	0.196939
LOC441155	-0.199092	9.90197	-3.81079	0.00027331	0.00426005	0.19275
POLR1E	-0.271211	7.02619	-3.81056	0.000273522	0.00426005	0.192039
AKAP8	-0.228925	7.94241	-3.8105	0.000273575	0.00426005	0.191859
SCARB1	0.344803	6.38095	3.80861	0.000275352	0.00428268	0.185906
TMEM176A	0.50605	9.86814	3.80639	0.000277441	0.00430066	0.178955
COG4	0.422964	7.3511	3.80608	0.000277731	0.00430066	0.177993
CHKA	-0.439571	6.27855	-3.80589	0.000277918	0.00430066	0.177377
GPR65	0.770903	6.67527	3.80576	0.000278034	0.00430066	0.17699
HBB	1.13817	10.95	3.80566	0.000278133	0.00430066	0.176664
LOC100134822	-0.514138	4.04617	-3.80481	0.000278939	0.00430809	0.174004
ZDHHC11	-0.589236	6.19604	-3.80363	0.000280066	0.00432045	0.170296
CLDN22	-0.492617	6.46136	-3.8022	0.000281435	0.00433652	0.165811
NGDN	-0.27806	7.86746	-3.80019	0.00028336	0.00436111	0.159542
ZNF146	-0.321201	8.84034	-3.79942	0.000284113	0.00436761	0.157104
WRB	0.3698	8.9008	3.79882	0.000284686	0.00437135	0.155252
C1QTNF3	0.833451	8.04644	3.79821	0.000285283	0.00437544	0.153326
ARIH1	-0.239165	7.83077	-3.79578	0.000287649	0.00440662	0.145732
LOC150776	-0.327398	7.40836	-3.79495	0.000288467	0.00441404	0.143121
ZFYVE26	0.268549	7.4852	3.79452	0.000288887	0.00441536	0.141783
HSP90AB1	-0.353979	10.8757	-3.79322	0.000290172	0.00442989	0.137702
SLC26A10	-0.563824	5.48833	-3.79164	0.000291732	0.00444857	0.132774
RP11-403P17.4	-0.616752	9.29537	-3.79127	0.000292098	0.00444904	0.131619
LOC101929910	-0.756196	5.71505	-3.78926	0.000294107	0.00447397	0.125319
CBR3	0.560667	8.70137	3.78895	0.000294411	0.00447397	0.12437
NPL	0.66372	8.09746	3.788	0.000295367	0.00448012	0.121392
SOS1	-0.230777	7.47595	-3.78787	0.000295493	0.00448012	0.120998
DIMT1	-0.307134	8.42162	-3.78716	0.000296216	0.00448595	0.118751
ZSCAN26	0.384809	6.66772	3.7851	0.000298295	0.00450735	0.112322
SPON1	0.849498	7.73101	3.78502	0.000298375	0.00450735	0.112077
ASNA1	0.275293	8.14502	3.78475	0.000298651	0.00450735	0.111227
PRAF2	0.448588	7.90913	3.7819	0.000301559	0.00454114	0.10232
MIR6872	0.779374	5.62391	3.78188	0.000301576	0.00454114	0.102268
C14orf169	0.248873	7.79665	3.78084	0.00030264	0.00455199	0.0990306
BRINP1	0.56146	5.72577	3.78001	0.000303496	0.00455967	0.0964372
HOXB6	0.478942	6.30892	3.77959	0.000303931	0.00456103	0.09512
MT1M	-0.832856	9.59513	-3.77886	0.000304683	0.00456432	0.0928501
GATM	0.475846	7.24957	3.77871	0.000304839	0.00456432	0.0923772
FAM155A	0.835112	5.69503	3.777	0.000306609	0.00458562	0.0870582
GNA15	0.511695	7.35698	3.77653	0.000307104	0.00458784	0.0855764
FER	-0.549401	6.55626	-3.77261	0.000311212	0.00464396	0.0733667
AGMAT	0.519689	6.2383	3.77228	0.000311568	0.00464405	0.0723142
MPV17	0.516886	7.98308	3.76862	0.000315456	0.00469672	0.0609189
SLC15A3	0.604649	8.16234	3.76702	0.000317171	0.00471694	0.0559384
SLC26A1	-0.369693	4.69739	-3.76558	0.000318717	0.00473461	0.0514719
CXCL3	-1.5236	5.66649	-3.7621	0.000322503	0.00478548	0.0406231
APLNR	0.945247	7.09029	3.76159	0.000323055	0.00478831	0.0390512
DNAJB1	-0.455832	8.97101	-3.75959	0.000325247	0.0048154	0.0328406
B9D1	0.365809	5.42729	3.75906	0.000325837	0.00481874	0.0311768
CTNS	0.257732	6.61692	3.75835	0.000326621	0.00482495	0.0289696
USP53	-0.860242	5.07012	-3.75743	0.000327635	0.00483201	0.0261215
LAMTOR2	0.486771	7.77543	3.75726	0.000327829	0.00483201	0.0255771
CELF2	-0.343793	9.29837	-3.75632	0.000328875	0.00484204	0.0226515
TAX1BP1	-0.195062	9.52909	-3.7544	0.000331013	0.0048681	0.0167007
UQCR10	0.425002	10.2535	3.75341	0.000332129	0.00487878	0.0136091
PRKACB	0.330866	8.69152	3.75277	0.000332841	0.00487878	0.0116429
LDLR	-0.668355	6.11111	-3.75277	0.000332845	0.00487878	0.0116308
SECISBP2	-0.267195	7.75241	-3.75002	0.000335951	0.00491885	0.00310212
ARAP1	0.320804	7.50672	3.74842	0.000337775	0.0049401	-0.00187022
PTPRG	-0.426992	7.60713	-3.74423	0.000342585	0.00500165	-0.0148549
PHC2	-0.399308	8.89975	-3.7441	0.000342739	0.00500165	-0.0152686
SMN1	-0.558272	6.86106	-3.74148	0.000345781	0.00504049	-0.023382
SLC2A14	-0.743759	7.5375	-3.73881	0.000348912	0.00508052	-0.031656
PLD1	0.374906	6.3513	3.73647	0.00035168	0.00510923	-0.0389098
PIGV	0.34609	7.04725	3.73631	0.000351869	0.00510923	-0.0394047
CLIP1	-0.460629	8.25582	-3.73616	0.000352041	0.00510923	-0.0398528
DDX31	-0.492813	5.04901	-3.7356	0.000352709	0.00511332	-0.0415939
NUDT11	0.720608	6.67112	3.73345	0.000355281	0.00514497	-0.0482631
SAC3D1	0.814929	5.99819	3.73174	0.000357333	0.00516903	-0.0535501
TWF2	0.360617	7.74136	3.73	0.000359435	0.0051921	-0.0589324
LMAN2L	0.366854	7.86304	3.72977	0.000359712	0.0051921	-0.0596406
SPATS2L	0.24308	8.79846	3.72819	0.000361632	0.00521411	-0.0645245
SLC10A3	0.384838	7.36492	3.72668	0.000363479	0.00523377	-0.0692009
ETFB	0.512235	8.36894	3.72643	0.000363786	0.00523377	-0.0699757
THSD7A	-0.52485	6.24345	-3.72486	0.000365706	0.00525568	-0.0748069
PVR	-0.302638	5.5715	-3.7241	0.000366643	0.00526343	-0.0771547
NBL1	0.638547	9.90138	3.72243	0.000368712	0.0052874	-0.0823201
CTSO	0.475517	10.0402	3.72141	0.000369974	0.00529976	-0.085456
LINC00965	0.712027	4.99556	3.71985	0.000371924	0.00532194	-0.09028
ARHGAP22	0.646032	6.40605	3.71919	0.00037275	0.00532799	-0.092314
PIK3CA	-0.354256	7.3293	-3.7181	0.000374122	0.00533703	-0.0956848
APOBEC3F	0.413195	5.64163	3.71781	0.000374488	0.00533703	-0.0965831
VEGFC	0.71836	8.78339	3.71735	0.000375063	0.00533703	-0.097991
PACS2	0.24219	7.92955	3.7171	0.000375381	0.00533703	-0.0987686
GJB1	-0.632956	5.24257	-3.71709	0.000375398	0.00533703	-0.0988108
RNF4	0.240265	8.90252	3.71605	0.000376715	0.00535	-0.102024
PTTG1IP	0.304428	11.3399	3.71297	0.000380624	0.00539973	-0.111496
APOB	-0.638373	5.74723	-3.71056	0.000383721	0.00543599	-0.118928
GBA3	0.524113	4.48185	3.71034	0.000384002	0.00543599	-0.1196
FOLR2	0.578017	9.70515	3.70989	0.000384584	0.00543841	-0.120989
KLHL2	-0.423845	8.09091	-3.70842	0.000386485	0.00545862	-0.125513
HSPH1	-0.423707	8.41812	-3.70815	0.000386838	0.00545862	-0.126351
DNASE1L1	0.403209	8.24386	3.70716	0.000388129	0.00547101	-0.129407
VASH1	0.450501	6.60696	3.70652	0.00038896	0.00547689	-0.13137
GPR137B	0.56572	9.0304	3.70616	0.000389436	0.00547776	-0.132491
GPR183	-0.799891	7.77753	-3.70496	0.000391004	0.00548823	-0.136178
RAB21	-0.280614	8.60202	-3.70488	0.000391112	0.00548823	-0.13643
PLK2	-0.609062	6.99419	-3.70445	0.000391675	0.00548823	-0.137751
MAN1B1	0.308131	7.31794	3.70433	0.000391838	0.00548823	-0.138133
EDN1	-0.678943	6.8832	-3.703	0.000393582	0.00550536	-0.142206
COL1A2	0.550288	12.4692	3.70277	0.000393894	0.00550536	-0.142931
SIL1	0.649075	7.61356	3.6986	0.000399435	0.00557692	-0.155744
SNAPC1	-0.492592	7.14785	-3.69584	0.000403147	0.00562282	-0.164227
LOXL1	0.720202	8.58039	3.69389	0.000405785	0.00564933	-0.170207
HMGN2	0.234815	11.7209	3.69363	0.000406143	0.00564933	-0.171016
NRIP1	-0.393408	8.91358	-3.69349	0.000406328	0.00564933	-0.171434
LASP1	0.360818	10.2055	3.69316	0.000406779	0.0056495	-0.172451
PTP4A2	-0.200319	10.6281	-3.69286	0.000407194	0.0056495	-0.173386
SLC2A3	-1.02686	7.53731	-3.69162	0.000408885	0.00566701	-0.177185
SNRNP25	0.453306	7.92085	3.69035	0.000410632	0.00568328	-0.181095
TSPAN31	0.275363	9.18165	3.69014	0.000410917	0.00568328	-0.181731
EIF3A	-0.252884	9.18858	-3.68883	0.000412725	0.00570232	-0.185757
MEST	0.946582	9.27377	3.68656	0.000415869	0.00573151	-0.192715
CSK	0.485784	8.33789	3.6864	0.000416097	0.00573151	-0.193217
GDPD5	0.428598	7.17588	3.68637	0.000416137	0.00573151	-0.193305
PTTG1	0.341819	7.89761	3.68165	0.00042276	0.00581239	-0.20778
LOC729966	-0.569184	8.99215	-3.68156	0.000422887	0.00581239	-0.208056
U2AF1	-0.306117	9.4539	-3.68111	0.00042352	0.00581505	-0.209426
GUSB	0.39277	9.90187	3.67549	0.000431555	0.00591924	-0.226655
YTHDF2	-0.212153	9.36449	-3.67259	0.000435753	0.00596635	-0.235526
LHPP	0.513327	6.40001	3.67249	0.000435891	0.00596635	-0.235817
HLA-DPA1	0.572261	11.2587	3.67164	0.000437134	0.00597717	-0.238426
ACBD3	-0.29168	9.0037	-3.671	0.000438065	0.00598269	-0.240375
TRAPPC8	-0.192819	9.34723	-3.67074	0.000438441	0.00598269	-0.241163
MIR5193	0.379835	7.73624	3.66995	0.000439602	0.00599235	-0.243586
NDUFB2	0.312644	10.3785	3.6693	0.000440564	0.00599367	-0.24559
GBE1	-0.352577	10.041	-3.66927	0.000440605	0.00599367	-0.245674
VEZF1	-0.238628	8.69277	-3.66817	0.000442221	0.00600948	-0.249029
FAM134A	0.264566	8.45681	3.66565	0.000445957	0.00605404	-0.256739
MZT2B	-0.736103	6.91729	-3.66363	0.000448969	0.00608868	-0.262906
NTRK3	-0.243959	6.05229	-3.6622	0.00045111	0.00611145	-0.267264
DBT	-0.368191	8.55071	-3.66159	0.000452035	0.00611472	-0.269142
EFNB2	-0.523641	8.43398	-3.66143	0.000452275	0.00611472	-0.269627
LEPROTL1	0.209646	8.38872	3.65852	0.000456679	0.0061637	-0.278506
LAMA3	-0.773243	5.33428	-3.65842	0.000456829	0.0061637	-0.278807
NDRG3	0.374642	8.12822	3.65701	0.000458979	0.00618641	-0.283108
DENND3	-0.394753	7.24246	-3.65625	0.000460144	0.00619414	-0.28543
ERV3-2	-0.711835	5.57062	-3.65602	0.000460489	0.00619414	-0.286117
LGMN	0.605755	10.7834	3.6542	0.000463295	0.00622556	-0.291683
EXT2	0.286042	8.62341	3.65375	0.000463982	0.00622847	-0.29304
CCL19	0.923197	7.10171	3.65214	0.000466475	0.00625558	-0.297947
GNE	-0.312159	7.87605	-3.65107	0.000468146	0.00627163	-0.301222
SBNO2	-0.821012	5.77125	-3.6478	0.00047326	0.00633375	-0.311174
IFI30	0.80431	11.4835	3.64562	0.00047671	0.00637347	-0.317825
KIAA1731	-0.532406	3.79312	-3.64254	0.000481614	0.00643254	-0.327198
HEMK1	0.401139	6.20589	3.64119	0.000483776	0.0064549	-0.3313
ERP29	0.370789	9.88463	3.63992	0.00048581	0.00647552	-0.335142
FBXW12	-0.691457	8.12376	-3.63908	0.000487174	0.00648716	-0.337709
ARHGEF9	0.397508	6.08498	3.63741	0.000489882	0.00651287	-0.342784
PDGFC	0.479466	10.2582	3.63728	0.000490089	0.00651287	-0.34317
UGCG	-0.580745	8.47479	-3.63584	0.000492444	0.00653582	-0.347559
ARNTL	-0.667822	6.11221	-3.63562	0.000492804	0.00653582	-0.348228
KCNN4	0.796847	6.35777	3.635	0.000493806	0.00653673	-0.350089
PPT1	0.3968	11.015	3.63497	0.00049386	0.00653673	-0.350188
NKX3-1	-0.349408	5.86321	-3.63292	0.000497234	0.00657482	-0.356422
AC007292.3	-0.673709	4.76944	-3.6312	0.000500072	0.00660269	-0.361633
INSIG1	-0.424452	8.24748	-3.63082	0.000500714	0.00660269	-0.362807
SETD6	-0.335839	6.03595	-3.63066	0.000500979	0.00660269	-0.363291
HYMAI	-0.589928	6.44737	-3.63044	0.000501337	0.00660269	-0.363945
ZIC1	1.03775	9.60325	3.63002	0.000502043	0.00660541	-0.365232
TRAF3IP3	0.459171	5.14158	3.62964	0.000502678	0.00660719	-0.366389
KIF20A	1.07108	4.51185	3.6287	0.000504244	0.0066212	-0.369237
HNRNPR	-0.26337	9.87652	-3.62817	0.000505117	0.0066261	-0.370821
C21orf33	0.328542	8.95439	3.62546	0.000509688	0.00667456	-0.379066
SRRM2	-0.431028	8.67041	-3.62507	0.000510338	0.00667456	-0.380232
PPP1CA	0.38813	8.43973	3.62503	0.000510413	0.00667456	-0.380366
CDC42EP3	-0.595673	6.80233	-3.62478	0.000510829	0.00667456	-0.381113
AGFG1	-0.368081	8.08588	-3.62397	0.0005122	0.00668588	-0.383566
ADAMTS1	-0.790522	8.93006	-3.62336	0.000513237	0.00668906	-0.385418
TM4SF5	-0.550676	4.58207	-3.62323	0.000513454	0.00668906	-0.385804
PITPNB	-0.309863	10.3546	-3.62143	0.000516528	0.00672249	-0.391267
RRN3P1	-0.31442	6.2791	-3.62111	0.000517078	0.00672303	-0.39224
TOR1B	0.259566	8.31783	3.62067	0.000517827	0.00672616	-0.393565
C1QB	0.590961	11.0752	3.61923	0.000520296	0.00674665	-0.397918
MR1	0.341048	6.75364	3.61916	0.000520424	0.00674665	-0.398143
MAPRE2	0.317382	8.33226	3.61883	0.000520994	0.00674743	-0.399144
TK2	0.284098	7.4664	3.61802	0.00052239	0.00675043	-0.401595
MAP1B	-0.523095	8.20043	-3.6179	0.000522605	0.00675043	-0.401971
CPVL	0.567912	9.05819	3.61781	0.000522756	0.00675043	-0.402234
DUSP5	-0.710244	6.87507	-3.6171	0.000523991	0.00675979	-0.404394
PIK3C3	-0.178211	7.26495	-3.61658	0.000524879	0.00676465	-0.405944
TCTA	0.299186	8.09737	3.6156	0.000526589	0.0067801	-0.408921
ANGPTL2	0.530091	10.4505	3.61466	0.000528219	0.00679447	-0.411748
TAOK1	-0.516211	7.75814	-3.61359	0.000530097	0.006812	-0.414995
ANXA13	-0.544868	3.65731	-3.61302	0.000531091	0.00681377	-0.41671
SAMM50	0.318071	8.08791	3.61293	0.000531264	0.00681377	-0.417007
HSFX1	0.658701	4.28087	3.61067	0.000535236	0.00685807	-0.423823
TECR	0.364834	8.1555	3.61034	0.000535827	0.006859	-0.424832
OGT	-0.32459	8.91174	-3.6076	0.000540693	0.00691115	-0.433103
NPTX2	0.848712	8.04097	3.60746	0.000540945	0.00691115	-0.433529
CD14	0.609871	10.9517	3.60622	0.000543161	0.00693276	-0.437268
NCR2	-0.271346	5.81921	-3.60427	0.000546666	0.00697078	-0.443153
SEPW1	0.412627	10.4565	3.6033	0.000548419	0.00697475	-0.446081
WSB2	0.309593	9.48304	3.60316	0.000548672	0.00697475	-0.446503
SLC7A7	0.531017	9.37695	3.60253	0.000549831	0.00697475	-0.448433
LPHN1	0.315353	6.57662	3.60248	0.000549915	0.00697475	-0.448573
MKNK2	-0.528131	10.2175	-3.60233	0.000550177	0.00697475	-0.449008
TK1	0.672172	5.22256	3.60232	0.000550209	0.00697475	-0.449062
SUPV3L1	-0.258796	7.37424	-3.60207	0.000550666	0.00697475	-0.449821
ACOT7	0.422661	6.97122	3.59961	0.000555146	0.00702477	-0.457232
ASNS	-0.489342	6.7384	-3.59802	0.000558056	0.00705485	-0.462014
DCLRE1C	-0.343127	7.13394	-3.5958	0.000562165	0.00710001	-0.468722
NELFB	0.246668	8.15879	3.59452	0.000564543	0.00712325	-0.472583
RNF19A	-0.601521	6.50896	-3.59354	0.000566367	0.00713946	-0.475532
PELI2	-0.566083	6.96186	-3.59325	0.000566908	0.00713948	-0.476406
PDE6D	0.373042	6.79522	3.59287	0.000567618	0.00714163	-0.477551
HLA-DMA	0.528179	10.265	3.5925	0.000568307	0.0071435	-0.478659
DDX54	-0.269183	6.9326	-3.59064	0.000571804	0.00718064	-0.484268
JAK1	-0.251849	10.0331	-3.59033	0.000572381	0.00718107	-0.485191
OR3A3	-0.367695	5.58947	-3.58797	0.000576847	0.00723026	-0.492298
AQP8	-0.630455	4.24348	-3.58738	0.000577979	0.00723759	-0.49409
PHACTR1	-0.666072	5.01093	-3.58683	0.00057901	0.00724364	-0.495719
DOCK10	0.726022	5.53779	3.58609	0.00058043	0.00725456	-0.49796
RCL1	-0.238291	7.51086	-3.5851	0.000582321	0.00727132	-0.500933
MCF2L	-0.493098	6.25496	-3.58407	0.000584292	0.00728906	-0.504022
HSPA9	-0.310605	8.96065	-3.58297	0.000586423	0.00730876	-0.507351
LRMP	0.562533	6.17078	3.58102	0.000590191	0.00734879	-0.513205
SNUPN	0.308376	8.29297	3.58022	0.000591743	0.00736119	-0.515605
BHLHE40	-0.543866	9.9437	-3.57959	0.000592976	0.00736581	-0.517508
CXADR	0.983636	6.55683	3.57928	0.000593578	0.00736581	-0.518435
HBZ	-0.421099	2.09325	-3.57917	0.000593784	0.00736581	-0.518752
FAM3A	0.280499	6.81929	3.5779	0.00059627	0.00738973	-0.522572
AKIP1	0.284181	7.39012	3.57349	0.000604978	0.00749064	-0.535824
POP7	0.243431	8.05613	3.57265	0.000606648	0.00749946	-0.538342
MFAP4	0.53865	8.91596	3.57245	0.000607051	0.00749946	-0.538949
FDX1	0.328245	8.3082	3.57228	0.00060739	0.00749946	-0.53946
ALPK1	-0.56031	6.19455	-3.57014	0.000611657	0.00754509	-0.545856
RNF14	0.260662	7.66654	3.5691	0.00061376	0.007564	-0.548994
LGALS3BP	0.424692	9.94241	3.56806	0.000615857	0.00758278	-0.55211
MYBL1	0.512823	4.80713	3.56592	0.00062019	0.00762903	-0.558516
PIGF	0.244889	8.22301	3.5643	0.00062349	0.0076625	-0.563365
COL1A1	0.863225	10.3174	3.5639	0.000624315	0.00766553	-0.564574
FRMD4B	0.413486	7.14006	3.56319	0.000625762	0.00767617	-0.566689
IGSF3	0.292245	6.54007	3.56227	0.000627649	0.00768541	-0.56944
TMEM222	0.256869	7.9705	3.56224	0.000627724	0.00768541	-0.569549
N4BP2L2-IT2	-0.612973	4.96053	-3.56172	0.000628795	0.00768541	-0.571107
LOC101929857	0.304464	8.38689	3.5617	0.000628838	0.00768541	-0.571169
FMO2	-0.673985	8.44087	-3.5608	0.000630693	0.00770097	-0.57386
ERGIC3	0.29868	8.4269	3.56004	0.000632267	0.00771308	-0.576137
ZNF668	0.64331	4.8091	3.55836	0.000635744	0.00774196	-0.581146
C19orf57	-0.665879	4.55855	-3.55833	0.000635804	0.00774196	-0.581233
RTN4	-0.191997	11.7704	-3.55587	0.000640949	0.00779743	-0.588595
VTI1B	0.213242	9.42426	3.55533	0.000642093	0.00780417	-0.590224
COPS6	0.202317	8.96557	3.55291	0.000647195	0.00785897	-0.597454
RRN3	-0.381255	7.18288	-3.55242	0.000648224	0.00786424	-0.598904
HNRNPH1	-0.353145	9.09882	-3.55146	0.000650264	0.00788178	-0.601775
HIST1H1E	-0.710649	3.23956	-3.54797	0.000657731	0.00796498	-0.612201
CIB1	0.276491	9.20523	3.54582	0.000662373	0.00801386	-0.618623
ADAMTS9	-0.653454	6.52904	-3.54161	0.000671538	0.00810659	-0.631172
ZMYM2	-0.220135	7.18077	-3.54159	0.000671583	0.00810659	-0.631232
WDR43	-0.388289	7.41157	-3.54146	0.000671874	0.00810659	-0.631628
SH2B2	-0.396158	7.99469	-3.53986	0.000675398	0.00814168	-0.636404
FKSG49	-0.420832	8.87797	-3.53914	0.000676994	0.00815145	-0.63856
RBMS3	-0.404656	8.28995	-3.53893	0.00067744	0.00815145	-0.639161
DPM3	0.344071	8.02741	3.53764	0.000680304	0.00817848	-0.643012
HEBP1	0.267002	9.75022	3.53638	0.000683109	0.00820475	-0.646769
MED1	-0.299535	7.42928	-3.53554	0.000684994	0.00821523	-0.649284
PARP3	0.332363	6.83633	3.53543	0.000685223	0.00821523	-0.649589
HINT1	0.192146	10.6864	3.53442	0.000687491	0.00822921	-0.652606
AKT1	0.388522	8.38205	3.53436	0.000687632	0.00822921	-0.652794
CDC25C	-0.354329	4.23008	-3.53405	0.000688326	0.00823006	-0.653714
NINJ1	0.434018	8.56221	3.53286	0.000691003	0.00825462	-0.657257
TRIM34	0.40286	6.9722	3.53101	0.000695172	0.00829693	-0.662747
BCCIP	-0.495298	6.96886	-3.52999	0.000697496	0.00831309	-0.665795
CCDC87	-0.524485	3.91207	-3.52986	0.000697782	0.00831309	-0.666168
AHCYL2	0.285525	6.86131	3.52934	0.000698979	0.00831696	-0.667733
TRIM27	0.248856	7.92648	3.52917	0.000699363	0.00831696	-0.668234
HLA-DQA1	0.888993	9.30364	3.52694	0.00070446	0.00836975	-0.674862
CFI	0.652468	10.4973	3.52668	0.000705067	0.00836975	-0.675648
PGAP1	-0.322622	5.60792	-3.52517	0.000708527	0.00840328	-0.680115
RALGAPA1	-0.231921	7.00927	-3.5249	0.000709169	0.00840336	-0.680941
RNF138	-0.269681	8.53503	-3.52377	0.00071178	0.00842677	-0.684296
LOC101928278	-0.692171	4.05055	-3.52299	0.000713591	0.00844066	-0.686615
CSTB	0.381436	10.5728	3.5221	0.000715647	0.00845228	-0.689239
GRAMD4	0.289717	7.53787	3.52202	0.000715851	0.00845228	-0.6895
SAV1	-0.284964	8.11477	-3.52127	0.000717588	0.00846524	-0.691711
PPP5C	-0.306192	6.10272	-3.52078	0.000718732	0.00847119	-0.693165
NDST2	0.225885	6.93463	3.52012	0.000720285	0.00847803	-0.695135
RSF1	-0.329709	6.96862	-3.51975	0.00072115	0.00847803	-0.69623
ANGPTL7	-1.49495	6.13688	-3.51971	0.000721235	0.00847803	-0.696337
SVEP1	-0.450086	6.73814	-3.51733	0.000726843	0.00853637	-0.703404
PART1	0.692454	5.42145	3.51628	0.000729333	0.00855802	-0.706524
PTMA	-0.25292	11.4021	-3.5154	0.000731411	0.00857481	-0.70912
CNPY3	0.445577	6.85873	3.51273	0.000737801	0.00864207	-0.717056
FOXO4	-0.51509	5.27784	-3.5112	0.000741468	0.00867733	-0.721578
HDHD1	0.357589	7.68597	3.50983	0.000744773	0.00870832	-0.725636
RSRC1	-0.390574	6.51722	-3.50454	0.000757676	0.00885137	-0.741302
RNASE2	0.589642	7.3826	3.50385	0.000759385	0.00886351	-0.743357
VPS41	0.307032	7.81474	3.50312	0.000761189	0.00887214	-0.74552
BC069804	-0.556243	5.35472	-3.503	0.000761465	0.00887214	-0.745851
TUBA1A	0.390622	11.5918	3.50263	0.000762402	0.00887525	-0.746973
NIT1	0.220656	7.72708	3.50226	0.000763317	0.00887809	-0.748067
C4A	0.651693	9.43003	3.5016	0.000764947	0.00888449	-0.750011
ARMC2-AS1	0.306967	10.5935	3.50149	0.00076521	0.00888449	-0.750325
DPYSL3	0.451514	9.30733	3.50066	0.00076727	0.0089006	-0.752777
LEPRE1	0.350963	8.14381	3.50035	0.00076805	0.00890184	-0.753703
FGGY	0.745407	5.78921	3.49975	0.000769536	0.00890475	-0.755466
KIAA0754	-0.793152	4.31971	-3.49971	0.000769646	0.00890475	-0.755597
SPRY2	-0.485667	8.27209	-3.49827	0.000773256	0.00893871	-0.759864
MCTS1	0.24989	8.44641	3.49697	0.000776513	0.00896852	-0.763696
POU5F1P4	-0.622731	3.73645	-3.49651	0.000777662	0.00897396	-0.765044
RNASEH2A	0.278307	6.69841	3.49526	0.000780837	0.00899623	-0.76876
PPM1F	0.306286	7.6245	3.49512	0.000781171	0.00899623	-0.769149
BTN3A2	0.433106	8.63946	3.49478	0.000782037	0.00899623	-0.77016
TSKU	-0.546622	8.07467	-3.49467	0.00078231	0.00899623	-0.770478
RGCC	-0.523271	10.4982	-3.49181	0.000789604	0.00907222	-0.778939
RHOBTB1	0.60174	7.38287	3.49081	0.000792155	0.00909364	-0.781879
MIR6743	0.251438	8.94391	3.48803	0.000799322	0.00916796	-0.79009
RAB4A	0.260821	7.97954	3.4874	0.00080095	0.00917868	-0.791944
CCR5	0.705008	7.06279	3.48673	0.000802682	0.00919057	-0.793913
SLC38A1	-0.443966	6.96949	-3.48624	0.000803952	0.00919386	-0.795354
ZFHX3	-0.438107	7.70841	-3.48609	0.000804359	0.00919386	-0.795815
CXCL2	-1.21271	7.49137	-3.4849	0.000807459	0.00922134	-0.799322
IGHM	1.103	6.11425	3.484	0.000809814	0.00924025	-0.801976
DOK5	0.508294	7.69864	3.4832	0.000811904	0.00924908	-0.804326
EIF4A1	-0.286485	11.2035	-3.48302	0.000812376	0.00924908	-0.804855
KAZALD1	0.449772	6.97648	3.4829	0.000812684	0.00924908	-0.8052
LAMA2	-0.741954	7.16928	-3.48201	0.000815034	0.00926787	-0.807833
CKAP2	0.789384	6.0509	3.48039	0.000819301	0.00930838	-0.812591
MAP3K8	-0.697623	7.4872	-3.47825	0.000824998	0.00936507	-0.818906
STAC	-0.452818	6.95641	-3.47702	0.000828277	0.00938745	-0.822521
INPP5D	0.30786	7.14679	3.47693	0.000828524	0.00938745	-0.822792
YPEL5	-0.218583	10.3476	-3.47659	0.000829435	0.00938745	-0.823793
LSM5	0.270979	7.71518	3.47645	0.000829806	0.00938745	-0.824201
ASXL1	-0.20199	7.90264	-3.47614	0.000830647	0.00938893	-0.825124
BET1	0.30298	8.22622	3.47476	0.000834334	0.00942256	-0.829159
STX6	0.199965	7.1265	3.47418	0.000835895	0.00943214	-0.830863
TNK1	0.357497	6.44087	3.47344	0.0008379	0.00944672	-0.833046
ZCCHC8	-0.280255	8.34015	-3.47122	0.000843922	0.00950651	-0.839571
GGNBP2	-0.236726	8.65654	-3.47069	0.000845381	0.00951485	-0.841144
TGFBR3	-0.504403	10.7923	-3.46967	0.00084816	0.00953802	-0.844134
MCMBP	-0.247596	7.61503	-3.46864	0.000850983	0.0095544	-0.847161
NRGN	0.670711	5.93027	3.46861	0.00085106	0.0095544	-0.847244
SCUBE2	0.546716	6.39353	3.46825	0.00085205	0.0095574	-0.848302
TOX4	-0.184935	7.52319	-3.46657	0.000856685	0.00960126	-0.853245
PKN2	-0.28803	7.89884	-3.46287	0.000866966	0.00970826	-0.864111
DAPK3	-0.409141	6.01311	-3.46218	0.00086889	0.00972158	-0.86613
SMPD2	0.446127	5.35841	3.46145	0.000870936	0.00973624	-0.868272
MAPK1IP1L	-0.24424	9.43113	-3.46118	0.000871681	0.00973635	-0.869051
RARRES3	0.474677	8.36143	3.45998	0.000875071	0.00976597	-0.872586
HSPA1A	-0.410955	10.7938	-3.45876	0.000878491	0.00979587	-0.876138
ACO2	0.56712	7.56382	3.45849	0.000879276	0.00979638	-0.876952
GTF2H5	0.267408	8.10051	3.4573	0.000882645	0.00982564	-0.880435
HTR4	-0.403354	5.10821	-3.45685	0.000883927	0.00982607	-0.881756
LILRP2	-0.535669	4.55922	-3.45676	0.000884168	0.00982607	-0.882005
AK055981	0.475158	6.8148	3.45561	0.000887445	0.00985421	-0.885373
SETD5	-0.284186	8.42831	-3.45461	0.000890314	0.00987779	-0.888313
Y16709	-0.34247	10.7147	-3.45387	0.00089243	0.00988772	-0.890474
NCF1	0.862426	7.70347	3.45346	0.000893614	0.00988772	-0.891681
MARK3	-0.211695	7.60007	-3.45306	0.000894763	0.00988772	-0.892851
PLK3	-0.411659	6.69502	-3.45304	0.00089481	0.00988772	-0.892899
ATPIF1	0.351532	9.11422	3.453	0.000894945	0.00988772	-0.893036
MYOF	0.299375	9.36568	3.45201	0.000897782	0.00990829	-0.895919
AIM1	0.312792	8.67251	3.45183	0.000898304	0.00990829	-0.896448
SH2B3	0.373386	8.98665	3.45097	0.000900791	0.00992678	-0.898965
TAF4B	-0.298678	6.6769	-3.45073	0.00090148	0.00992678	-0.899661
IGLL3P	1.17704	7.75728	3.45023	0.000902954	0.00992815	-0.901148
ZNF638	-0.259843	9.21224	-3.45017	0.000903105	0.00992815	-0.901301
BMS1	-0.344574	7.8685	-3.44983	0.000904091	0.00993075	-0.902294
ZBTB44	-0.548879	5.828	-3.44887	0.000906881	0.00995213	-0.9051
VANGL1	0.288727	6.46145	3.44861	0.000907656	0.00995213	-0.905877
CDH11	0.622401	9.03975	3.44839	0.000908293	0.00995213	-0.906516
ABHD6	0.321556	6.61355	3.44601	0.00091526	0.0100202	-0.913472
STYXL1	0.326731	7.33378	3.44427	0.000920404	0.0100682	-0.918574
CPA3	0.750353	9.17627	3.44364	0.000922264	0.01008	-0.920412
EIF3M	-0.267928	8.97008	-3.44339	0.000923011	0.01008	-0.921149
SEMA3D	0.494802	3.47707	3.44241	0.000925907	0.0101033	-0.924
ZNF10	-0.442564	5.2882	-3.44102	0.000930034	0.01014	-0.928048
PAAF1	0.367128	7.11691	3.43978	0.000933761	0.0101722	-0.931688
CCL20	-1.31557	3.72214	-3.43895	0.000936239	0.0101831	-0.9341
GSTZ1	0.679047	5.69416	3.43893	0.000936296	0.0101831	-0.934155
UROD	0.255434	8.6589	3.43867	0.000937087	0.0101833	-0.934924
IL1A	-0.465307	4.96881	-3.43792	0.000939332	0.0101993	-0.937102
TFPT	0.434941	6.6506	3.43623	0.000944435	0.0102463	-0.942033
ZNF451	-0.229162	7.38385	-3.43498	0.000948224	0.010279	-0.945677
WEE1	-0.429695	6.86979	-3.43318	0.00095371	0.01033	-0.950925
HIST1H2BG	-0.58634	3.76409	-3.43204	0.000957214	0.0103595	-0.954262
CNTN2	-0.388163	3.37803	-3.43153	0.000958768	0.0103679	-0.955739
ANP32E	-0.24533	8.55497	-3.43085	0.000960869	0.0103809	-0.957731
CBWD1	-0.291588	7.51575	-3.43063	0.000961542	0.0103809	-0.958367
PHF3	-0.266298	7.78501	-3.42923	0.000965853	0.0104189	-0.962438
NYNRIN	0.69738	6.83277	3.42853	0.000968039	0.010434	-0.964495
WASF1	-0.42072	6.5843	-3.42757	0.000971014	0.0104576	-0.967286
SEBOX	0.650738	4.35098	3.42718	0.000972216	0.010462	-0.968412
SMUG1	0.357674	6.15896	3.42655	0.000974174	0.0104667	-0.970242
BATF	-0.536873	6.16638	-3.42641	0.000974611	0.0104667	-0.97065
TMEM176B	0.458473	9.22069	3.42606	0.000975709	0.0104667	-0.971674
ITCH	-0.266462	6.53543	-3.42603	0.000975818	0.0104667	-0.971776
LAMA5	-0.456122	7.84151	-3.4247	0.00097997	0.0105027	-0.975639
KIAA1644	0.790543	6.67437	3.4243	0.000981212	0.0105075	-0.976791
DONSON	-0.367762	6.55819	-3.4237	0.000983095	0.0105192	-0.978534
METAP2	-0.247677	8.46666	-3.42329	0.000984387	0.0105245	-0.979729
ELTD1	-0.519857	8.456	-3.4223	0.000987515	0.0105494	-0.982615
APOE	0.646756	10.4343	3.42096	0.000991773	0.0105824	-0.986529
PTPN18	0.250062	7.83989	3.42082	0.000992198	0.0105824	-0.986918
CLIP3	0.508589	6.37153	3.41979	0.000995464	0.0106087	-0.989908
COL5A2	0.632198	10.8046	3.41952	0.000996326	0.0106093	-0.990695
TGFBR2	-0.309193	10.2945	-3.41807	0.00100096	0.0106495	-0.994913
DDX27	-0.232044	8.56734	-3.41784	0.00100171	0.0106495	-0.9956
UBC	-0.164645	12.9114	-3.41744	0.00100299	0.0106545	-0.996754
PRKCSH	0.288046	8.80913	3.41614	0.00100714	0.0106858	-1.00052
ZNF609	-0.337507	5.75151	-3.41602	0.00100754	0.0106858	-1.00088
CLEC4A	0.620871	6.91752	3.41545	0.00100936	0.0106965	-1.00252
ZMPSTE24	0.303997	10.5712	3.41462	0.00101207	0.0107166	-1.00495
TENC1	-0.369052	8.92713	-3.41113	0.0010234	0.0108279	-1.01507
HIST1H2AD	-0.583014	3.4949	-3.41086	0.00102428	0.0108285	-1.01586
RAN	-0.279524	9.75184	-3.41029	0.00102613	0.0108395	-1.0175
CRIM1	-0.381688	8.87319	-3.40849	0.00103207	0.0108935	-1.02274
PLOD1	0.361973	8.31465	3.40615	0.0010398	0.0109664	-1.02953
LINC00094	0.457984	7.05105	3.40412	0.00104653	0.0110285	-1.03539
CHCHD7	-0.251315	7.94326	-3.40378	0.00104767	0.0110309	-1.03639
NPR3	0.584505	6.48006	3.40355	0.00104842	0.0110309	-1.03704
SNORA21	-0.807742	4.28023	-3.40257	0.00105172	0.0110569	-1.03989
DMBT1	0.376959	6.27582	3.40204	0.00105349	0.0110667	-1.04142
TNFSF12-TNFSF13	0.429	8.41638	3.40123	0.00105622	0.0110774	-1.04378
PTAFR	0.41284	7.69706	3.40081	0.00105763	0.0110774	-1.04499
ZNF304	0.253628	6.81244	3.40075	0.00105782	0.0110774	-1.04515
CCZ1B	-0.618348	5.61758	-3.40069	0.00105803	0.0110774	-1.04533
USP46	0.353693	6.34642	3.40049	0.0010587	0.0110774	-1.04591
PPOX	0.248499	6.59785	3.39971	0.00106136	0.0110965	-1.04819
ZDHHC24	0.367522	6.60084	3.39789	0.00106751	0.011152	-1.05344
MN1	0.582756	8.43696	3.39714	0.00107006	0.0111698	-1.0556
RBMS1	-0.30202	10.6151	-3.39481	0.00107804	0.0112442	-1.06236
CYFIP2	0.419016	6.0512	3.39431	0.00107974	0.0112531	-1.06379
ATRN	0.275605	7.60076	3.39406	0.00108062	0.0112534	-1.06453
RHCE	0.45644	5.1305	3.39267	0.00108539	0.0112848	-1.06853
PGLS	0.311867	8.0243	3.39254	0.00108585	0.0112848	-1.06892
ARF3	0.292841	9.09893	3.39242	0.00108624	0.0112848	-1.06925
CFDP1	-0.218807	7.7721	-3.39219	0.00108704	0.0112848	-1.06992
RPN2	0.327454	11.0292	3.39071	0.00109219	0.0113293	-1.07421
DDX10	-0.28271	7.76452	-3.38922	0.00109736	0.0113665	-1.0785
SLC7A5	-1.03689	6.24548	-3.38895	0.00109831	0.0113665	-1.07929
IGLJ3	0.910787	5.79503	3.38894	0.00109835	0.0113665	-1.07932
MKLN1	-0.353429	6.50918	-3.38853	0.00109976	0.0113722	-1.08048
GAMT	0.879267	5.32117	3.38776	0.00110247	0.0113913	-1.08272
MCM3AP-AS1	-0.565651	4.34882	-3.38668	0.00110627	0.0114128	-1.08585
PAWR	-0.37972	5.87245	-3.38667	0.00110628	0.0114128	-1.08585
CNR1	-0.522419	5.05009	-3.38604	0.0011085	0.0114269	-1.08768
PHF21A	-0.280047	7.44774	-3.38513	0.00111171	0.0114459	-1.0903
C14orf1	0.262211	6.70087	3.38482	0.00111281	0.0114459	-1.09121
NFYC	0.21132	7.3959	3.38478	0.00111294	0.0114459	-1.09131
RASSF2	0.388491	8.36105	3.38446	0.0011141	0.0114489	-1.09225
CARS	-0.233809	9.39738	-3.38322	0.00111849	0.011484	-1.09583
SULT1A1	0.317667	8.84543	3.383	0.00111925	0.011484	-1.09645
PDIA6	0.316886	10.3489	3.382	0.00112282	0.0115117	-1.09934
UBE2O	-0.689655	4.60213	-3.3806	0.00112784	0.0115542	-1.10339
NUP107	-0.209096	8.86744	-3.38027	0.00112902	0.0115574	-1.10434
RRAS	0.497866	8.52317	3.3787	0.00113463	0.0116057	-1.10884
RANGRF	0.267593	7.42729	3.37846	0.00113549	0.0116057	-1.10953
CES2	0.191928	8.21057	3.37724	0.0011399	0.0116418	-1.11305
PRKCDBP	0.347425	8.86346	3.37652	0.00114253	0.0116596	-1.11514
C2orf42	0.234923	7.45798	3.37626	0.00114344	0.0116599	-1.11587
IER5	-0.537821	8.93914	-3.37474	0.001149	0.0117076	-1.12027
ERLIN2	0.212078	7.81089	3.37397	0.00115179	0.0117196	-1.12248
BTG1	-0.357375	10.7242	-3.37372	0.00115271	0.0117196	-1.1232
CKLF	0.326904	7.9214	3.37368	0.00115284	0.0117196	-1.1233
LOC100506639	-0.221021	7.44503	-3.37269	0.00115646	0.0117454	-1.12615
CERK	0.249775	8.12941	3.37251	0.00115715	0.0117454	-1.12669
COPE	0.418345	7.38407	3.37201	0.00115897	0.0117547	-1.12812
UPF3B	-0.240127	7.68575	-3.37177	0.00115984	0.0117547	-1.1288
CDK5	0.749377	5.58783	3.3697	0.00116746	0.0118224	-1.13475
RPA1	0.250238	8.93409	3.36948	0.00116831	0.0118224	-1.13541
TPSAB1	0.749993	8.62847	3.36898	0.00117016	0.011826	-1.13684
WHAMMP2	-0.412002	5.78357	-3.3689	0.00117045	0.011826	-1.13707
NR4A2	-1.07302	7.61104	-3.36716	0.0011769	0.0118821	-1.14206
MMP3	1.27433	11.189	3.36632	0.00118003	0.0119046	-1.14447
HERPUD1	-0.224719	10.2582	-3.36581	0.00118197	0.0119151	-1.14596
MIR6890	0.233871	10.2085	3.36542	0.0011834	0.0119204	-1.14706
PLEK2	0.650589	5.82064	3.36344	0.00119084	0.0119863	-1.15275
IGH	1.15399	6.01364	3.36212	0.00119581	0.0120183	-1.15653
GGH	0.338558	6.57746	3.36212	0.00119584	0.0120183	-1.15655
MTSS1	-0.366502	8.46063	-3.36132	0.00119885	0.0120395	-1.15884
COG5	0.195747	8.04495	3.36017	0.00120321	0.012074	-1.16213
RGS19	0.403085	8.27677	3.35964	0.00120524	0.0120853	-1.16366
FASTK	0.276289	7.87484	3.35854	0.00120946	0.0121184	-1.16683
RNF167	0.397831	7.90915	3.3576	0.00121305	0.0121452	-1.16952
PLTP	0.498115	10.961	3.35645	0.00121747	0.0121788	-1.17282
GBAP1	0.561487	6.90723	3.35619	0.00121847	0.0121788	-1.17357
NOP2	-0.353134	8.00799	-3.35555	0.00122093	0.0121788	-1.1754
RGN	0.371303	6.53327	3.35528	0.00122198	0.0121788	-1.17618
ZFP36L1	-0.379963	9.40972	-3.35528	0.00122198	0.0121788	-1.17618
SELL	0.639228	7.3873	3.35508	0.00122274	0.0121788	-1.17674
PAGR1	0.414596	6.41203	3.35505	0.00122285	0.0121788	-1.17683
FAM162A	0.264963	9.26028	3.35464	0.00122443	0.0121854	-1.178
TRAF4	-0.467375	4.684	-3.35331	0.0012296	0.0122276	-1.18182
KLF2	-0.483496	10.3569	-3.34826	0.00124933	0.0124117	-1.19627
TRIM24	-0.26542	7.05945	-3.3481	0.00124998	0.0124117	-1.19674
C19orf10	0.31238	9.10405	3.34785	0.00125097	0.0124122	-1.19746
ATXN2L	-0.455495	5.36875	-3.34645	0.0012565	0.0124567	-1.20146
BEX1	-0.382958	5.85841	-3.34622	0.0012574	0.0124567	-1.20211
GUK1	0.266715	8.82528	3.34577	0.00125921	0.0124567	-1.20341
WDR52	-0.370827	5.15976	-3.34563	0.00125975	0.0124567	-1.2038
TFRC	-0.61962	8.68383	-3.34553	0.00126016	0.0124567	-1.2041
SGCD	0.425458	7.0145	3.34476	0.00126322	0.0124776	-1.20629
RAB29	0.267831	7.87472	3.34403	0.00126612	0.0124969	-1.20838
BCL7C	0.477935	7.23352	3.34357	0.00126795	0.0124982	-1.20969
DDX43	-0.752755	3.81187	-3.34352	0.00126814	0.0124982	-1.20982
GPR153	0.337196	8.63815	3.34239	0.00127267	0.0125336	-1.21306
LEPREL2	0.656213	6.12879	3.34109	0.00127789	0.0125756	-1.21677
FECH	0.228831	7.59165	3.34068	0.00127956	0.0125827	-1.21796
ZNF160	-0.60015	8.50398	-3.33965	0.0012837	0.012614	-1.22089
CES3	0.348654	7.14444	3.33934	0.00128498	0.0126172	-1.22179
ANKRD36B	-0.586158	7.04336	-3.33901	0.0012863	0.0126208	-1.22272
NDUFC2	0.249471	10.332	3.33842	0.00128871	0.0126351	-1.22442
MRPL49	0.196642	9.10413	3.33779	0.00129126	0.0126507	-1.22621
CD99	0.287067	11.6272	3.33743	0.00129274	0.0126559	-1.22725
MS4A2	0.443673	6.05754	3.33693	0.00129475	0.0126662	-1.22866
LRRFIP1	-0.32305	9.61854	-3.33642	0.00129682	0.01267	-1.23011
PGAP3	0.232014	7.48534	3.33637	0.00129706	0.01267	-1.23028
GPHN	-0.354454	6.34713	-3.33501	0.00130261	0.0127149	-1.23415
MED13	-0.231623	8.95307	-3.33275	0.0013119	0.0127961	-1.2406
MZT2A	0.292295	9.2927	3.33195	0.00131522	0.012819	-1.24288
SLC23A2	0.38454	6.53408	3.33143	0.00131736	0.0128267	-1.24436
HN1	0.60749	6.8773	3.33129	0.00131794	0.0128267	-1.24476
ATP6V1G2-DDX39B	-0.258976	9.66663	-3.33011	0.00132283	0.0128648	-1.24812
FMO4	0.257735	7.52076	3.32946	0.00132555	0.0128818	-1.24998
PDK4	-1.10631	8.21295	-3.32778	0.00133256	0.0129323	-1.25476
CRISPLD2	-0.691238	9.16095	-3.32775	0.0013327	0.0129323	-1.25486
OSBPL3	0.423583	6.90531	3.32708	0.00133548	0.0129473	-1.25675
COX8A	0.316749	10.4959	3.32691	0.00133621	0.0129473	-1.25724
PPP2R2A	-0.250495	8.62633	-3.32595	0.00134027	0.0129771	-1.25999
PC	0.593935	6.42699	3.32415	0.00134783	0.0130408	-1.26509
DDX18	-0.226496	8.32232	-3.3232	0.00135187	0.0130704	-1.2678
ATG12	-0.257368	7.99102	-3.32221	0.0013561	0.0131017	-1.27063
ERO1LB	-0.575587	5.39254	-3.32162	0.0013586	0.0131163	-1.27231
PHGDH	-0.497878	6.56843	-3.32109	0.00136084	0.0131284	-1.2738
BTK	0.521011	6.93205	3.31997	0.00136566	0.0131652	-1.277
UROS	0.329697	7.22582	3.31867	0.00137125	0.0132095	-1.28071
BMP2	-0.556652	6.97194	-3.31772	0.00137533	0.0132392	-1.2834
PRDX6	-0.228846	10.5292	-3.31745	0.00137649	0.0132407	-1.28417
SLC35E2	0.335463	8.97237	3.31583	0.0013835	0.0132985	-1.28877
S100A2	0.520167	5.85443	3.31432	0.00139005	0.0133517	-1.29305
UBE2D3	-0.187631	10.171	-3.31312	0.00139531	0.0133926	-1.29647
CNBP	-0.2449	11.077	-3.31091	0.00140499	0.0134757	-1.30273
SSNA1	0.2763	7.16963	3.30915	0.00141277	0.0135405	-1.30774
TMEM14B	0.252801	9.82562	3.30847	0.00141577	0.0135595	-1.30966
KRT1	-0.464447	5.28137	-3.30719	0.00142147	0.0135938	-1.3133
PCF11	-0.271081	7.76227	-3.30699	0.00142235	0.0135938	-1.31386
VPRBP	-0.386286	5.78407	-3.30697	0.00142244	0.0135938	-1.31392
SPINT2	0.500641	7.10838	3.3064	0.00142496	0.0136081	-1.31553
PMAIP1	-0.838149	6.14951	-3.30602	0.00142666	0.0136144	-1.3166
ITGB1BP1	0.286927	8.25616	3.3054	0.00142947	0.0136315	-1.31839
RP3-334F4.1	0.394353	6.04302	3.30367	0.00143719	0.0136952	-1.32326
CD244	0.514138	4.65675	3.30272	0.00144148	0.0137262	-1.32597
GALNT3	-0.536621	4.17496	-3.30197	0.00144486	0.0137485	-1.32809
ZKSCAN4	0.424775	6.66343	3.2998	0.00145473	0.0138231	-1.33425
CES1P1	-0.667784	3.51137	-3.29971	0.00145512	0.0138231	-1.33449
TMEM140	0.35602	8.15956	3.29955	0.00145583	0.0138231	-1.33494
KLHDC10	0.208941	8.16219	3.29873	0.00145959	0.0138473	-1.33728
SOX17	-0.458522	6.67639	-3.29834	0.00146137	0.0138473	-1.33838
PIAS1	-0.194522	8.35573	-3.2983	0.00146152	0.0138473	-1.33847
SLC35A5	0.360051	8.19311	3.29801	0.00146287	0.0138494	-1.3393
ELF2	-0.181705	7.99436	-3.2978	0.00146383	0.0138494	-1.3399
CD58	0.380965	8.15681	3.29579	0.00147306	0.0139268	-1.3456
PPARGC1A	-0.810747	5.08667	-3.29383	0.00148209	0.0140021	-1.35113
CDKN1A	-0.734664	9.16543	-3.29328	0.00148465	0.0140163	-1.35269
AIMP1	-0.250326	8.3016	-3.29277	0.001487	0.0140285	-1.35413
EFCAB2	-0.318223	5.43148	-3.29157	0.0014926	0.0140713	-1.35753
LOC57399	-0.678467	3.45342	-3.29035	0.00149829	0.0141148	-1.36097
FAM107A	-0.715763	6.76389	-3.28987	0.00150053	0.0141236	-1.36233
IDH3B	-0.293311	8.52067	-3.28969	0.00150136	0.0141236	-1.36282
EIF2S1	-0.231924	8.87341	-3.28886	0.00150528	0.0141504	-1.36518
KCND1	0.608061	4.17107	3.28664	0.00151571	0.0142351	-1.37144
NUP153	-0.301243	8.51883	-3.28649	0.00151643	0.0142351	-1.37187
ADCY2	-0.685956	6.18727	-3.28563	0.00152051	0.0142633	-1.3743
PRRG1	-0.331696	7.61088	-3.28427	0.00152694	0.0143134	-1.37812
RAPGEF2	-0.204561	8.13643	-3.28387	0.00152888	0.014319	-1.37927
ETS2	-0.451391	8.2394	-3.28359	0.00153019	0.014319	-1.38004
FKBP10	0.628732	7.52957	3.28342	0.00153103	0.014319	-1.38054
COPS7A	0.211822	8.67225	3.28324	0.00153186	0.014319	-1.38103
IGKV1-17	1.49445	6.52928	3.28195	0.00153805	0.0143667	-1.38468
HNRNPH2	-0.279021	9.37189	-3.28171	0.00153919	0.0143672	-1.38535
PPFIA2	-0.491726	5.15985	-3.28132	0.00154108	0.0143748	-1.38647
FCGR1B	0.83766	7.73551	3.27985	0.00154811	0.0144301	-1.39058
LMO4	0.304193	8.25226	3.27836	0.00155535	0.014463	-1.39481
PIK3R1	-0.419262	8.86979	-3.27831	0.00155556	0.014463	-1.39493
USP36	-0.385172	6.12827	-3.27829	0.00155567	0.014463	-1.39499
SLC12A3	-0.292289	4.63949	-3.27822	0.001556	0.014463	-1.39519
JMJD7-PLA2G4B	-0.231383	7.25601	-3.27763	0.00155889	0.0144796	-1.39686
ARHGAP4	0.557881	5.69234	3.27486	0.00157238	0.0145947	-1.40466
ENC1	0.401698	6.65953	3.27397	0.00157671	0.0146246	-1.40715
NEK11	0.245006	6.76566	3.27122	0.00159028	0.0147401	-1.4149
PCTP	0.458777	7.22404	3.26758	0.00160836	0.0148818	-1.42513
ARID5A	-0.599538	6.55493	-3.2675	0.00160874	0.0148818	-1.42535
GALT	0.254993	6.93747	3.26735	0.00160953	0.0148818	-1.42579
DCK	0.363579	7.59942	3.26724	0.00161006	0.0148818	-1.42609
NIPSNAP1	0.290678	7.67287	3.26615	0.0016155	0.0149114	-1.42914
ABHD17A	0.233354	9.15443	3.26573	0.00161761	0.0149114	-1.43032
PAPSS1	0.287686	9.61261	3.26553	0.00161866	0.0149114	-1.43091
RGS2	-0.689031	10.1699	-3.26549	0.00161883	0.0149114	-1.431
OLFML1	0.544766	8.97006	3.26533	0.00161966	0.0149114	-1.43147
PLD3	0.484717	9.52152	3.26525	0.00162002	0.0149114	-1.43167
GSK3B	-0.262644	7.49075	-3.26428	0.00162493	0.01494	-1.43441
RNH1	0.281935	9.92543	3.26419	0.00162539	0.01494	-1.43466
CD300C	0.508478	6.30328	3.26394	0.00162665	0.0149412	-1.43536
ITGA4	0.551856	5.03016	3.26175	0.00163772	0.0150323	-1.4415
SNRNP70	-0.285504	8.36176	-3.26153	0.00163884	0.0150323	-1.44211
RGS3	0.497265	7.93937	3.26087	0.00164223	0.015053	-1.44398
AP3S2	0.193967	8.05366	3.25893	0.00165215	0.0151319	-1.44943
WRN	-0.349887	6.69053	-3.25874	0.00165312	0.0151319	-1.44996
NTNG1	0.446023	5.89592	3.25742	0.00165987	0.0151832	-1.45365
CD37	0.699118	6.69111	3.25684	0.00166289	0.0152003	-1.45529
HGF	0.347463	5.9841	3.25523	0.00167119	0.0152644	-1.45979
HPGDS	0.619242	8.58428	3.25503	0.00167221	0.0152644	-1.46034
DUOX2	-0.921616	5.35977	-3.25427	0.00167617	0.01529	-1.46248
KRT5	-0.653681	3.9672	-3.25402	0.00167745	0.0152912	-1.46317
INPP1	-0.248246	8.77601	-3.25357	0.00167982	0.0153022	-1.46445
RASL10A	0.528219	6.28247	3.25297	0.00168293	0.01532	-1.46612
TOP2A	0.718728	4.62162	3.25251	0.00168535	0.0153315	-1.46742
TMEM57	-0.35355	6.57468	-3.25216	0.00168719	0.0153377	-1.46841
ARHGEF40	0.30835	8.02806	3.25189	0.00168857	0.0153397	-1.46915
DDT	0.35291	7.01474	3.25154	0.0016904	0.0153457	-1.47012
PTPRF	0.449101	7.25111	3.25123	0.00169201	0.0153499	-1.47099
CCT2	-0.291588	9.40715	-3.2509	0.00169377	0.0153553	-1.47193
NCKAP1L	0.496885	7.72903	3.25003	0.00169834	0.0153862	-1.47436
SKAP1	0.298639	6.59085	3.24902	0.00170366	0.0154122	-1.47719
STK10	0.277125	6.96619	3.24891	0.00170421	0.0154122	-1.47748
FBXO42	-0.197921	6.92973	-3.24866	0.00170555	0.0154122	-1.47819
PPP2R4	0.417147	7.6661	3.24841	0.00170688	0.0154122	-1.4789
LGI2	0.930795	5.73458	3.24838	0.00170703	0.0154122	-1.47898
DAP	0.379477	8.76803	3.24688	0.00171497	0.0154733	-1.48317
GPX1	0.374985	11.1604	3.2465	0.00171698	0.015479	-1.48423
UFM1	-0.334866	8.94694	-3.24632	0.00171794	0.015479	-1.48473
ROR2	0.674652	5.49787	3.24597	0.00171982	0.0154854	-1.48572
DNAJC3	-0.736178	6.61177	-3.24571	0.00172117	0.0154871	-1.48644
SLC38A7	0.279473	6.75793	3.2446	0.00172711	0.0155299	-1.48955
DEK	-0.258252	10.2904	-3.2428	0.00173678	0.0156062	-1.49459
KRAS	-0.28608	8.58371	-3.24212	0.00174042	0.0156284	-1.49649
EMID1	0.392982	6.29082	3.241	0.00174644	0.0156718	-1.49961
LYRM9	0.289687	7.30516	3.2399	0.00175238	0.0157144	-1.50268
AIF1	0.588739	9.41021	3.23885	0.00175808	0.0157549	-1.50561
FBXO11	-0.233831	7.77473	-3.23831	0.001761	0.0157704	-1.50711
BCAS3	0.299875	6.89108	3.2376	0.00176487	0.0157943	-1.50909
LDLRAP1	0.306197	7.76022	3.23722	0.00176695	0.0158022	-1.51016
LOC730101	0.538538	6.23966	3.23656	0.00177055	0.0158238	-1.512
YIPF6	0.168503	7.91737	3.23627	0.00177215	0.0158274	-1.51281
KIF13A	-0.351244	6.92095	-3.23375	0.00178599	0.0159402	-1.51984
MIR4800	0.358612	7.59864	3.23322	0.00178889	0.015953	-1.52131
HSD11B2	0.909267	4.27236	3.23301	0.00179007	0.015953	-1.5219
SELPLG	0.472646	7.68416	3.23284	0.00179103	0.015953	-1.52239
CDC20	0.647152	4.44625	3.23187	0.00179637	0.0159897	-1.52508
PUS3	-0.234801	7.29545	-3.22982	0.00180776	0.0160686	-1.53079
SLC7A1	-0.359946	6.94296	-3.22942	0.00181	0.0160686	-1.53191
ID2	-0.415251	9.14079	-3.2292	0.00181122	0.0160686	-1.53252
GTPBP2	-0.260851	6.91632	-3.22915	0.00181153	0.0160686	-1.53267
HIPK2	-0.340373	7.0507	-3.22898	0.00181249	0.0160686	-1.53315
NUDT1	0.691111	5.4498	3.22877	0.00181367	0.0160686	-1.53374
MNDA	0.554303	8.20954	3.22876	0.00181373	0.0160686	-1.53376
PEPD	0.347777	9.00816	3.22842	0.00181561	0.0160746	-1.5347
DAG1	0.282584	8.7737	3.22791	0.00181845	0.0160889	-1.53611
PRPF39	-0.356836	6.89974	-3.22748	0.00182084	0.0160993	-1.5373
UTP6	-0.232588	7.98093	-3.22676	0.00182494	0.0161247	-1.53933
GIMAP6	0.428719	8.43799	3.2258	0.00183031	0.0161583	-1.54199
FAM127A	0.269163	10.406	3.22565	0.00183117	0.0161583	-1.54241
KRT6A	-0.518461	3.43326	-3.22533	0.00183299	0.0161635	-1.54331
UBAC1	0.563021	7.69161	3.22426	0.00183906	0.0162062	-1.54629
HIST1H1C	-0.69445	6.59311	-3.22309	0.00184569	0.0162539	-1.54954
MGAT4A	0.400836	6.77798	3.22238	0.00184972	0.0162785	-1.55151
SURF1	0.264722	8.29085	3.22068	0.00185942	0.0163456	-1.55624
ARSA	0.4186	6.12505	3.22061	0.00185981	0.0163456	-1.55643
RNF121	-0.218075	6.96245	-3.22016	0.00186243	0.0163515	-1.55769
DNAJB14	-0.509283	7.67226	-3.22006	0.00186295	0.0163515	-1.55795
AKAP9	-0.322572	7.26829	-3.2195	0.00186618	0.016369	-1.55951
MRPL40	0.310114	8.43493	3.21908	0.00186857	0.0163791	-1.56067
CD53	0.455606	9.75408	3.21804	0.00187458	0.0164079	-1.56357
TAF6L	-0.211753	5.1633	-3.21801	0.00187474	0.0164079	-1.56365
CA4	-0.425354	5.30977	-3.21787	0.00187557	0.0164079	-1.56405
COL4A3BP	-0.293994	8.39341	-3.21706	0.00188027	0.0164381	-1.5663
ANKRD10-IT1	-0.406287	8.1346	-3.21494	0.00189257	0.0165347	-1.57219
GPR116	-0.473818	8.44269	-3.21394	0.00189839	0.0165746	-1.57496
SULT1A2	0.254137	8.11889	3.21328	0.00190223	0.0165877	-1.57679
HS3ST3A1	0.81613	3.69814	3.21325	0.0019024	0.0165877	-1.57687
VCPKMT	-0.345061	6.66081	-3.21102	0.00191547	0.0166881	-1.58305
CDK1	0.423406	5.57063	3.21086	0.00191643	0.0166881	-1.5835
RCBTB2	0.333498	8.38439	3.21014	0.0019207	0.0167143	-1.58551
THBS1	-0.681861	6.45097	-3.20864	0.00192952	0.01678	-1.58965
LDLRAD4	0.317151	7.42975	3.2071	0.00193869	0.0168487	-1.59393
SMG8	0.175681	7.82823	3.20398	0.00195735	0.0169997	-1.60257
FCGR1A	0.691856	6.649	3.20342	0.00196072	0.0170178	-1.60412
DRAP1	0.268004	7.62666	3.20214	0.00196842	0.0170734	-1.60766
CLSTN1	0.348329	9.47154	3.2013	0.00197348	0.0171061	-1.60998
PPAP2B	-0.389144	10.93	-3.19968	0.00198333	0.0171802	-1.61447
KCNJ5	0.356396	5.89237	3.19728	0.00199798	0.0172947	-1.62111
HSD17B7	-0.277101	7.73823	-3.19697	0.00199989	0.0172947	-1.62197
ARID4A	-0.290189	7.06229	-3.19687	0.00200047	0.0172947	-1.62223
FARP1	0.216932	7.64362	3.19624	0.00200433	0.0172974	-1.62397
DMWD	-0.281319	7.35865	-3.19597	0.00200599	0.0172974	-1.62472
USP16	-0.245147	8.97874	-3.19597	0.00200599	0.0172974	-1.62472
NDUFB5	0.338472	10.18	3.19597	0.002006	0.0172974	-1.62473
DBR1	0.342739	6.80949	3.19568	0.00200782	0.0173008	-1.62554
OBFC1	0.258274	7.02132	3.19548	0.00200902	0.0173008	-1.62608
GPR4	-0.386245	6.25561	-3.19298	0.00202446	0.0174224	-1.63299
PAX9	-0.298968	5.14595	-3.1923	0.00202866	0.0174385	-1.63486
TBC1D5	0.226826	8.39919	3.19226	0.00202896	0.0174385	-1.63499
SLC39A14	-0.641181	10.3621	-3.19174	0.00203219	0.0174549	-1.63642
SLC25A37	-0.404174	6.83478	-3.19134	0.00203466	0.0174648	-1.63752
PTGS2	-1.10422	5.88479	-3.19092	0.00203725	0.0174758	-1.63867
AP2S1	0.255607	9.62514	3.18957	0.00204569	0.0175294	-1.6424
STMN1	0.499544	6.23746	3.1895	0.00204615	0.0175294	-1.6426
NDUFA8	0.315689	9.13984	3.18899	0.00204937	0.0175456	-1.64402
HUWE1	-0.228957	11.6499	-3.18708	0.00206136	0.0176369	-1.64928
HYPK	0.238101	10.538	3.18679	0.00206319	0.0176411	-1.65008
QKI	-0.224013	9.24648	-3.18325	0.00208561	0.0178212	-1.65982
TMSB10	0.242555	12.5582	3.18299	0.00208727	0.0178239	-1.66054
RND1	-0.828735	5.05916	-3.18258	0.00208991	0.017835	-1.66168
DNAJC10	0.321649	7.71361	3.18175	0.00209519	0.0178685	-1.66396
SEMA4F	0.209734	6.80724	3.18062	0.00210247	0.0179191	-1.66709
KCNK5	-0.381188	6.0842	-3.1798	0.00210772	0.0179522	-1.66933
ALOX15B	-0.385256	5.51691	-3.17956	0.00210926	0.0179538	-1.66999
ALDH5A1	0.713053	5.29671	3.17884	0.0021139	0.0179818	-1.67197
SIAH2	-0.493677	6.69889	-3.17827	0.00211758	0.0180014	-1.67354
CYFIP1	0.321422	11.0166	3.1778	0.00212066	0.0180161	-1.67485
TEAD1	-0.465145	6.51778	-3.17699	0.00212587	0.0180487	-1.67706
LINC00597	-0.715214	5.25283	-3.17644	0.00212943	0.0180674	-1.67857
TPP1	0.368511	9.96359	3.1755	0.0021356	0.0180837	-1.68118
FCER1G	0.418555	9.87315	3.17549	0.00213565	0.0180837	-1.6812
SKP2	0.27031	6.12106	3.17538	0.00213635	0.0180837	-1.6815
AP2M1	0.261819	10.0666	3.17531	0.00213682	0.0180837	-1.68169
PDXK	0.260512	7.98862	3.17483	0.00213995	0.0180987	-1.68302
GPX7	0.324411	7.46861	3.17377	0.00214684	0.0181275	-1.68591
P2RX5	0.354457	7.17166	3.17376	0.00214691	0.0181275	-1.68594
JAG1	-0.337412	9.1223	-3.17355	0.0021483	0.0181275	-1.68652
RARG	0.401546	5.99382	3.17347	0.00214884	0.0181275	-1.68675
ZNF329	0.417908	6.48756	3.17268	0.00215402	0.0181597	-1.68892
EFEMP1	0.34429	11.8324	3.17238	0.002156	0.0181624	-1.68975
FIS1	0.281854	9.89214	3.17204	0.00215821	0.0181624	-1.69067
CD81	0.272291	12.0848	3.172	0.00215847	0.0181624	-1.69078
ZNF611	-0.401028	7.65278	-3.17164	0.00216087	0.0181711	-1.69178
CHORDC1	-0.391726	7.68432	-3.17126	0.00216337	0.0181806	-1.69283
SUSD5	0.565832	7.13546	3.17053	0.00216816	0.0182092	-1.69482
LOC101929777	0.482674	4.02395	3.16994	0.0021721	0.018222	-1.69645
PAK1IP1	-0.43846	6.68812	-3.16989	0.00217243	0.018222	-1.69659
TNFRSF14	0.280836	7.18305	3.16906	0.00217794	0.0182566	-1.69887
HBA1	0.999386	10.6876	3.16855	0.00218134	0.0182736	-1.70028
BTG3	-0.35194	8.12775	-3.1681	0.00218429	0.018284	-1.7015
RASSF8	-0.584119	5.38729	-3.16794	0.00218535	0.018284	-1.70193
IL6R	-0.349135	6.78123	-3.16772	0.00218685	0.018285	-1.70255
PRKAA1	-0.344243	6.18684	-3.16705	0.00219128	0.0182918	-1.70438
SCAMP2	0.236056	8.95859	3.16692	0.00219216	0.0182918	-1.70474
S100A10	0.348709	12.1861	3.16682	0.00219286	0.0182918	-1.70503
GPM6A	0.579215	4.25316	3.16677	0.0021932	0.0182918	-1.70517
CDH19	-0.799778	4.79656	-3.16606	0.00219792	0.0183197	-1.7071
GNPTAB	0.216118	7.5587	3.16566	0.00220057	0.0183303	-1.70819
VOPP1	0.282957	9.96878	3.16137	0.00222949	0.0185595	-1.71995
ZNF813	0.420683	5.62291	3.16116	0.00223097	0.0185601	-1.72055
ATOX1	0.343784	8.52432	3.15913	0.00224473	0.0186629	-1.72609
CXCL8	-1.3185	7.0575	-3.15793	0.00225299	0.0187188	-1.7294
DUSP1	-0.550899	11.0355	-3.15757	0.00225545	0.0187188	-1.73038
PSTPIP1	0.377342	6.39249	3.15753	0.00225571	0.0187188	-1.73048
HBG1	0.785627	6.81143	3.15625	0.00226449	0.01878	-1.73398
BIN3-IT1	-0.630985	5.40095	-3.15547	0.00226991	0.0188131	-1.73614
TAF1	-0.255936	6.81992	-3.15516	0.00227199	0.018818	-1.73696
KDELR2	0.260481	10.3631	3.15497	0.00227335	0.018818	-1.7375
WDR83OS	0.202956	9.80025	3.15429	0.00227803	0.018845	-1.73935
OVOL3	-0.389927	2.87893	-3.15329	0.00228495	0.0188762	-1.74209
PTPRN2	0.386877	6.30906	3.15326	0.00228517	0.0188762	-1.74217
HHLA3	0.583115	5.50335	3.15313	0.00228608	0.0188762	-1.74253
OLFML2B	0.546424	9.14156	3.15174	0.00229574	0.018939	-1.74633
NPC2	0.317501	11.7417	3.15163	0.00229654	0.018939	-1.74664
TSPAN3	0.233802	9.84447	3.15117	0.00229969	0.0189422	-1.74787
RAP2B	0.390951	8.85786	3.15116	0.00229979	0.0189422	-1.74792
CHCHD2	0.192675	11.3868	3.15067	0.00230321	0.0189529	-1.74925
AKAP2	-0.3975	9.19318	-3.15051	0.0023043	0.0189529	-1.74968
SETD1A	-0.450812	5.54646	-3.15036	0.00230539	0.0189529	-1.7501
RGS13	0.707923	4.88761	3.1491	0.0023142	0.0190086	-1.75354
ARHGEF7	-0.224738	7.62557	-3.14898	0.00231503	0.0190086	-1.75386
FAM114A1	0.357687	10.2925	3.14827	0.00232002	0.0190377	-1.7558
GDF15	-0.713245	5.25828	-3.1477	0.00232406	0.019059	-1.75737
TMEM59	0.237232	10.9774	3.14681	0.00233037	0.0190989	-1.75981
C1orf50	0.259713	7.14028	3.14595	0.00233641	0.0191262	-1.76214
NAT10	-0.300084	8.27141	-3.14593	0.00233659	0.0191262	-1.76221
ILK	0.247145	9.50976	3.14532	0.00234088	0.0191495	-1.76386
KCTD2	0.222921	7.28061	3.14511	0.00234238	0.0191499	-1.76444
DDX41	0.211415	8.36811	3.14424	0.00234856	0.0191806	-1.76681
YIPF5	0.282511	8.71135	3.14418	0.00234903	0.0191806	-1.76699
GUSBP11	0.873527	7.01564	3.14306	0.00235698	0.019232	-1.77003
OLR1	0.839996	7.14321	3.14289	0.00235823	0.019232	-1.77051
FBLN5	0.290068	8.69935	3.14253	0.00236081	0.0192412	-1.77149
ARL8B	-0.148526	10.1316	-3.14067	0.00237415	0.019338	-1.77656
TCEA2	0.366988	6.63437	3.13986	0.00237995	0.0193733	-1.77876
TAF1D	-0.388627	7.33504	-3.13936	0.00238356	0.0193908	-1.78013
RWDD2B	0.302249	8.01293	3.13897	0.00238636	0.0193922	-1.78118
CYP11A1	0.459702	5.22858	3.13893	0.00238666	0.0193922	-1.78129
ADORA3	0.590713	8.00853	3.13771	0.00239552	0.0194522	-1.78463
CASC3	-0.249993	8.80619	-3.13721	0.00239915	0.0194697	-1.78599
RITA1	0.431731	5.61294	3.13687	0.0024016	0.0194743	-1.78691
C2orf68	0.364916	6.63108	3.13668	0.00240301	0.0194743	-1.78744
COL8A2	0.452385	7.58543	3.13653	0.00240412	0.0194743	-1.78786
TAPBPL	0.397314	6.94798	3.13566	0.00241042	0.0195133	-1.79021
CEMIP	1.04824	7.82482	3.13529	0.00241311	0.0195232	-1.79121
PTEN	-0.293073	8.57365	-3.13466	0.00241777	0.0195422	-1.79295
CDH2	0.493763	5.59906	3.13457	0.00241842	0.0195422	-1.79319
SRRM1	-0.200738	8.98043	-3.13382	0.00242389	0.0195745	-1.79522
ITGAM	0.531924	9.59745	3.13333	0.00242745	0.0195786	-1.79655
IL1R2	-0.849768	4.73048	-3.13317	0.00242864	0.0195786	-1.79699
AF090939	-0.673051	5.37205	-3.13315	0.00242883	0.0195786	-1.79706
ROGDI	0.421415	6.62241	3.13288	0.00243077	0.0195823	-1.79778
MYT1L	-0.415238	3.41533	-3.13249	0.00243367	0.0195937	-1.79885
ZBED8	0.609803	5.97105	3.13042	0.00244896	0.0197048	-1.80448
MMP2	0.356434	10.9446	3.12895	0.00245987	0.0197806	-1.80848
ASMTL	0.254601	8.30397	3.12872	0.00246157	0.0197822	-1.8091
TM9SF2	0.247883	10.6211	3.12813	0.00246598	0.0197999	-1.81071
VAMP8	0.609691	9.80466	3.12802	0.00246676	0.0197999	-1.811
CNDP2	0.28081	8.89461	3.12776	0.00246874	0.0198038	-1.81172
POLR2G	0.231949	9.9415	3.1275	0.00247069	0.0198074	-1.81243
DDR2	-0.39512	9.30376	-3.1269	0.00247516	0.0198313	-1.81406
DCTD	0.184064	8.93812	3.12647	0.00247836	0.0198329	-1.81522
HIGD2A	0.263862	8.9647	3.12647	0.00247836	0.0198329	-1.81522
CCR2	0.387723	5.93764	3.12563	0.00248464	0.0198711	-1.8175
IFFO1	0.300444	8.54191	3.12506	0.00248896	0.0198936	-1.81906
GALC	0.263171	8.33076	3.12364	0.00249966	0.0199614	-1.82292
CRYBB1	0.564236	3.29824	3.12353	0.00250046	0.0199614	-1.8232
LIG3	0.27786	5.97773	3.12251	0.00250816	0.0200109	-1.82597
NOP16	-0.379533	6.73075	-3.12228	0.0025099	0.0200127	-1.8266
FOSL1	-1.04358	5.28816	-3.12173	0.0025141	0.0200341	-1.8281
MYO5C	-0.366623	8.05427	-3.11943	0.0025316	0.0201614	-1.83434
ZNF74	0.467218	4.63461	3.11853	0.00253848	0.0202041	-1.83678
RNF186	-0.525701	4.61481	-3.11829	0.00254027	0.0202062	-1.83741
CPTP	0.377403	6.7273	3.11694	0.00255064	0.0202682	-1.84107
PRKCA	0.365442	6.38376	3.11688	0.00255114	0.0202682	-1.84125
HNRNPF	-0.352345	8.1494	-3.11651	0.00255396	0.0202785	-1.84225
CEBPB	-0.337515	11.854	-3.11592	0.00255851	0.0203018	-1.84385
WIF1	1.26378	5.95564	3.11562	0.00256085	0.0203018	-1.84467
PPRC1	-0.385782	7.07138	-3.11553	0.0025615	0.0203018	-1.8449
KIAA0195	0.300328	6.34225	3.11365	0.00257607	0.0204051	-1.85
DOCK9	-0.385453	6.45194	-3.11306	0.00258064	0.020429	-1.85159
KLHL22	0.214025	5.9223	3.11104	0.00259645	0.020516	-1.85708
GORASP2	0.158377	9.64787	3.11103	0.00259651	0.020516	-1.8571
COTL1	0.490241	8.86492	3.11092	0.00259739	0.020516	-1.85741
FZD6	-0.414582	7.06349	-3.11086	0.00259783	0.020516	-1.85756
TRPV2	0.358966	7.05138	3.11063	0.00259967	0.0205183	-1.85819
SYK	0.54115	7.08731	3.10823	0.00261851	0.0206505	-1.86469
MRPS34	0.310587	6.90788	3.1081	0.00261954	0.0206505	-1.86504
HAS1	-0.954276	9.43307	-3.10515	0.00264284	0.0208218	-1.873
C7orf25	0.272213	6.22227	3.10495	0.00264448	0.0208223	-1.87355
ARL1	0.21935	8.74944	3.10455	0.00264766	0.020835	-1.87464
ZNF804A	0.558685	5.01041	3.10392	0.00265263	0.0208617	-1.87632
SLCO3A1	-0.282498	7.63069	-3.10178	0.00266978	0.0209841	-1.88211
MCPH1	-0.296929	3.9585	-3.09964	0.002687	0.0211055	-1.88789
ATP9B	0.252507	5.95428	3.09926	0.0026901	0.0211055	-1.88893
IRF2	0.296937	8.34143	3.09909	0.00269142	0.0211055	-1.88937
TNFSF8	0.428678	6.46301	3.09897	0.00269238	0.0211055	-1.88969
JARID2	-0.227367	7.91185	-3.09887	0.0026932	0.0211055	-1.88996
FANCF	0.556684	5.81605	3.09787	0.00270134	0.0211568	-1.89267
ELMO1	0.250835	8.18758	3.09668	0.00271099	0.0212194	-1.89588
SCG2	0.84669	7.92706	3.09637	0.00271353	0.0212194	-1.89672
THBS3	0.475429	8.95714	3.09628	0.00271422	0.0212194	-1.89695
BAI3	0.523244	5.98206	3.0961	0.00271575	0.0212194	-1.89745
ZBTB3	0.417832	5.17741	3.09584	0.00271781	0.021223	-1.89813
RCC1	-0.314411	6.472	-3.09532	0.00272208	0.0212438	-1.89954
PP13	-0.535472	5.2358	-3.09495	0.00272509	0.0212547	-1.90054
TEX30	-0.334631	6.52623	-3.0941	0.00273205	0.0212965	-1.90283
QSER1	-0.320751	6.50863	-3.09358	0.00273635	0.021303	-1.90424
RTCB	0.198058	9.33343	3.09353	0.00273678	0.021303	-1.90438
CYB561D2	0.307247	7.26444	3.09341	0.00273771	0.021303	-1.90469
ZNF669	-0.404291	6.18734	-3.09309	0.00274034	0.0213092	-1.90555
ABCC10	0.237037	7.44139	3.09292	0.00274173	0.0213092	-1.906
CD63	0.194743	12.555	3.09092	0.00275828	0.0214252	-1.91141
TRHR	-0.571556	2.90145	-3.08983	0.00276729	0.0214826	-1.91434
MPP1	0.368077	9.1355	3.08947	0.00277028	0.0214932	-1.91531
CBX4	0.452507	6.92144	3.08878	0.00277598	0.0215248	-1.91716
ATP6AP1	0.363005	9.59852	3.08839	0.00277923	0.0215374	-1.91821
SLC22A17	0.395771	6.13361	3.08726	0.00278871	0.0215906	-1.92127
CXCL12	0.388899	11.5887	3.08718	0.00278935	0.0215906	-1.92147
DPM1	-0.245791	9.86972	-3.08667	0.00279359	0.0215993	-1.92284
ZNF136	-0.29884	7.31057	-3.08666	0.00279374	0.0215993	-1.92288
PARK7	0.203917	11.7718	3.08337	0.0028214	0.0218004	-1.93173
PLXNA1	0.323117	7.71296	3.08092	0.00284215	0.0219466	-1.93831
SLC2A10	0.410875	8.4628	3.08064	0.00284453	0.0219466	-1.93906
ARPC2	0.177866	10.9625	3.0804	0.00284654	0.0219466	-1.9397
IFIT1	0.543769	8.48008	3.08035	0.00284696	0.0219466	-1.93983
UBBP2	0.612361	4.95891	3.07912	0.00285752	0.0220152	-1.94315
ICAM3	0.496689	7.04359	3.0786	0.00286197	0.0220367	-1.94455
NPTX1	-0.53047	5.08304	-3.07762	0.00287032	0.0220881	-1.94717
OSGEPL1	0.564551	6.43258	3.07506	0.00289238	0.0222449	-1.95404
SGCB	0.344039	8.00363	3.07466	0.00289588	0.0222589	-1.95512
ILVBL	0.242344	6.71465	3.07421	0.00289977	0.0222759	-1.95633
POU2F1	-0.274838	6.72986	-3.07318	0.00290868	0.0223314	-1.95908
NXT1	-0.365909	8.0068	-3.07202	0.00291878	0.0223932	-1.96219
PDE1A	0.419035	8.17101	3.07187	0.00292012	0.0223932	-1.9626
ITM2C	0.503312	7.30584	3.07153	0.00292306	0.0224028	-1.96351
CSN1S1	1.73507	8.80397	3.07114	0.00292646	0.0224159	-1.96455
MVP	0.319569	8.84932	3.0702	0.00293468	0.0224588	-1.96707
NUPL1	-0.450086	6.50385	-3.07011	0.00293546	0.0224588	-1.9673
CBY1	0.310947	8.15993	3.06974	0.00293871	0.0224707	-1.9683
UNC5B	0.384823	7.61259	3.06766	0.00295704	0.0225978	-1.97388
BCKDK	0.307742	7.56032	3.06678	0.0029648	0.0226358	-1.97623
LRRFIP2	-0.25052	7.53835	-3.06671	0.00296543	0.0226358	-1.97642
MDH1	0.319718	10.7194	3.06522	0.00297864	0.0227235	-1.98041
FUBP1	-0.230169	7.42234	-3.06491	0.00298143	0.0227317	-1.98125
RPS24	-0.130727	12.2733	-3.06368	0.00299234	0.0227949	-1.98453
DIP2A	-0.463407	6.45974	-3.0634	0.00299484	0.0227949	-1.98527
ABCB6	0.375897	5.99443	3.0634	0.00299488	0.0227949	-1.98529
F12	-0.459702	3.68321	-3.06269	0.00300119	0.0228239	-1.98717
KMO	0.373569	5.82553	3.06243	0.00300352	0.0228239	-1.98787
TJP2	-0.516789	6.69665	-3.06239	0.00300387	0.0228239	-1.98797
ISOC2	0.356989	7.31207	3.061	0.00301633	0.0229054	-1.99169
TNKS2	-0.554465	7.63868	-3.06072	0.00301885	0.0229114	-1.99244
NOC2L	-0.343276	6.55071	-3.06001	0.00302529	0.0229471	-1.99435
TCEB2	0.261214	9.11534	3.05926	0.00303207	0.0229731	-1.99636
PSPC1	-0.203426	7.21536	-3.05924	0.00303219	0.0229731	-1.99639
TMEM87A	-0.194334	8.95824	-3.05871	0.00303698	0.0229962	-1.99781
LIPC	0.832689	4.83318	3.05815	0.00304207	0.0230216	-1.99931
C5orf15	0.241957	9.91822	3.05788	0.00304451	0.0230269	-2.00003
FTO	0.250945	9.84703	3.05668	0.00305538	0.023096	-2.00323
GRB2	0.322749	8.72878	3.05627	0.0030592	0.0231116	-2.00435
IDI1	-0.34713	8.44322	-3.05485	0.00307214	0.0231962	-2.00813
IL6	-1.23198	7.12536	-3.05333	0.00308603	0.0232878	-2.01218
ATP6V1H	0.246771	8.2183	3.05093	0.00310814	0.0234341	-2.01858
DUSP10	-0.353056	7.38811	-3.05069	0.00311042	0.0234341	-2.01923
LMAN2	0.28651	7.22921	3.05065	0.00311074	0.0234341	-2.01933
NDUFA13	0.374909	9.86578	3.04915	0.00312466	0.0235256	-2.02333
LUC7L3	-0.281665	9.44498	-3.0475	0.00313999	0.0236276	-2.02772
CDADC1	-0.264172	6.16746	-3.04616	0.00315253	0.0237085	-2.03129
ICMT	0.20906	7.9648	3.04402	0.00317262	0.0238352	-2.03699
CEBPA-AS1	-0.285036	7.11026	-3.04389	0.00317388	0.0238352	-2.03734
CLN6	0.447869	5.07801	3.04379	0.00317478	0.0238352	-2.0376
PNPLA4	0.495287	6.14072	3.0433	0.00317944	0.0238566	-2.03891
2025-03-03	-0.412023	6.57328	-3.04289	0.00318333	0.0238664	-2.04
KRTAP5-8	-0.390528	3.7278	-3.04278	0.00318435	0.0238664	-2.04029
SWAP70	-0.250091	8.09031	-3.04246	0.00318736	0.0238754	-2.04114
C7orf55-LUC7L2	-0.164232	8.84944	-3.04202	0.00319155	0.0238933	-2.04232
SYT17	0.640336	5.95478	3.04161	0.00319547	0.0239091	-2.04342
MOSPD3	0.243554	7.26666	3.04127	0.00319865	0.0239194	-2.04431
KIAA0368	-0.262484	8.24539	-3.03895	0.00322073	0.0240709	-2.05047
CYR61	-0.8387	9.69068	-3.03865	0.00322361	0.0240788	-2.05127
KLF7	-0.280047	8.04947	-3.0382	0.00322789	0.0240858	-2.05247
P2RX5-TAX1BP3	0.293801	10.548	3.0381	0.00322886	0.0240858	-2.05273
CUL1	-0.210436	8.25562	-3.03798	0.00323	0.0240858	-2.05305
ERCC1	0.23524	8.16284	3.0372	0.00323747	0.0241279	-2.05512
CALHM2	0.317157	9.10578	3.03527	0.0032561	0.0242531	-2.06026
TRAPPC6A	0.270041	7.19679	3.03443	0.00326421	0.0242912	-2.06249
ATP5A1	0.166899	11.3418	3.03436	0.00326488	0.0242912	-2.06267
LSP1	0.476284	8.37501	3.0338	0.00327034	0.0243156	-2.06417
TPGS2	0.20792	7.14042	3.03364	0.00327184	0.0243156	-2.06458
EML1	0.450855	9.12826	3.0331	0.00327707	0.0243325	-2.06601
PLSCR3	0.221544	9.41849	3.03303	0.0032778	0.0243325	-2.06621
DPYS	0.607316	4.8922	3.03092	0.00329836	0.0244715	-2.07181
SDC4	-0.418311	9.2343	-3.02987	0.00330859	0.0245336	-2.07459
SMPDL3A	0.463333	7.63796	3.02955	0.00331171	0.024543	-2.07543
OXLD1	0.260213	6.74918	3.02857	0.00332132	0.0246005	-2.07803
ABLIM3	-0.437271	6.9056	-3.02684	0.00333843	0.0247021	-2.08263
RP1-28C20.1	0.664241	2.77101	3.0268	0.00333878	0.0247021	-2.08272
ATG16L1	-0.486425	4.68638	-3.02607	0.00334599	0.0247416	-2.08466
ACKR3	-0.429175	10.893	-3.0257	0.00334972	0.0247554	-2.08565
NAPG	-0.226344	6.94111	-3.02546	0.00335202	0.0247585	-2.08627
PTHLH	0.513368	5.46104	3.02483	0.00335829	0.0247884	-2.08794
HIST1H3G	-0.492868	3.33416	-3.02468	0.00335981	0.0247884	-2.08835
MAOA	-0.710831	8.37259	-3.02369	0.00336963	0.0248395	-2.09096
FASTKD2	-0.207037	7.0137	-3.02361	0.00337048	0.0248395	-2.09119
FAM110D	-0.596074	5.71593	-3.02138	0.00339272	0.0249894	-2.09707
TLR1	0.448549	6.73144	3.02014	0.00340515	0.0250671	-2.10035
CDK17	-0.317348	8.37031	-3.01968	0.00340978	0.0250872	-2.10157
CFLAR	-0.223843	7.9912	-3.01928	0.00341381	0.0251029	-2.10262
CDK2	-0.286537	6.28838	-3.01846	0.00342211	0.02515	-2.1048
IGFALS	-0.37913	5.44258	-3.01731	0.00343376	0.0252216	-2.10784
CD68	0.484315	7.50709	3.0169	0.00343789	0.0252379	-2.10892
ADRB3	-0.389253	3.61371	-3.01368	0.00347071	0.0254579	-2.11742
RP11-549J18.1	-0.52749	2.40485	-3.01359	0.0034717	0.0254579	-2.11768
H2AFV	0.150388	9.54048	3.0126	0.00348184	0.0255181	-2.12029
PWP1	-0.172952	8.8645	-3.01174	0.00349071	0.0255677	-2.12256
CDKN3	0.44636	6.96961	3.01146	0.00349357	0.0255677	-2.1233
LY6E	0.529223	7.79476	3.01138	0.00349441	0.0255677	-2.12351
DOPEY2	0.335525	5.22056	3.01087	0.00349963	0.0255918	-2.12485
LGR4	-0.416719	6.81452	-3.01023	0.00350625	0.025626	-2.12654
MXD1	-0.520064	4.51013	-3.00988	0.00350987	0.0256383	-2.12746
TGIF1	-0.323557	7.66561	-3.00896	0.00351944	0.0256786	-2.1299
DYNLT3	-0.290786	9.8904	-3.00886	0.00352041	0.0256786	-2.13015
POMT1	0.393618	6.37938	3.00879	0.00352121	0.0256786	-2.13035
FNDC3B	-0.285943	9.84981	-3.00822	0.00352715	0.0257078	-2.13186
TLR5	0.318111	7.88798	3.00756	0.00353401	0.0257343	-2.1336
TRBC1	0.513665	6.86036	3.00749	0.00353468	0.0257343	-2.13377
TMEM251	0.297267	7.55305	3.00687	0.00354114	0.0257672	-2.1354
MGC40069	0.44887	4.2007	3.00616	0.00354853	0.0258068	-2.13727
CDC42BPA	-0.21877	7.73542	-3.00483	0.00356253	0.0258842	-2.14079
GNL2	-0.341327	7.68268	-3.00477	0.00356308	0.0258842	-2.14093
ZFYVE9	-0.205121	6.77607	-3.00302	0.00358151	0.0260037	-2.14554
CYB5R1	0.413359	8.91488	3.00247	0.00358738	0.0260256	-2.14701
AKAP17A	-0.230138	7.37005	-3.00236	0.00358846	0.0260256	-2.14728
DYRK1A	-0.201334	8.12199	-3.00202	0.00359209	0.0260377	-2.14818
B3GALT4	0.389346	6.19196	3.00158	0.00359674	0.0260572	-2.14934
GOLPH3L	0.452989	8.23602	2.99986	0.00361501	0.0261752	-2.15387
PPP4R4	-0.451226	4.67256	-2.99833	0.00363125	0.0262771	-2.15788
HIPK3	-0.305076	7.62598	-2.99817	0.00363306	0.0262771	-2.15833
RAB15	0.394613	6.17219	2.99788	0.00363612	0.0262849	-2.15908
AGA	0.291442	7.48498	2.99637	0.0036523	0.0263874	-2.16305
TMEM8A	0.341147	6.97854	2.9951	0.00366596	0.026451	-2.16639
ADAP2	0.504716	9.11328	2.99501	0.00366689	0.026451	-2.16662
BATF3	-0.460663	6.80076	-2.99494	0.00366771	0.026451	-2.16682
SLC9A3	0.3784	2.98907	2.99481	0.00366909	0.026451	-2.16715
HIVEP2	-0.262625	8.17372	-2.99409	0.00367689	0.0264928	-2.16905
C1orf123	0.228735	8.97484	2.99378	0.00368021	0.0265023	-2.16986
PI3	-0.323956	4.46784	-2.99333	0.00368503	0.0265189	-2.17103
LOC647070	-0.430015	6.45963	-2.9932	0.00368652	0.0265189	-2.17139
FAM172A	0.290425	8.05613	2.99245	0.00369461	0.0265522	-2.17335
GPX3	-0.361761	12.2629	-2.9924	0.00369516	0.0265522	-2.17348
PSKH1	0.347031	7.02175	2.99172	0.00370254	0.0265908	-2.17527
ZNF428	0.546401	5.41951	2.98969	0.00372461	0.0267348	-2.18058
SLC37A4	0.334578	6.26906	2.98926	0.00372936	0.0267543	-2.18172
DQ583205	-0.278424	6.18637	-2.98875	0.00373496	0.0267767	-2.18306
MTUS2	0.924203	6.72406	2.98861	0.00373652	0.0267767	-2.18344
RSAD1	-0.21725	8.09453	-2.98826	0.00374032	0.0267894	-2.18434
GDAP2	-0.251981	6.31567	-2.98787	0.00374463	0.0268058	-2.18537
SMAD6	0.282301	6.09464	2.98745	0.0037492	0.026824	-2.18646
NECAP2	0.267348	8.6219	2.98717	0.00375226	0.0268314	-2.18719
MUC1	-0.341197	6.10563	-2.98461	0.00378055	0.0270127	-2.19391
MFAP5	-0.914121	9.12155	-2.98451	0.0037817	0.0270127	-2.19418
MRPS31	-0.232142	7.59705	-2.98318	0.00379648	0.0271037	-2.19767
SRP54	-0.240993	8.75846	-2.98291	0.00379948	0.0271105	-2.19837
TBX4	-0.414642	3.3101	-2.9817	0.00381294	0.0271918	-2.20153
PCBP2	-0.162785	9.52704	-2.9802	0.00382976	0.0272803	-2.20547
C12orf5	0.336341	7.2587	2.9802	0.0038298	0.0272803	-2.20547
NDC80	0.636118	4.89981	2.98004	0.00383153	0.0272803	-2.20588
LEPREL4	0.498653	6.55943	2.97884	0.00384506	0.027362	-2.20903
SPIDR	-0.391912	6.04171	-2.97845	0.00384944	0.0273709	-2.21005
ST6GAL1	0.314748	7.35593	2.97835	0.00385052	0.0273709	-2.2103
GTF2IRD1	-0.303812	8.40547	-2.97818	0.00385252	0.0273709	-2.21076
PSMC1	-0.233116	10.3957	-2.97726	0.00386293	0.0274301	-2.21317
DDIT3	-0.304035	8.10831	-2.97704	0.00386541	0.027433	-2.21375
ATP13A2	0.533254	5.05694	2.9765	0.00387148	0.0274614	-2.21515
SSTR3	-0.352566	3.97386	-2.97556	0.0038822	0.0275227	-2.21762
CDY1	-0.420543	3.96503	-2.9747	0.0038919	0.0275732	-2.21985
LINC00894	-0.290035	5.65653	-2.97456	0.0038935	0.0275732	-2.22021
ABCE1	-0.240198	8.37974	-2.97292	0.00391226	0.0276913	-2.22451
NDUFB11	0.253669	9.37331	2.97188	0.00392412	0.0277604	-2.22721
TACC1	-0.243926	9.71818	-2.97158	0.00392757	0.0277699	-2.228
BTN3A3	0.457019	6.90423	2.97014	0.00394413	0.0278721	-2.23176
SEPT8	0.291247	8.19239	2.96984	0.00394766	0.0278822	-2.23256
SLC16A2	0.362521	6.83318	2.96869	0.00396098	0.0279614	-2.23556
LOC101060373	0.241829	10.0265	2.96727	0.00397741	0.0280624	-2.23926
TMEM14A	0.346681	9.11333	2.96618	0.00399011	0.028137	-2.24211
LOC101928620	0.944353	4.83914	2.96514	0.00400218	0.0282071	-2.24481
PLAC8	0.442684	6.07928	2.96477	0.00400654	0.0282168	-2.24578
ELK4	-0.3246	6.04299	-2.96466	0.00400782	0.0282168	-2.24606
FHIT	0.310699	5.80184	2.96337	0.004023	0.0283086	-2.24944
GJA9-MYCBP	0.2298	6.95957	2.96271	0.00403068	0.0283402	-2.25114
POLR3B	0.194291	7.07679	2.96262	0.00403178	0.0283402	-2.25138
TRAPPC2	0.197642	7.34594	2.96213	0.00403751	0.0283576	-2.25265
ITGA5	-0.393987	8.58079	-2.96204	0.00403853	0.0283576	-2.25288
ECE2	-0.348042	5.28703	-2.96115	0.00404914	0.028417	-2.25522
PCDHB6	0.558331	5.56308	2.96041	0.00405788	0.0284632	-2.25715
HNRNPA3	-0.211674	9.37564	-2.96019	0.00406042	0.028466	-2.25771
PIP4K2B	0.214664	7.23815	2.95998	0.00406289	0.0284682	-2.25825
RWDD1	-0.232949	9.52703	-2.95959	0.00406754	0.0284857	-2.25927
RHOBTB3	-0.349646	8.31336	-2.95812	0.00408504	0.0285932	-2.2631
KIR2DS2	-0.286223	2.51268	-2.95785	0.00408829	0.0286007	-2.26381
BOLA2	-0.222496	7.96253	-2.95727	0.00409519	0.0286339	-2.26532
GUCA1B	-0.413707	5.11065	-2.95693	0.00409927	0.0286473	-2.26621
ARHGAP29	-0.405712	8.68353	-2.95643	0.00410518	0.0286701	-2.26749
ALAD	0.261035	6.95253	2.95629	0.00410686	0.0286701	-2.26786
GLUL	-0.342274	11.1811	-2.95576	0.00411318	0.028699	-2.26923
TRIM32	0.218674	7.70769	2.95372	0.00413778	0.0288555	-2.27455
EPHA7	0.513159	3.49534	2.95337	0.00414193	0.0288692	-2.27545
RIC8B	-0.196741	6.89515	-2.95281	0.00414873	0.0289014	-2.27691
FPR3	0.625336	8.42365	2.95191	0.00415955	0.0289615	-2.27924
MAK	-0.553374	3.54027	-2.95147	0.00416497	0.028984	-2.2804
RAI14	-0.434539	8.12659	-2.95126	0.00416752	0.0289865	-2.28094
MIR6840	-0.468021	6.90661	-2.95087	0.00417222	0.029004	-2.28195
UVRAG	-0.261804	7.80596	-2.94976	0.00418567	0.0290822	-2.28482
BLVRA	0.257093	8.59973	2.94947	0.00418923	0.0290916	-2.28558
FHL5	-0.544619	6.51195	-2.94724	0.00421655	0.029262	-2.29138
ACOT13	0.291046	8.37184	2.9471	0.00421819	0.029262	-2.29173
ATG7	0.261781	7.12058	2.94685	0.00422125	0.0292679	-2.29238
LSM8	-0.186921	7.8551	-2.94568	0.00423564	0.02934	-2.29541
PTPN11	-0.25191	8.34569	-2.94565	0.00423608	0.02934	-2.2955
HMGCL	0.21499	8.70822	2.94523	0.00424121	0.0293602	-2.29658
DUOX1	-0.345121	4.40723	-2.94487	0.00424567	0.0293757	-2.29752
UBB	0.117541	13.0709	2.94395	0.00425704	0.0294278	-2.29991
LMCD1	-0.502184	8.40136	-2.9439	0.00425765	0.0294278	-2.30004
HTRA1	0.409938	12.8685	2.94234	0.004277	0.0295461	-2.30408
WFDC1	0.711148	5.98865	2.94196	0.00428174	0.0295544	-2.30507
CSF2RA	0.429248	5.79146	2.94175	0.00428429	0.0295544	-2.3056
IQSEC1	0.277797	8.61754	2.94171	0.00428489	0.0295544	-2.30572
SIN3B	-0.234175	6.8739	-2.94151	0.00428734	0.0295559	-2.30623
IL2RA	0.371037	5.21924	2.93978	0.00430895	0.0296773	-2.31072
DNA2	-0.406639	4.92402	-2.93952	0.00431211	0.0296773	-2.31137
USP24	-0.238692	7.51601	-2.93922	0.00431597	0.0296773	-2.31217
LARS	-0.268821	9.04965	-2.93916	0.00431663	0.0296773	-2.31231
AGO1	0.191636	7.75446	2.93903	0.00431825	0.0296773	-2.31264
GCHFR	0.666675	7.55061	2.93902	0.00431841	0.0296773	-2.31267
SIPA1	0.454105	6.14645	2.93729	0.00434013	0.0298111	-2.31715
KLHL20	-0.172427	7.19732	-2.93582	0.00435869	0.029923	-2.32095
AGPS	0.234834	7.81133	2.93555	0.00436211	0.029931	-2.32165
SNX24	0.279307	7.28948	2.93386	0.00438352	0.0300593	-2.32602
TNFRSF11B	0.541852	6.65764	2.93372	0.00438536	0.0300593	-2.32639
COQ9	0.355242	7.7692	2.9324	0.0044022	0.0301592	-2.32981
PAN2	-0.308693	6.9994	-2.93157	0.00441279	0.0302161	-2.33195
ALDH18A1	0.381177	8.39103	2.9305	0.0044265	0.0302943	-2.33472
TP53I3	0.436649	7.63841	2.92984	0.00443499	0.0303317	-2.33643
ABL2	-0.346463	7.0407	-2.92972	0.00443655	0.0303317	-2.33674
SEC24B	-0.221904	9.17014	-2.92475	0.00450085	0.0307554	-2.34957
JMJD1C	-0.301941	8.14029	-2.92418	0.00450818	0.0307896	-2.35102
COX5B	0.31171	9.94931	2.9226	0.00452888	0.0309123	-2.3551
LSM14A	-0.166836	9.01345	-2.92245	0.00453082	0.0309123	-2.35548
CTSB	0.357885	11.549	2.92223	0.00453373	0.0309163	-2.35605
ZMIZ2	0.196614	7.6062	2.92201	0.00453664	0.0309202	-2.35662
TRIM29	-0.312336	5.5084	-2.92081	0.00455241	0.0310117	-2.35972
OXSR1	-0.214048	8.4974	-2.92054	0.00455593	0.0310197	-2.3604
SF3A2	0.369479	6.81085	2.9193	0.00457232	0.0311153	-2.3636
PLEKHO2	0.307735	9.09875	2.91909	0.00457509	0.0311182	-2.36414
ALOX5	0.420443	7.54571	2.91806	0.00458871	0.0311947	-2.36679
VCAN	0.449445	11.0019	2.91724	0.00459957	0.0312522	-2.3689
ACKR4	-0.706936	4.59662	-2.91707	0.00460189	0.0312522	-2.36935
CTNNAL1	-0.266575	8.65839	-2.91667	0.00460723	0.0312724	-2.37038
GLRX	-0.456419	9.93219	-2.91567	0.00462046	0.0313462	-2.37294
CD6	0.231115	5.18418	2.91462	0.00463456	0.0314257	-2.37565
RNF5	0.247136	7.5571	2.91439	0.00463756	0.03143	-2.37623
ZNF692	-0.26921	6.77661	-2.91389	0.00464426	0.0314593	-2.37751
CRLF3	0.260473	8.70746	2.91341	0.00465078	0.0314854	-2.37876
SLC6A2	0.340098	4.59404	2.91325	0.00465287	0.0314854	-2.37916
POU5F1P3	-0.515492	3.75956	-2.91299	0.00465637	0.031493	-2.37983
YKT6	0.531766	6.18933	2.9127	0.00466024	0.031503	-2.38057
CSNK2B	0.166973	9.62093	2.91247	0.00466345	0.0315086	-2.38118
CENPBD1P1	0.215771	6.94615	2.91225	0.00466631	0.0315118	-2.38173
HEXA	0.299439	8.4346	2.9113	0.00467916	0.0315825	-2.38418
USP22	0.171328	7.73685	2.91081	0.00468577	0.0316111	-2.38544
SFT2D2	0.297738	8.1149	2.90883	0.00471268	0.0317763	-2.39054
IGKV1OR2-108	1.38016	6.00735	2.90769	0.00472807	0.0318639	-2.39344
NISCH	0.272708	9.66301	2.90743	0.00473163	0.0318717	-2.39411
OLFM1	-0.288747	7.44029	-2.90723	0.0047344	0.0318741	-2.39463
TMED10	0.187289	10.6315	2.90662	0.00474276	0.0319142	-2.3962
CACNA2D3	0.683123	4.72555	2.90617	0.00474884	0.0319388	-2.39734
IDH2	0.567901	7.28112	2.90466	0.00476953	0.0320617	-2.40121
WDR19	-0.237305	7.48703	-2.90415	0.00477667	0.0320911	-2.40254
SMIM7	0.206379	8.42887	2.90397	0.00477914	0.0320911	-2.40301
SSPN	0.373562	8.96017	2.90382	0.00478118	0.0320911	-2.40338
DBF4	-0.399812	5.92595	-2.9034	0.0047869	0.0321132	-2.40445
NAA16	-0.236783	7.24111	-2.90215	0.00480418	0.0322128	-2.40766
PNMT	-0.662726	4.52945	-2.90191	0.00480749	0.0322187	-2.40827
NPIPB15	-0.386569	6.67952	-2.90022	0.00483093	0.0323583	-2.4126
BRF2	0.21604	7.37911	2.90006	0.00483321	0.0323583	-2.41302
ROCK1	-0.212291	9.16034	-2.89896	0.0048485	0.0324443	-2.41583
C20orf195	0.615803	3.35269	2.89873	0.00485168	0.0324491	-2.41642
IL3RA	-0.713858	4.98094	-2.8955	0.00489698	0.0327356	-2.42469
CTSA	0.365794	9.71005	2.89389	0.00491968	0.0328707	-2.4288
RER1	0.179656	8.9784	2.89282	0.00493492	0.0329559	-2.43155
RP11-930P14.2	-0.332998	3.0145	-2.89257	0.00493842	0.0329627	-2.43218
NDUFB7	0.356233	6.92448	2.89138	0.00495536	0.0330591	-2.43523
TMEM110	0.286828	6.42326	2.89045	0.00496862	0.0331165	-2.43761
UQCRC1	0.428155	9.1885	2.89042	0.00496898	0.0331165	-2.43767
CD86	0.404177	7.16922	2.89016	0.00497278	0.0331252	-2.43835
RUNX3	0.294276	6.51349	2.88983	0.00497747	0.0331277	-2.43919
SLC7A6	-0.304237	7.29575	-2.88978	0.00497816	0.0331277	-2.43931
CTSK	0.450177	11.4124	2.8887	0.00499363	0.0332139	-2.44208
DHX34	-0.366237	4.49692	-2.88792	0.00500482	0.0332716	-2.44407
TAAR3	-0.454653	2.95448	-2.88723	0.00501473	0.0333132	-2.44583
LAGE3	0.311842	7.37606	2.88713	0.00501611	0.0333132	-2.44607
COQ10B	-0.289347	8.67033	-2.88663	0.00502332	0.0333444	-2.44735
NDUFC1	0.280749	9.96934	2.88624	0.00502906	0.0333652	-2.44836
LINC00341	0.37852	10.5755	2.88607	0.0050315	0.0333652	-2.4488
MLH1	0.160902	9.21933	2.88564	0.00503759	0.0333889	-2.44987
GAS6	0.359198	9.70361	2.88502	0.00504662	0.0334319	-2.45146
MGMT	0.316409	7.40283	2.88418	0.0050588	0.0334959	-2.45361
[truncated: 11,237 more rows]

## Sheet: S4
module_turquoise	module_yellow
AAMP	ABL2
AASS	AC007389.3
ABCA12	ACR
ABCA5	ADAMTS9
ABCA8	AFF4
ABCB9	AKIRIN1
ABCC3	ALDH5A1
ABCD1P2	ALX3
ABCD2	AMFR
ABCG5	AMH
ABHD14A	ANGPTL4
ABHD5	ANKRD11
ABHD8	ANKRD55
ABLIM1	ANKZF1
ABLIM3	ANXA13
ABO	ARC
AC003989.4	ARHGAP33
AC004490.1	ARID5A
AC004941.5	ARL4C
AC005838.2	ASNS
AC007292.3	ATF3
AC007967.3	ATG16L1
AC009237.8	ATP8B4
AC009947.3	ATXN8OS
ACADL	BANK1
ACADM	BATF3
ACADSB	BAZ1A
ACAP1	BCL2L10
ACBD4	BCL2L11
ACHE	BDKRB2
ACKR4	BHLHE40
ACOT7	BIN3-IT1
ACOX2	BMP2
ACOXL	BRD4
ACP5	BTG2
ACPP	BTG3
ACSBG1	C1orf56
ACTBP9	C5orf30
ACTG1P4	C6orf123
ACTL7A	C6orf15
ACVR2B	C7orf63
ACVR2B-AS1	C8orf4
ACYP1	CABP2
ADAM2	CACNA2D1
ADAM30	CACNG4
ADAM3A	CACNG5
ADAM5	CADM4
ADAM7	CAPN9
ADAM8	CCDC170
ADAMTS1	CCDC19
ADAMTS3	CCL2
ADAMTSL2	CCL20
ADAMTSL3	CCL3
ADAP2	CCL4
ADARB2	CCL8
ADCY10	CCNL1
ADCY7	CCZ1B
ADCY8	CD69
ADD3	CD83
ADD3-AS1	CDC42EP2
ADGB	CDK5R1
ADH1B	CDKN1A
ADH1C	CEBPZ
ADM	CELF3
ADORA3	CH25H
ADRA2B	CHD1
ADTRP	CHKA
AF090939	CHORDC1
AF198444	CHRNB2
AFF3	CHST15
AFM	CLCF1
AFP	CRY1
AGBL2	CTAG2
AGMAT	CTC-425F1.4
AGPAT4	CXCL2
AGTR1	CXCL3
AHR	CXCL8
AHSG	CYP2E1
AHSP	CYR61
AIF1	DCAF13
AIM1L	DCAF4
AK096803	DCAF6
AK1	DCLK2
AK4	DDX21
AK5	DDX31
AKAP1	DDX43
AKAP12	DDX6
AKAP4	DDX60
AKAP6	DENND3
AKR1A1	DGKE
AKR1C1	DKFZP586I1420
AKR1C2	DKK2
AKR1C4	DNAJB1
AKTIP	DNAJB14
AL590762.11	DNAJC3
ALDH1A1	DONSON
ALDH1A3	DUSP1
ALDH3A1	DUSP2
ALDH3B2	DUSP5
ALDH8A1	DUSP6
ALDOAP2	DUSP8
ALG12	DYRK3
ALKBH4	EBLN2
ALOX15B	EFNA2
ALOX5	EGR1
ALOX5AP	EGR2
ALPK3	EGR3
ALPP	EHHADH
ALX4	EIF2AK3
AMELX	ELL2
AMELY	EMP1
AMIGO2	ENDOU
AMIGO3	ERF
AMPD3	ERO1LB
AMPH	ERVH-4
ANGPT2	FADS3
ANGPTL2	FAM169A
ANGPTL3	FANCF
ANGPTL7	FBXL2
ANK3	FER
ANKH	FGF22
ANKMY1	FGF9
ANKMY2	FOLR1
ANKRD1	FOS
ANKRD26	FOSB
ANKRD36	FOSL1
ANKRD53	FOXC1
ANKRD7	FOXC2
ANKS1B	FOXO4
ANP32A-IT1	FYCO1
ANP32C	GADD45B
ANPEP	GALR2
ANXA10	GATM
ANXA2P1	GCH1
AOAH	GDF15
AOC1	GEM
AOC2	GIF
AP001062.7	GIMAP4
AP1B1	GINS3
AP4E1	GMEB1
APBB1IP	GNAT2
APC2	GOLIM4
APLP1	GPM6A
APLP2	GPR183
APOA1	GPR4
APOA4	GPRC5A
APOBEC1	GRAP2
APOBEC3B	GRB7
APOBEC3C	GRHL2
APOBEC3F	GUCY2D
APOBEC3G	HAS1
APOBR	HAVCR1
APOC1	HERC6
APOC2	HES1
APOD	HIRIP3
APOE	HIST1H2BG
APOF	HIST1H2BJ
APOL1	HIST2H2AA3
APOL5	HKDC1
APOL6	HMGCS2
APOLD1	HSF4
AQP3	HSPA1A
AQP8	HSPA5
AQP9	HSPA6
ARAP2	HSPH1
AREG	HTR1E
ARHGAP11A	HTR2B
ARHGAP12	ICAM1
ARHGAP19	ICOS
ARHGAP22	ID2
ARHGAP25	IER2
ARHGAP28	IER3
ARHGAP29	IER5
ARHGAP4	IFI27
ARHGAP6	IFI44
ARHGAP8	IFI44L
ARHGEF26	IFI6
ARHGEF28	IFIT1
ARHGEF38	IFIT2
ARHGEF5	IFIT3
ARID3A	IGLVIVOR22-1
ARID5B	IL17RB
ARL4A	IL1A
ARMCX4	IL1B
ARNTL	IL1R1
ARNTL2	IL3RA
ARPC1B	IL6
ARRB1	IL6R
ARRB2	ING1
ARSE	INSIG1
ARSF	IRAK3
ART4	IRF1
ARTN	ISG15
ARVCF	ITGA5
ASAP2	ITPR3
ASB8	JUN
ASCL3	JUNB
ASGR1	JUND
ASGR2	KALP
ASIC2	KCNK15
ASIC4	KDM7A
ASIP	KLF2
ASMT	KLF4
ASPM	KLF6
ASTE1	KLHL2
ASXL3	KLHL29
ATAD3A	KLHL4
ATF7IP2	KNG1
ATHL1	KRI1
ATP10A	KRT34
ATP12A	KRT8P12
ATP13A3	LCAT
ATP1A3	LDLR
ATP1B1	LGALSL
ATP4A	LHPP
ATP4B	LIF
ATP5G2P1	LIMCH1
ATP6AP1	LINC00342
ATP6V0E2	LINC00965
ATP6V1B1	LMX1B
ATRNL1	LOC100506124
ATXN1	LOC101060275
ATXN3L	LOC101060321
AUNIP	LOC101928378
AURKA	LOC101930075
AURKB	LOC399491
AUTS2	LOC441259
AV8S2	LPAR6
AV8S2A1N1T	LRCH1
AVEN	LRRC37A2
AVIL	MAFF
AVP	MAFK
AVPR1B	MAK
AVPR2	MAOB
AXL	MAP3K12
B3GALT1	MAP3K8
B3GALT2	MAPKBP1
B3GALT5	MBL2
B3GAT1	MCL1
B3GAT3	MEG3
B4GALT6	MGAM
BAAT	MICAL1
BACH2	MIR22
BAG3	MIR600
BAI1	MIR6732
BAI2	MIR6840
BAI3	MLF1
BAIAP3	MRPS33
BAK1	MSTN
BAMBI	MSX1
BARD1	MUC3B
BATF	MUC6
BAX	MX1
BBC3	MX2
BBOX1	MXD1
BC069782	MYC
BC127192	N4BP2L2-IT2
BCAR3	NAA15
BCL2L14	NAMPT
BCL6	NDRG1
BCL9	NDUFA3
BCMO1	NFIC
BCOR	NFIL3
BDH1	NFKB2
BEGAIN	NFKBIA
BEND5	NLRP1
BEX1	NOD1
BHMT	NOX3
BIN2	NPAP1
BIRC3	NPIPA1
BIRC7	NR4A1
BLNK	NR4A2
BMP10	NR4A3
BMP2K	NTSR1
BMP3	NUPL1
BMP5	NUS1P3
BMP6	NXT1
BMP8A	ODF2
BMP8B	OR2S2
BMPR1B	ORC1
BNIP3	OSM
BPESC1	OVOL3
BPHL	PANX1
BRCA2	PARK2
BRD7P3	PCBD1
BRINP3	PDE4B
BRIP1	PELI1
BRIX1	PHACTR1
BRSK2	PHKG1
BSN	PHLDA1
BSPRY	PIGA
BST1	PIM1
BTC	PKD1P1
BTF3P11	PLEKHH3
BTF3P12	PLK3
BTF3P13	PLXDC2
BTG4	PMAIP1
BTK	PNP
BTN1A1	POLR3K
BTNL3	POU5F1P3
BTNL8	PPIF
BUB1B	PPM1H
BV03S1J2.2	PPP1R15A
BZRAP1	PPP1R3C
BZW2	PPRC1
C10orf10	PRICKLE3
C10orf95	PRKCG
C11orf1	PSG5
C11orf16	PSMB9
C11orf30	PTGS2
C11orf80	PTP4A1
C12orf5	PTPN7
C14orf105	PTPRH
C14orf132	QPCTL
C14orf159	QTRT1
C14orf79	REV3L
C16orf71	RGS1
C17orf53	RGS13
C17orf59	RGS16
C17orf80	RGS2
C19orf57	RHOBTB1
C19orf73	RIMS2
C1GALT1	RND1
C1QA	RND3
C1QB	RNF19A
C1QTNF9B-AS1	RNFT2
C1orf105	RORA
C1orf112	RP1-223E5.4
C1orf186	RP11-119F7.5
C1orf21	RP5-1170D6.1
C1orf54	RP5-1184F4.5
C2	RPE65
C20orf195	RPL17
C21orf62	RPS11P1
C22orf24	RRP1
C22orf29	RS1
C2CD2L	RSAD2
C2CD5	RSRC1
C2orf27A	RUFY2
C2orf54	S100P
C2orf68	SAMD4B
C2orf83	SARS2
C3	SAT1
C3AR1	SCML1
C3orf52	SCN1B
C4A	SEC31B
C4BPA	SELE
C4orf6	SEMA4C
C5	SERPINE1
C5AR1	SGK1
C5AR2	SGPP1
C5orf42	SH2D3A
C6orf10	SIGLEC5
C6orf106	SIK1
C6orf25	SIX1
C7orf43	SLC14A1
C7orf69	SLC24A2
C8A	SLC25A37
C8G	SLC2A14
C9orf53	SLC2A3
CA10	SLC6A3
CA14	SLC7A5
CA5B	SLC9A5
CA6	SLC9A8
CA7	SLCO4A1
CA9	SMAD7
CAB39L	SNAI1
CABP5	SNAPC1
CACNA1B	SNHG3
CACNA2D2	SNORA21
CACNB2	SOCS1
CACNB4	SOCS3
CACNG2	SOX9
CACNG3	SPHK1
CADM3	SPIN1
CALB1	SRRM2
CALCB	SRSF7
CALCR	SSX2B
CALCRL	STAG3L3
CALML4	STC2
CALML5	TAF1C
CALR	TARS
CAMK1D	TEX13A
CAMTA1	TFR2
CAND2	TFRC
CAPG	THBD
CAPN10	TICAM1
CAPN11	TIPARP
CAPN15	TMEM106C
CARD14	TMEM177
CARD9	TMEM254
CASC1	TMEM74B
CASC5	TNF
CASP1	TNFAIP3
CASP8	TNFRSF10B
CASS4	TNFRSF10D
CATR1	TRAF4
CBL	TRIB1
CBLC	TSPYL2
CBLL1	TUBB2A
CBLN1	UBL4A
CBR3	UCP3
CBX4	UGCG
CCDC121	UGGT2
CCDC134	ULBP2
CCDC181	UPP1
CCDC57	UQCR10
CCDC59	USP18
CCDC64	USP36
CCDC68	VGLL4
CCDC69	WWC1
CCDC70	ZBED8
CCDC81	ZBTB25
CCDC85C	ZBTB3
CCKAR	ZBTB38
CCL11	ZBTB43
CCL13	ZFHX3
CCL16	ZFP36
CCL17	ZKSCAN7
CCL18	ZNF112
CCL23	ZNF124
CCL24	ZNF132
CCL7	ZNF331
CCNB1	ZNF550
CCND1	ZNF780B
CCND2
CCND3
CCNG2
CCNO
CCR1
CCR2
CCR4
CCR5
CCRL2
CD14
CD160
CD163
CD177
CD180
CD1B
CD1E
CD209
CD226
CD24
CD244
CD28
CD300A
CD300C
CD33
CD37
CD4
CD5
CD53
CD55
CD58
CD68
CD7
CD70
CD74
CD84
CD86
CD97
CDA
CDC20
CDC42EP3
CDC42EP4
CDC7
CDCP1
CDH1
CDH16
CDH17
CDH19
CDH20
CDH22
CDH7
CDHR1
CDHR2
CDIPT
CDK1
CDK2AP2
CDKN2B
CDKN2D
CDKN3
CDON
CDS1
CDT1
CDX1
CDX4
CDY1
CEACAM21
CEACAM4
CEBPD
CECR1
CELA2B
CELA3B
CEMP1
CENPF
CENPJ
CENPM
CENPN
CENPO
CEP41
CEP55
CEP97
CERS1
CES1P1
CFB
CFH
CFHR2
CFHR4
CFI
CFP
CGREF1
CHD2
CHD5
CHGA
CHGB
CHI3L1
CHI3L2
CHML
CHPF
CHRFAM7A
CHRM4
CHRM5
CHRNA10
CHRNA2
CHRNA3
CHRNA4
CHRNA5
CHRNB4
CHST11
CHST12
CHST2
CHST7
CHST8
CHUK
CILP
CISH
CIT
CITED1
CITED2
CKMT1A
CKS2
CLC
CLCA2
CLCNKA
CLDN14
CLDN15
CLDN16
CLDN17
CLDN4
CLDN6
CLDN9
CLEC10A
CLEC3B
CLEC4A
CLEC4E
CLEC5A
CLEC7A
CLGN
CLIC3
CLK1
CLMN
CLN6
CLN8
CLPS
CLTCL1
CLU
CLUH
CMKLR1
CNGA1
CNGA3
CNGB1
CNKSR2
CNN3
CNN3P1
CNNM1
CNNM4
CNPY3
CNR1
CNTD2
CNTFR
CNTLN
CNTN2
CNTN5
COA7
COL10A1
COLEC12
COLQ
COMMD9
COPZ2
COQ2
CORIN
CORO1A
CORO7
CORT
COTL1
COX7BP1
CPA1
CPB1
CPB2
CPS1-IT1
CPT2
CPVL
CRB1
CRELD2
CRH
CRIM1
CRIP1
CRISP1
CRISP3
CRISPLD2
CRNN
CRP
CRTAM
CRX
CRY2
CRYAA
CRYBA2
CRYBB1
CRYBB2P1
CRYGA
CRYGB
CRYGC
CRYGD
CRYGEP
CSAD
CSF1R
CSF2RA
CSF2RB
CSF3
CSF3R
CSGALNACT1
CSK
CSN1S1
CSN3
CSPG4
CST1
CST2
CST6
CST8
CSTA
CSTB
CT55
CT62
CTAGE1
CTAGE11P
CTD-3126B10.1
CTDP1
CTF1
CTH
CTLA4
CTNND2
CTRB2
CTSA
CTSB
CTSC
CTSD
CTSL
CTSS
CTSV
CTSZ
CUX2
CX3CR1
CXADR
CXCL1
CXCL12
CXCL6
CXCR1
CXCR4
CXorf57
CYB5R2
CYBA
CYBB
CYCS
CYCSP19
CYCSP33
CYP11A1
CYP11B1
CYP11B2
CYP17A1
CYP1B1
CYP24A1
CYP26A1
CYP26B1
CYP27B1
CYP2A7P1
CYP2C8
CYP2J2
CYP39A1
CYP3A7
CYP46A1
CYP4B1
CYP4F12
CYP4F8
CYP7B1
CYSLTR2
CYTIP
DAB1
DAB2
DAGLA
DAK
DAP
DBET
DBF4
DBF4B
DBNDD1
DCAF17
DCAKD
DCLK1
DCLRE1B
DCTPP1
DCXR
DDAH1
DDB2
DDC
DDIT4
DDN
DDR2
DDX4
2025-12-01
DEFA1
DEFB126
DENND2D
DENND5B
DEPDC1
DFFB
DGCR5
DGKG
DGKH
DGKQ
DHCR24
DHCR7
DHRS2
DHRS9
DHX57
DIAPH3
DIO1
DIO2
DIO3
DIRAS2
DIRAS3
DKFZP434C153
DKFZP434L187
DKK1
DKK3
DKK4
DKKL1
DLGAP2
DLGAP5
DLK2
DLX2
DLX4
DLX6
DMBT1
DMRT1
DMTN
DMXL2
DNA2
DNAAF1
DNAH9
DNAI2
DNAJB4
DNAJB5
DNAJC22
DNAJC24
DNALI1
DNASE1L2
DNASE1L3
DNMT3L
DOC2A
DOC2B
DOCK10
DOCK2
DOCK3
DOCK4
DOCK9
DOK2
DOK3
DOPEY2
DPEP2
DPEP3
DPP3
DPP4
DPY19L1P1
DPY19L2P2
DPYS
DPYSL4
DRD1
DRD3
DRICH1
DRP2
DSC1
DSCR4
DSE
DSN1
DSPP
DTNB
DUOX2
DUSP14
DUSP21
DYM
DYRK4
E2F2
EBF2
ECEL1
ECHDC2
ECHDC3
ECI2
ECM2
ECRP
ECSIT
EDA2R
EDDM3A
EDDM3B
EDEM2
EDN1
EDN3
EDNRB
EEF1DP5
EFCAB1
EFEMP1
EFHD2
EFNA4
EFNB2
EFNB3
EGF
EGFR
EGLN3
EGOT
EGR4
EHBP1L1
EHF
EIF5A2
ELANE
ELAVL2
ELMO3
ELOVL2
ELP6
EMID1
EMILIN2
EML1
EMP3
EMR2
EMR3
EMX1
EMX2
EN1
ENC1
ENDOG
ENO2
ENTPD1
ENTPD2
ENTPD6
ENTPD7
EPB41
EPB41L2
EPB41L3
EPB41L4A
EPB41L4A-AS2
EPB42
EPHA1
EPHA4
EPHA7
EPHB1
EPN3
EPPIN
EPS8L3
EPYC
ERAP2
ERC2
ERCC6L
EREG
ERN1
ERN2
ERO1L
ERV3-2
ERV9-1
ERVH-6
ERVMER34-1
ESM1
ESPL1
ESPN
ESRP2
ESRRB
ETFDH
ETS1
ETS2
EVI2A
EVI2B
EVPL
EVX1
EXO1
EXO5
EXOSC1
EXT1
EYA2
EYA3
EYA4
EZH2
F10
F12
F13A1
F13B
F3
F9
FA2H
FAAH
FABP2
FABP3
FABP3P2
FABP7
FADD
FAIM2
FAM105A
FAM107A
FAM118A
FAM120C
FAM13C
FAM155A
FAM155B
FAM163A
FAM198B
FAM212B
FAM224A
FAM46A
FAM47E
FAM49A
FAM64A
FAM65B
FAM66D
FANCE
FANCG
FANCI
FAR2
FAT2
FBLN1
FBP1
FBXO16
FBXO17
FBXO22
FBXO31
FBXO4
FBXW4P1
FCER1G
FCGR1A
FCGR1B
FCGR2A
FCGR2B
FCGR2C
FCGR3A
FCGR3B
FCGRT
FCHO1
FCN2
FCN3
FDPSP5
FETUB
FFAR2
FFAR3
FGA
FGB
FGD6
FGF14
FGF23
FGF4
FGF5
FGF7
FGF8
FGFBP1
FGFR4
FGG
FGR
FHL1
FHL5
FHOD3
FIGF
FKBP11
FKBP1B
FKBP5
FKBP6
FLJ10038
FLJ13224
FLJ23519
FLNB
FLRT3
FLT1
FLT3
FMNL1
FMO2
FN3K
FNBP1L
FNDC4
FOLR2
FOSL2
FOXB1
FOXD1
FOXD3
FOXF1
FOXF2
FOXG1
FOXJ1
FOXL2
FOXM1
FOXN3-AS2
FOXO3
FOXP3
FPR1
FPR2
FPR3
FRK
FRMD1
FRMD4B
FRMD8
FRMPD1
FRMPD4
FRRS1L
FRS3
FSBP
FSCN2
FSD1
FSHB
FSHR
FST
FSTL3
FTCD
FUCA1
FUT5
FUT7
FUT8
FUT9
FUZ
FXN
FXYD5
FXYD6
FYB
FZD6
FZD7
FZD8
FZD9
GAA
GABARAPL3
GABRA2
GABRA3
GABRA4
GABRA5
GABRA6
GABRB1
GABRP
GAD1
GADD45A
GADD45G
GAGE12B
GAGE3
GAL3ST1
GAL3ST4
GALK1
GALNT10
GALNT3
GALNT6
GALNT7
GALR3
GAP43
GAREM
GAS2
GAS8
GATA4
GATA6
GBA
GBA3
GBAP1
GBX2
GCHFR
GCK
GCKR
GCM2
GCNT1
GCNT1P1
GCNT2
GCNT3
GCNT4
GDF3
GDNF
GDPD3
GDPD5
GEMIN7
GFI1
GFM1
GFRA2
GFRA3
GGTLC2
GH2
GHRH
GID4
GINS1
GINS4
GIP
GIPC2
GIPR
GIT2
GJB1
GJB4
GJB5
GJD2
GK
GK2
GK3P
GLB1
GLDC
GLIPR1
GLMN
GLP2R
GLRA2
GLRA3
GLULP4
GM2A
GMFG
GMIP
GMNN
GMPPA
GNA14
GNA15
GNAI1
GNAT1
GNAT3
GNAZ
GNG13
GNGT1
GNMT
GNRH1
GOLGA2P5
GOLGA6L4
GOLGA8N
GOLM1
GOT2P1
GP9
GPA33
GPC3
GPER1
GPM6B
GPNMB
GPR1
GPR125
GPR126
GPR135
GPR137B
GPR143
GPR15
GPR173
GPR19
GPR20
GPR21
GPR22
GPR3
GPR32
GPR35
GPR39
GPR45
GPR50
GPR52
GPR63
GPR65
GPR75
GPR87
GPR88
GPR97
GPRASP1
GPRC5D
GPSM2
GPT
GPX1
GPX5
GRAMD3
GRB10
GRB14
GREB1
GREB1L
GREM2
GRIA1
GRIA2
GRIK1
GRIK3
GRIK4
GRIK5
GRIN2A
GRIN2C
GRIP1
GRIP2
GRM2
GRM4
GRM7
GRM8
GRN
GRP
GRPEL1
GRTP1
GS1-164F24.1
GS1-600G8.3
GSDMB
GSG1
GSTA3
GSTM1
GSTM2
GSTTP1
GTF2A1
GTF2F2
GTPBP10
GUCA1A
GUCA2A
GUCA2B
GUCY1B2
GUCY2F
GUSB
GYS2
GZMM
H1F0
H1FX
H2AFB1
H2AFJ
H2AFY2
H2BFS
HAAO
HADHAP1
HAL
HAND2
HAPLN1
HAS2
HBA1
HBB
HBD
HBG1
HBZ
HCG4
HCG9
HCK
HCLS1
HCN4
HCRTR1
HCRTR2
HDAC7
HDAC9
HEATR3
HELLS
HERC2P3
HERC2P5
HERC3
HERC4
HEXA-AS1
HEY1
HGC6.3
HGFAC
HHIPL2
HHLA1
HHLA2
HHLA3
HIF3A
HILPDA
HIST1H1B
HIST1H1C
HIST1H1E
HIST1H2AB
HIST1H2AD
HIST1H2AG
HIST1H2AK
HIST1H2AL
HIST1H2AM
HIST1H2APS4
HIST1H2BB
HIST1H2BC
HIST1H2BD
HIST1H2BE
HIST1H2BH
HIST1H2BK
HIST1H2BO
HIST1H3A
HIST1H3F
HIST1H3G
HIST1H3I
HIST1H4F
HIST1H4J
HIST2H2BE
HIST3H3
HIVEP3
HK3
HLA-DMA
HLA-DMB
HLA-DPA1
HLA-DPA2
HLA-DPB1
HLA-DQA1
HLA-DQB1
HLA-DQB2
HLA-DRA
HLA-DRB1
HLA-DRB6
HLF
HMGA2
HMGB1P17
HMGB2
HMGB3P1
HMGB3P19
HMGN1
HMGN2P9
HMHA1
HMMR
HMOX1
HMX1
HN1
HNF1A
HNMT
HNRNPA3P1
HNRNPCL1
HNRNPF
HOOK1
HOXA1
HOXA10
HOXA2
HOXA3
HOXA4
HOXA7
HOXB3
HOXB6
HOXB8
HOXB9
HOXC10
HOXC13
HOXC5
HOXC8
HOXD11
HPCAL4
HPGDS
HPN
HPR
HPS5
HPSE
HPSE2
HS3ST1
HS3ST2
HSD11B1
HSD11B2
HSD17B3
HSD17B6
HSD3B1
HSD3B2
HSD3BP1
HSF2
HSFX1
HSPA1L
HSPB1
HSPB8
HSPBAP1
HTN1
HTR1F
HTR2C
HTR7P1
HTRA1
HYOU1
IBA57
ICAM5
ID4
IDI1
IDO1
IFI30
IFNA1
IFNA14
IFNA2
IFNA21
IFNA4
IFNA5
IFNA8
IFNW1
IFRD1
IFRD2
IFT140
IFT22
IFT81
IGF1R
IGFALS
IGFBP1
IGFBP5
IGFLR1
IGHV5-78
IGSF1
IGSF6
IKZF1
IKZF2
IKZF3
IL10
IL10RA
IL11
IL12A
IL12RB1
IL15RA
IL17A
IL17B
IL18
IL18BP
IL18R1
IL1R2
IL1RL2
IL1RN
IL2
IL21
IL21R
IL24
IL26
IL2RA
IL2RB
IL3
IL33
IL36G
IL4I1
IL7R
IL9
INA
INADL
INHA
INHBA
INHBB
INPP4B
INSL4
INSL5
INSL6
INSR
INSRR
IPO13
IQCJ-SCHIP1
IQGAP2
IQSEC3
IRF8
IRS1
IRS2
IRX4
ISG20
ITGA1
ITGA10
ITGA4
ITGA6
ITGA9
ITGAL
ITGAM
ITGAX
ITGB2
ITGBL1
ITIH2
ITIH4
IVL
IZUMO4
Igk
JADE1
JAKMIP2
JUP
KAL1
KANSL1L
KAZALD1
KCNA10
KCNA3
KCNA4
KCNAB2
KCNAB3
KCNC4
KCND3
KCNE1
KCNE1L
KCNE2
KCNE4
KCNG1
KCNG2
KCNH6
KCNIP1
KCNJ12
KCNJ13
KCNJ16
KCNJ3
KCNJ5
KCNJ8
KCNJ9
KCNK1
KCNK13
KCNK2
KCNK5
KCNK7
KCNMA1
KCNN1
KCNN2
KCNN4
KCNQ1
KCNQ1OT1
KCNQ2
KCNQ3
KCTD17
KDELR3
KDM4D
KDM8
KHDRBS2
KIAA0040
KIAA0087
KIAA0101
KIAA0226L
KIAA0319
KIAA0509
KIAA0513
KIAA0895
KIAA1598
KIAA1614
KIAA1644
KIAA1654
KIAA1731
KIF11
KIF14
KIF15
KIF17
KIF18A
KIF18B
KIF1C
KIF20B
KIF23
KIF24
KIF26B
KIF4A
KIFC1
KIR2DL3
KIR2DS1
KIR2DS4
KIR2DS5
KIR3DS1
KIZ
KL
KLC2
KLF1
KLF10
KLF15
KLF3-AS1
KLF5
KLF8
KLF9
KLHDC8A
KLHL21
KLHL23
KLHL28
KLHL35
KLK11
KLK12
KLK14
KLK15
KLK6
KLK7
KLRAP1
KLRC1
KLRC3
KLRC4
KLRC4-KLRK1
KLRF1
KMO
KNTC1
KPNA3
KREMEN2
KRT13
KRT15
KRT16
KRT18
KRT19P2
KRT20
KRT23
KRT31
KRT33B
KRT37
KRT7
KRT75
KRT84
KRT85
KRT8P17
KRTAP2-3
KRTAP5-8
KRTAP5-9
KRTAP9-9
KYNU
L1TD1
LAIR1
LAMA2
LAMA3
LAMB1
LAMB3
LAMB4
LAMC2
LAMTOR2
LAPTM5
LAS1L
LAT
LAT2
LCE2B
LCN2
LCP1
LCP2
LDHAL6B
LECT1
LEFTY1
LEPR
LFNG
LGALS13
LGALS14
LGALS7
LGALS9
LGMN
LGR4
LGSN
LHCGR
LHFPL2
LHX1
LHX2
LIAS
LIFR
LILRA1
LILRA2
LILRA6
LILRB1
LILRB2
LILRB4
LILRB5
LILRP2
LIN7A
LINC00094
LINC00115
LINC00302
LINC00312
LINC00339
LINC00341
LINC00474
LINC00563
LINC00588
LINC00652
LINC00675
LINC00837
LINC00950
LINC01140
LINC01361
LINS
LIPA
LIPC
LIPF
LLGL2
LLPH
LMCD1
LMO3
LMTK2
LNPEP
LOC100127972
LOC100130741
LOC100131532
LOC100287387
LOC100288570
LOC100288974
LOC100289473
LOC100294145
LOC100506076
LOC100506558
LOC100506571
LOC100506603
LOC100507388
LOC100507472
LOC100507630
LOC100652777
LOC100996325
LOC100996693
LOC100996756
LOC100996758
LOC100996782
LOC101060233
LOC101926913
LOC101927181
LOC101927458
LOC101928104
LOC101928198
LOC101928274
LOC101928278
LOC101928457
LOC101928789
LOC101928830
LOC101928916
LOC101929078
LOC101929148
LOC101929232
LOC101929304
LOC101929597
LOC101929740
LOC101930235
LOC101930578
LOC101930602
LOC102723559
LOC102723620
LOC102724788
LOC102724905
LOC102725016
LOC102725136
LOC102725271
LOC157562
LOC202181
LOC257152
LOC441601
LOC57399
LOC645166
LOC728392
LOC729164
LONRF1
LOR
LPA
LPAL2
LPAR2
LPCAT1
LRMP
LRP1B
LRP2BP
LRP5L
LRP6
LRRC1
LRRC14
LRRC19
LRRC31
LRRC36
LRRC37BP1
LRRN3
LRRTM2
LST1
LTB4R2
LTBP4
LTC4S
LTF
LTK
LUZP2
LUZP4
LXN
LY6D
LY6G6D
LY86
LY96
LYL1
LYN
LYPD1
LYZ
LZTS3
MAB21L1
MACROD1
MAD2L1
MAG
MAGEA1
MAGEA11
MAGEA12
MAGEA2
MAGEA3
MAGEA4
MAGEA8
MAGEB4
MAGEC3
MAGI2
MAGOH2
MAN2B1
MAN2B2
MANSC1
MAOA
MAP1LC3C
MAP3K1
MAP3K13
MAP4K3
MAPK10
MAPK13
MAPK3
MAPK4
MAPK8IP1
2025-03-01
2025-03-03
MARCO
MAT1A
MATN1
MBNL2
MCF2L
MCFD2P1
MCM10
MCOLN1
MCOLN3
MDM4
ME1
ME2
MECOM
MEF2B
MEF2BNB
MEF2D
MEIS2
MELK
MEOX2
MEP1B
MERTK
METTL2B
MFAP5
MFGE8
MFSD1
MFSD12
MGA
MGAT3
MGAT4A
MGAT4C
MGC13053
MGC2889
MGC40069
MGC4294
MGC4859
MGP
MIA
MICALL2
MICB
MID1IP1
MILR1
MINOS1-NBL1
MIR1204
MIR3658
MIR3917
MIR4315-1
MIR622
MIR6778
MIR6787
MIR6872
MIR6875
MIR6883
MIR7109
MISP
MKNK2
MKRN3
MKRN7P
MLLT4-AS1
MLN
MMP1
MMP10
MMP20
MMP3
MMP7
MMP8
MN1
MNAT1
MNDA
MOCS3
MON1B
MPHOSPH9
MPI
MPL
MPO
MPP1
MPV17
MPZ
MPZL2
MRAS
MROH9
MRPL35
MRPL41
MRPS18C
MS4A4A
MS4A6A
MSH4
MSH5-SAPCD1
MSI1
MSLN
MSR1
MSX2
MT3
MTERF4
MTHFD2
MTHFD2L
MTMR7
MTNR1B
MTSS1L
MTTP
MTUS1
MTUS2
MUC13
MUC2
MUC8
MUSK
MYBPH
MYCT1
MYEF2
MYH13
MYL10
MYL5
MYLIP
MYO1F
MYO3A
MYO6
MYO7A
MYOG
MYRIP
MYT1L
NAALAD2
NABP1
NAG18
NAGK
NAGPA
NAIP
NAT8
NAV3
NBL1
NCAPG
NCAPH
NCF1
NCF2
NCF4
NCKAP1
NCKAP1L
NCR3
NCRNA00185
NCS1
NDP
NDRG2
NDUFA4L2
NDUFAF5
NECAB2
NEDD4
NEDD9
NEFH
NEFL
NEFM
NEIL3
NEK2
NELL1
NET1
NEUROD4
NEUROG1
NEUROG2
NEUROG3
NF1
NFKBIE
NFKBIL1
NGB
NGF
NID1
NINJ1
NINJ2
NIP7
NIPAL3
NKAIN1
NKX2-1
NKX2-8
NKX3-2
NLGN1
NLGN4Y
NLRP2
NLRP3
NME1
NME8
NMUR1
NOC2L
NOC4L
NOD2
NOL10
NOP16
NOVA2
NOX4
NOX5
NPAS2
NPBWR2
NPC1L1
NPFFR1
NPHP1
NPHP4
NPL
NPM1P22
NPPA
NPRL2
NPTX1
NPVF
NPY
NR0B1
NR1D1
NR1D2
NR1H3
NR2E3
NR3C2
NRG2
NRTN
NRXN1
NT5C2
NT5DC3
NT5M
NTF3
NTN1
NTN3
NTNG1
NTRK1
NTRK2
NTS
NUP210
NUSAP1
NXF3
NXPE3
NXPE4
NXPH4
NYNRIN
OAS1
OBP2A
OCLM
OCLN
ODC1
[truncated: 1,151 more rows]

## Sheet: S5
ONTOLOGY	ID	Description	GeneRatio	BgRatio	RichFactor	FoldEnrichment	zScore	pvalue	p.adjust	qvalue	geneID	Count
BP	GO:0015844	monoamine transport	9/47	77/18986	0.116883	47.2158	20.2431	2.20517e-13	4.47649e-10	2.62995e-10	DRD1/DRD3/CNR1/SLC22A3/SLC6A2/ADRA2B/SLC6A4/SLC6A3/ADORA3	9
BP	GO:0001963	synaptic transmission, dopaminergic	7/47	30/18986	0.233333	94.2567	25.465	6.96246e-13	7.06689e-10	4.15182e-10	DRD1/CDK5/DRD3/SLC6A2/PTGS2/SLC6A4/SLC6A3	7
BP	GO:0051937	catecholamine transport	8/47	65/18986	0.123077	49.7178	19.5997	3.42003e-12	2.31422e-09	1.35961e-09	DRD1/DRD3/CNR1/SLC22A3/SLC6A2/ADRA2B/SLC6A3/ADORA3	8
BP	GO:0015850	organic hydroxy compound transport	11/47	292/18986	0.0376712	15.2176	12.1967	1.00548e-10	5.10282e-08	2.99792e-08	DRD1/PPARG/DRD3/CNR1/SLC22A3/SLC6A2/ADRA2B/SLC6A4/SLC6A3/ADORA3/NR1H3	11
BP	GO:0098810	neurotransmitter reuptake	6/47	35/18986	0.171429	69.2498	20.1324	2.54096e-10	1.03163e-07	6.06087e-08	DRD1/DRD3/SLC22A3/SLC6A2/SLC6A4/SLC6A3	6
BP	GO:0090494	dopamine uptake	5/47	18/18986	0.277778	112.21	23.5151	6.24468e-10	2.11278e-07	1.24127e-07	DRD1/DRD3/SLC22A3/SLC6A2/SLC6A3	5
BP	GO:0051966	regulation of synaptic transmission, glutamatergic	7/47	77/18986	0.0909091	36.7234	15.6473	7.54051e-10	2.14655e-07	1.2611e-07	CCR2/DRD1/EGFR/CDK5/DRD3/CNR1/PTGS2	7
BP	GO:0090493	catecholamine uptake	5/47	19/18986	0.263158	106.305	22.8771	8.4593e-10	2.14655e-07	1.2611e-07	DRD1/DRD3/SLC22A3/SLC6A2/SLC6A3	5
BP	GO:0015872	dopamine transport	6/47	45/18986	0.133333	53.861	17.6854	1.25164e-09	2.82315e-07	1.65861e-07	DRD1/DRD3/CNR1/SLC22A3/SLC6A2/SLC6A3	6
BP	GO:0001504	neurotransmitter uptake	6/47	46/18986	0.130435	52.6901	17.4853	1.43672e-09	2.91655e-07	1.71348e-07	DRD1/DRD3/SLC22A3/SLC6A2/SLC6A4/SLC6A3	6
BP	GO:0015874	norepinephrine transport	5/47	24/18986	0.208333	84.1578	20.3068	3.06374e-09	5.65399e-07	3.32174e-07	SLC22A3/SLC6A2/ADRA2B/SLC6A3/ADORA3	5
BP	GO:0043279	response to alkaloid	7/47	103/18986	0.0679612	27.4534	13.4104	5.9212e-09	9.4812e-07	5.57024e-07	DRD1/CDK5/DRD3/CNR1/SLC6A4/SLC6A3/IGF1R	7
BP	GO:0042220	response to cocaine	6/47	58/18986	0.103448	41.7887	15.4981	6.0717e-09	9.4812e-07	5.57024e-07	DRD1/CDK5/DRD3/CNR1/SLC6A4/SLC6A3	6
BP	GO:0035249	synaptic transmission, glutamatergic	7/47	111/18986	0.0630631	25.4748	12.8829	1.00009e-08	1.45013e-06	8.51956e-07	CCR2/DRD1/EGFR/CDK5/DRD3/CNR1/PTGS2	7
BP	GO:0001659	temperature homeostasis	8/47	185/18986	0.0432432	17.4684	11.213	1.58719e-08	1.91988e-06	1.12794e-06	CCR2/DRD1/TSHR/CNR1/PTGS2/NR1H3/IGF1R/ACHE	8
BP	GO:0051583	dopamine uptake involved in synaptic transmission	4/47	12/18986	0.333333	134.652	23.0709	1.60779e-08	1.91988e-06	1.12794e-06	DRD1/DRD3/SLC6A2/SLC6A3	4
BP	GO:0051934	catecholamine uptake involved in synaptic transmission	4/47	12/18986	0.333333	134.652	23.0709	1.60779e-08	1.91988e-06	1.12794e-06	DRD1/DRD3/SLC6A2/SLC6A3	4
BP	GO:0023061	signal release	11/47	493/18986	0.0223124	9.01325	8.98057	2.42348e-08	2.73315e-06	1.60574e-06	PPARG/EGFR/CDK5/DRD3/CNR1/CCKAR/ALOX5/PTGS2/ADRA2B/SLC6A4/ADORA3	11
BP	GO:0048511	rhythmic process	9/47	299/18986	0.0301003	12.1593	9.68895	4.26006e-08	4.55154e-06	2.67404e-06	PPARG/EGFR/CDK5/DRD3/SLC6A4/NR1H3/IGF1R/CDK5R1/MAPK10	9
BP	GO:0048148	behavioral response to cocaine	4/47	16/18986	0.25	100.989	19.9322	5.86873e-08	5.95676e-06	3.49962e-06	DRD1/CDK5/DRD3/SLC6A4	4
BP	GO:0050727	regulation of inflammatory response	10/47	438/18986	0.0228311	9.22277	8.67326	9.30154e-08	8.99149e-06	5.28253e-06	CCR2/PPARG/PTPRC/MMP9/CNR1/CASP1/ALOX5/PTGS2/NR1H3/IDO1	10
BP	GO:0019722	calcium-mediated signaling	8/47	235/18986	0.0340426	13.7517	9.79867	1.01447e-07	9.36076e-06	5.49948e-06	CCR2/CXCR1/CALCR/PTPRC/CCR4/CCR5/HTR2B/TRPA1	8
BP	GO:0051223	regulation of protein transport	10/47	446/18986	0.0224215	9.05734	8.57788	1.10084e-07	9.71609e-06	5.70823e-06	PPARG/EGFR/CDK5/DRD3/CNR1/ALOX5/PTGS2/NR1H3/ACHE/KCNN4	10
BP	GO:0043410	positive regulation of MAPK cascade	10/47	472/18986	0.0211864	8.55842	8.28376	1.86172e-07	1.57471e-05	9.25145e-06	DRD1/PDE5A/EGFR/CALCR/PTPRC/DRD3/HTR2B/ADRA2B/IGF1R/PAK1	10
BP	GO:0050805	negative regulation of synaptic transmission	5/47	58/18986	0.0862069	34.8239	12.8517	3.10201e-07	2.42327e-05	1.42368e-05	DRD1/DRD3/PTGS2/SLC6A4/ACHE	5
BP	GO:0050708	regulation of protein secretion	8/47	272/18986	0.0294118	11.8811	9.00429	3.10369e-07	2.42327e-05	1.42368e-05	PPARG/EGFR/DRD3/CNR1/ALOX5/NR1H3/ACHE/KCNN4	8
BP	GO:0008217	regulation of blood pressure	7/47	190/18986	0.0368421	14.8826	9.58058	4.03489e-07	3.03364e-05	1.78227e-05	PPARG/PTAFR/DRD3/CNR1/PTGS1/PTGS2/ADRA2B	7
BP	GO:0006874	intracellular calcium ion homeostasis	8/47	304/18986	0.0263158	10.6305	8.43233	7.20329e-07	5.22238e-05	3.06817e-05	CCR2/DRD1/PTPRC/DRD3/CNR1/CCR5/HTR2B/TRPA1	8
BP	GO:0006836	neurotransmitter transport	7/47	209/18986	0.0334928	13.5297	9.07352	7.66942e-07	5.35866e-05	3.14823e-05	DRD1/CDK5/DRD3/SLC22A3/SLC6A2/SLC6A4/SLC6A3	7
BP	GO:0044703	multi-organism reproductive process	7/47	210/18986	0.0333333	13.4652	9.04867	7.91921e-07	5.35866e-05	3.14823e-05	PTAFR/MMP9/CNR1/PTGS2/ADRA2B/SLC6A4/IDO1	7
BP	GO:0036336	dendritic cell migration	4/47	31/18986	0.129032	52.1235	14.1911	9.87396e-07	6.45476e-05	3.79219e-05	CCR2/CXCR1/CCR5/ALOX5	4
BP	GO:0044706	multi-multicellular organism process	7/47	218/18986	0.0321101	12.9711	8.85583	1.0175e-06	6.45476e-05	3.79219e-05	PTAFR/MMP9/CNR1/PTGS2/ADRA2B/SLC6A4/IDO1	7
BP	GO:0050890	cognition	8/47	329/18986	0.0243161	9.82267	8.04179	1.30378e-06	7.78434e-05	4.57333e-05	DRD1/EGFR/CDK5/DRD3/CNR1/PTGS2/SLC6A4/SLC6A3	8
BP	GO:0055074	calcium ion homeostasis	8/47	329/18986	0.0243161	9.82267	8.04179	1.30378e-06	7.78434e-05	4.57333e-05	CCR2/DRD1/PTPRC/DRD3/CNR1/CCR5/HTR2B/TRPA1	8
BP	GO:0009410	response to xenobiotic stimulus	9/47	451/18986	0.0199557	8.06124	7.56046	1.36003e-06	7.88819e-05	4.63434e-05	DRD1/EGFR/DRD3/HTR2B/SLC6A2/PTGS2/SLC6A4/SLC6A3/TRPA1	9
BP	GO:0048545	response to steroid hormone	8/47	340/18986	0.0235294	9.50488	7.88298	1.6668e-06	9.39888e-05	5.52187e-05	EGFR/PTAFR/CALCR/PTPRC/PTGS2/NR1H3/IGF1R/PAK1	8
BP	GO:0051968	positive regulation of synaptic transmission, glutamatergic	4/47	36/18986	0.111111	44.8842	13.129	1.83181e-06	0.000100271	5.89094e-05	CCR2/DRD1/EGFR/PTGS2	4
BP	GO:0051952	regulation of amine transport	5/47	83/18986	0.060241	24.3348	10.6134	1.87699e-06	0.000100271	5.89094e-05	DRD1/DRD3/CNR1/ADRA2B/ADORA3	5
BP	GO:0035296	regulation of tube diameter	6/47	154/18986	0.038961	15.7386	9.14838	2.10756e-06	0.000104807	6.15746e-05	DRD1/EGFR/HTR2B/PTGS2/ADRA2B/SLC6A4	6
BP	GO:0097746	blood vessel diameter maintenance	6/47	154/18986	0.038961	15.7386	9.14838	2.10756e-06	0.000104807	6.15746e-05	DRD1/EGFR/HTR2B/PTGS2/ADRA2B/SLC6A4	6
BP	GO:0035150	regulation of tube size	6/47	155/18986	0.0387097	15.6371	9.11504	2.18837e-06	0.000104807	6.15746e-05	DRD1/EGFR/HTR2B/PTGS2/ADRA2B/SLC6A4	6
BP	GO:0032496	response to lipopolysaccharide	8/47	354/18986	0.0225989	9.12898	7.69102	2.25066e-06	0.000104807	6.15746e-05	PTAFR/MMP9/CNR1/CCR5/CASP1/PTGS2/NR1H3/IDO1	8
BP	GO:0043269	regulation of monoatomic ion transport	9/47	480/18986	0.01875	7.5742	7.26747	2.27112e-06	0.000104807	6.15746e-05	CCR2/DRD1/MMP9/DRD3/CNR1/PTGS2/SLC6A4/CA7/KCNN4	9
BP	GO:0031960	response to corticosteroid	6/47	156/18986	0.0384615	15.5368	9.08202	2.27168e-06	0.000104807	6.15746e-05	EGFR/PTAFR/CALCR/PTPRC/PTGS2/IGF1R	6
BP	GO:0042310	vasoconstriction	5/47	88/18986	0.0568182	22.9521	10.2822	2.50935e-06	0.0001132	6.65052e-05	EGFR/HTR2B/PTGS2/ADRA2B/SLC6A4	5
BP	GO:0009306	protein secretion	8/47	371/18986	0.0215633	8.71067	7.47177	3.18612e-06	0.000140605	8.26057e-05	PPARG/EGFR/DRD3/CNR1/ALOX5/NR1H3/ACHE/KCNN4	8
BP	GO:0035592	establishment of protein localization to extracellular region	8/47	374/18986	0.0213904	8.6408	7.43454	3.38149e-06	0.000141699	8.32486e-05	PPARG/EGFR/DRD3/CNR1/ALOX5/NR1H3/ACHE/KCNN4	8
BP	GO:0050433	regulation of catecholamine secretion	4/47	42/18986	0.0952381	38.4721	12.1108	3.44313e-06	0.000141699	8.32486e-05	DRD3/CNR1/ADRA2B/ADORA3	4
BP	GO:0002237	response to molecule of bacterial origin	8/47	375/18986	0.0213333	8.61776	7.42222	3.44883e-06	0.000141699	8.32486e-05	PTAFR/MMP9/CNR1/CCR5/CASP1/PTGS2/NR1H3/IDO1	8
BP	GO:0007584	response to nutrient	6/47	168/18986	0.0357143	14.4271	8.70812	3.49012e-06	0.000141699	8.32486e-05	PPARG/EGFR/CNR1/PTGS2/SLC6A4/IGF1R	6
BP	GO:0015837	amine transport	5/47	96/18986	0.0520833	21.0395	9.80576	3.85788e-06	0.000153062	8.99247e-05	DRD1/DRD3/CNR1/ADRA2B/ADORA3	5
BP	GO:0071692	protein localization to extracellular region	8/47	382/18986	0.0209424	8.45984	7.33726	3.95299e-06	0.000153062	8.99247e-05	PPARG/EGFR/DRD3/CNR1/ALOX5/NR1H3/ACHE/KCNN4	8
BP	GO:0060134	prepulse inhibition	3/47	13/18986	0.230769	93.2209	16.5695	3.99621e-06	0.000153062	8.99247e-05	DRD1/DRD3/SLC6A3	3
BP	GO:0048660	regulation of smooth muscle cell proliferation	6/47	174/18986	0.0344828	13.9296	8.53526	4.27379e-06	0.000160663	9.43899e-05	PPARG/EGFR/PTAFR/MMP9/PTGS2/IGF1R	6
BP	GO:0006576	biogenic amine metabolic process	5/47	99/18986	0.0505051	20.4019	9.64175	4.48932e-06	0.000165697	9.73474e-05	DRD1/DRD3/SLC22A3/SLC6A3/IDO1	5
BP	GO:0003018	vascular process in circulatory system	7/47	276/18986	0.0253623	10.2453	7.70751	4.86385e-06	0.00017337	0.000101855	DRD1/EGFR/SLC22A3/HTR2B/PTGS2/ADRA2B/SLC6A4	7
BP	GO:0048659	smooth muscle cell proliferation	6/47	178/18986	0.0337079	13.6165	8.42471	4.87163e-06	0.00017337	0.000101855	PPARG/EGFR/PTAFR/MMP9/PTGS2/IGF1R	6
BP	GO:0048661	positive regulation of smooth muscle cell proliferation	5/47	101/18986	0.049505	19.9979	9.53638	4.95343e-06	0.00017337	0.000101855	EGFR/PTAFR/MMP9/PTGS2/IGF1R	5
BP	GO:0070141	response to UV-A	3/47	14/18986	0.214286	86.5623	15.9539	5.07725e-06	0.000174692	0.000102632	EGFR/MMP1/MMP9	3
BP	GO:0007611	learning or memory	7/47	282/18986	0.0248227	10.0273	7.60837	5.60073e-06	0.000189491	0.000111327	DRD1/EGFR/CDK5/DRD3/CNR1/PTGS2/SLC6A4	7
BP	GO:0007189	adenylate cyclase-activating G protein-coupled receptor signaling pathway	6/47	184/18986	0.0326087	13.1725	8.26539	5.89447e-06	0.00019616	0.000115245	DRD1/TSHR/CALCR/DRD3/CNR1/ADRA2B	6
BP	GO:0050432	catecholamine secretion	4/47	49/18986	0.0816327	32.9761	11.1646	6.4355e-06	0.000210711	0.000123793	DRD3/CNR1/ADRA2B/ADORA3	4
BP	GO:0006939	smooth muscle contraction	5/47	109/18986	0.0458716	18.5302	9.14341	7.19903e-06	0.000231969	0.000136282	DRD1/PTAFR/HTR2B/PTGS2/ADRA2B	5
BP	GO:1903532	positive regulation of secretion by cell	7/47	298/18986	0.0234899	9.48893	7.35793	8.03331e-06	0.000254807	0.0001497	PPARG/EGFR/PTAFR/CDK5/SLC6A4/ACHE/KCNN4	7
BP	GO:0007187	G protein-coupled receptor signaling pathway, coupled to cyclic nucleotide second messenger	4/47	56/18986	0.0714286	28.8541	10.3988	1.10155e-05	0.000338561	0.000198906	DRD1/TSHR/CNR1/HTR2B	4
BP	GO:1904645	response to amyloid-beta	4/47	56/18986	0.0714286	28.8541	10.3988	1.10155e-05	0.000338561	0.000198906	CALCR/CDK5/MMP9/IGF1R	4
BP	GO:0007623	circadian rhythm	6/47	206/18986	0.0291262	11.7658	7.73937	1.12427e-05	0.000338561	0.000198906	PPARG/EGFR/DRD3/SLC6A4/NR1H3/MAPK10	6
BP	GO:0009314	response to radiation	8/47	442/18986	0.0180995	7.31145	6.68827	1.1484e-05	0.000338561	0.000198906	DRD1/EGFR/MMP1/CDK5/PTPRC/MMP9/DRD3/MAPK10	8
BP	GO:0015695	organic cation transport	5/47	120/18986	0.0416667	16.8316	8.66663	1.15077e-05	0.000338561	0.000198906	SLC22A3/SLC6A2/ADRA2B/SLC6A3/ADORA3	5
BP	GO:0009308	amine metabolic process	5/47	121/18986	0.0413223	16.6925	8.62643	1.19817e-05	0.000344837	0.000202593	DRD1/DRD3/SLC22A3/SLC6A3/IDO1	5
BP	GO:0006816	calcium ion transport	8/47	445/18986	0.0179775	7.26216	6.65906	1.20608e-05	0.000344837	0.000202593	DRD1/CDK5/PTPRC/CCR5/HTR2B/PTGS2/KCNN4/TRPA1	8
BP	GO:0051047	positive regulation of secretion	7/47	322/18986	0.0217391	8.78168	7.01576	1.32848e-05	0.000374558	0.000220054	PPARG/EGFR/PTAFR/CDK5/SLC6A4/ACHE/KCNN4	7
BP	GO:0009416	response to light stimulus	7/47	326/18986	0.0214724	8.67393	6.9622	1.43886e-05	0.000397232	0.000233375	DRD1/EGFR/MMP1/CDK5/MMP9/DRD3/MAPK10	7
BP	GO:0046456	icosanoid biosynthetic process	4/47	60/18986	0.0666667	26.9305	10.0215	1.45192e-05	0.000397232	0.000233375	CASP1/ALOX5/PTGS1/PTGS2	4
BP	GO:1904951	positive regulation of establishment of protein localization	7/47	327/18986	0.0214067	8.64741	6.94896	1.46761e-05	0.000397232	0.000233375	PPARG/EGFR/CDK5/PTGS2/ACHE/CDK5R1/KCNN4	7
BP	GO:0046394	carboxylic acid biosynthetic process	7/47	331/18986	0.021148	8.54291	6.89653	1.58742e-05	0.000424007	0.000249106	CASP1/ALOX5/PTGS1/PTGS2/NR1H3/FASN/IDO1	7
BP	GO:0022029	telencephalon cell migration	4/47	62/18986	0.0645161	26.0618	9.84639	1.65497e-05	0.00043631	0.000256334	DRD1/EGFR/CDK5/CDK5R1	4
BP	GO:0016053	organic acid biosynthetic process	7/47	334/18986	0.0209581	8.46617	6.85779	1.68249e-05	0.00043788	0.000257256	CASP1/ALOX5/PTGS1/PTGS2/NR1H3/FASN/IDO1	7
BP	GO:0051051	negative regulation of transport	8/47	467/18986	0.0171306	6.92004	6.45283	1.70878e-05	0.000439093	0.000257968	CCR2/CDK5/MMP9/DRD3/CNR1/PTGS2/ADRA2B/NR1H3	8
BP	GO:0072330	monocarboxylic acid biosynthetic process	6/47	224/18986	0.0267857	10.8203	7.3652	1.80815e-05	0.000457855	0.000268991	ALOX5/PTGS1/PTGS2/NR1H3/FASN/IDO1	6
BP	GO:0045834	positive regulation of lipid metabolic process	5/47	132/18986	0.0378788	15.3014	8.21372	1.82691e-05	0.000457855	0.000268991	PPARG/HTR2B/PTGS2/NR1H3/IGF1R	5
BP	GO:0071214	cellular response to abiotic stimulus	7/47	342/18986	0.0204678	8.26813	6.75682	1.95935e-05	0.000471682	0.000277115	EGFR/PTAFR/MMP1/MMP9/CASP1/PTGS2/IGF1R	7
BP	GO:0104004	cellular response to environmental stimulus	7/47	342/18986	0.0204678	8.26813	6.75682	1.95935e-05	0.000471682	0.000277115	EGFR/PTAFR/MMP1/MMP9/CASP1/PTGS2/IGF1R	7
BP	GO:0051384	response to glucocorticoid	5/47	134/18986	0.0373134	15.073	8.14399	1.96459e-05	0.000471682	0.000277115	EGFR/PTAFR/CALCR/PTGS2/IGF1R	5
BP	GO:0021885	forebrain cell migration	4/47	65/18986	0.0615385	24.8589	9.59867	1.99771e-05	0.000471682	0.000277115	DRD1/EGFR/CDK5/CDK5R1	4
BP	GO:0071222	cellular response to lipopolysaccharide	6/47	228/18986	0.0263158	10.6305	7.28781	1.99826e-05	0.000471682	0.000277115	PTAFR/MMP9/CCR5/CASP1/PTGS2/NR1H3	6
BP	GO:0051235	maintenance of location	7/47	345/18986	0.0202899	8.19624	6.7198	2.07244e-05	0.000483568	0.000284098	DRD1/PPARG/CDK5/PTPRC/CCR5/HTR2B/NR1H3	7
BP	GO:0006837	serotonin transport	3/47	22/18986	0.136364	55.0851	12.6444	2.11841e-05	0.000488678	0.0002871	CNR1/SLC22A3/SLC6A4	3
BP	GO:0007200	phospholipase C-activating G protein-coupled receptor signaling pathway	5/47	138/18986	0.0362319	14.6361	8.00892	2.26413e-05	0.000516426	0.000303402	DRD1/PTAFR/DRD3/CCKAR/HTR2B	5
BP	GO:0002407	dendritic cell chemotaxis	3/47	24/18986	0.125	50.4947	12.0864	2.77454e-05	0.000616653	0.000362285	CCR2/CXCR1/CCR5	3
BP	GO:0071880	adenylate cyclase-activating adrenergic receptor signaling pathway	3/47	24/18986	0.125	50.4947	12.0864	2.77454e-05	0.000616653	0.000362285	DRD1/DRD3/ADRA2B	3
BP	GO:0071219	cellular response to molecule of bacterial origin	6/47	242/18986	0.0247934	10.0155	7.03138	2.79468e-05	0.000616653	0.000362285	PTAFR/MMP9/CCR5/CASP1/PTGS2/NR1H3	6
BP	GO:0071260	cellular response to mechanical stimulus	4/47	74/18986	0.0540541	21.8355	8.94597	3.34024e-05	0.000729106	0.000428352	EGFR/CASP1/PTGS2/IGF1R	4
BP	GO:0120161	regulation of cold-induced thermogenesis	5/47	151/18986	0.0331126	13.3761	7.60614	3.48941e-05	0.000735723	0.00043224	CCR2/TSHR/NR1H3/IGF1R/ACHE	5
BP	GO:0033002	muscle cell proliferation	6/47	252/18986	0.0238095	9.61803	6.86071	3.50646e-05	0.000735723	0.00043224	PPARG/EGFR/PTAFR/MMP9/PTGS2/IGF1R	6
BP	GO:0071496	cellular response to external stimulus	4/47	75/18986	0.0533333	21.5444	8.8806	3.52204e-05	0.000735723	0.00043224	EGFR/CASP1/PTGS2/IGF1R	4
BP	GO:1904996	positive regulation of leukocyte adhesion to vascular endothelial cell	3/47	26/18986	0.115385	46.6105	11.5933	3.55177e-05	0.000735723	0.00043224	CCR2/PTAFR/ALOX5	3
BP	GO:2000273	positive regulation of signaling receptor activity	3/47	26/18986	0.115385	46.6105	11.5933	3.55177e-05	0.000735723	0.00043224	CCR2/ADRA2B/CDK5R1	3
BP	GO:0106106	cold-induced thermogenesis	5/47	153/18986	0.0326797	13.2012	7.54858	3.71627e-05	0.000762023	0.000447691	CCR2/TSHR/NR1H3/IGF1R/ACHE	5
BP	GO:1903531	negative regulation of secretion by cell	5/47	154/18986	0.0324675	13.1155	7.5202	3.83391e-05	0.000778283	0.000457244	CCR2/DRD3/CNR1/ADRA2B/NR1H3	5
BP	GO:0001964	startle response	3/47	28/18986	0.107143	43.2812	11.1533	4.45971e-05	0.000880207	0.000517124	DRD1/DRD3/SLC6A3	3
BP	GO:0007612	learning	5/47	159/18986	0.0314465	12.7031	7.38216	4.46607e-05	0.000880207	0.000517124	DRD1/CDK5/DRD3/PTGS2/SLC6A4	5
BP	GO:0018105	peptidyl-serine phosphorylation	5/47	159/18986	0.0314465	12.7031	7.38216	4.46607e-05	0.000880207	0.000517124	EGFR/CDK5/PTGS2/CDK5R1/PAK1	5
BP	GO:0050729	positive regulation of inflammatory response	5/47	162/18986	0.0308642	12.4678	7.30228	4.88236e-05	0.000952999	0.00055989	CCR2/CNR1/CASP1/PTGS2/IDO1	5
BP	GO:0090594	inflammatory response to wounding	3/47	29/18986	0.103448	41.7887	10.9504	4.96566e-05	0.000960027	0.000564019	CCR2/PPARG/ALOX5	3
BP	GO:0071216	cellular response to biotic stimulus	6/47	269/18986	0.0223048	9.0102	6.59139	5.04587e-05	0.000966333	0.000567723	PTAFR/MMP9/CCR5/CASP1/PTGS2/NR1H3	6
BP	GO:0006633	fatty acid biosynthetic process	5/47	165/18986	0.030303	12.2411	7.22448	5.32807e-05	0.00101084	0.000593872	ALOX5/PTGS1/PTGS2/NR1H3/FASN	5
BP	GO:0007188	adenylate cyclase-modulating G protein-coupled receptor signaling pathway	6/47	274/18986	0.0218978	8.84578	6.51669	5.58913e-05	0.00105055	0.000617202	DRD1/TSHR/CALCR/DRD3/CNR1/ADRA2B	6
BP	GO:0006631	fatty acid metabolic process	7/47	405/18986	0.017284	6.98198	6.06197	5.74818e-05	0.00107053	0.000628942	PPARG/CNR1/ALOX5/PTGS1/PTGS2/NR1H3/FASN	7
BP	GO:0150076	neuroinflammatory response	4/47	86/18986	0.0465116	18.7887	8.23642	6.03222e-05	0.00111291	0.000653838	EGFR/PTPRC/MMP9/PTGS2	4
BP	GO:0007204	positive regulation of cytosolic calcium ion concentration	5/47	170/18986	0.0294118	11.8811	7.0992	6.14019e-05	0.00111291	0.000653838	CCR2/CXCR1/CALCR/CCR4/CCR5	5
BP	GO:1990845	adaptive thermogenesis	5/47	170/18986	0.0294118	11.8811	7.0992	6.14019e-05	0.00111291	0.000653838	CCR2/TSHR/NR1H3/IGF1R/ACHE	5
BP	GO:0018209	peptidyl-serine modification	5/47	171/18986	0.0292398	11.8116	7.07477	6.31349e-05	0.00113419	0.000666343	EGFR/CDK5/PTGS2/CDK5R1/PAK1	5
BP	GO:0045987	positive regulation of smooth muscle contraction	3/47	32/18986	0.09375	37.871	10.3988	6.70544e-05	0.00119404	0.000701502	PTAFR/PTGS2/ADRA2B	3
BP	GO:0030900	forebrain development	7/47	416/18986	0.0168269	6.79736	5.95589	6.80346e-05	0.00120096	0.000705567	DRD1/EGFR/CDK5/CCKAR/SLC6A3/IGF1R/CDK5R1	7
BP	GO:0051048	negative regulation of secretion	5/47	175/18986	0.0285714	11.5416	6.97906	7.04481e-05	0.00123284	0.000724299	CCR2/DRD3/CNR1/ADRA2B/NR1H3	5
BP	GO:0008306	associative learning	4/47	90/18986	0.0444444	17.9537	8.03111	7.20601e-05	0.00124509	0.000731493	DRD1/CDK5/DRD3/SLC6A4	4
BP	GO:0050806	positive regulation of synaptic transmission	5/47	176/18986	0.0284091	11.4761	6.95562	7.23745e-05	0.00124509	0.000731493	CCR2/DRD1/EGFR/PTGS2/CA7	5
BP	GO:0010469	regulation of signaling receptor activity	4/47	91/18986	0.043956	17.7564	7.98184	7.5237e-05	0.00128346	0.000754034	CCR2/PPARG/ADRA2B/CDK5R1	4
BP	GO:0070098	chemokine-mediated signaling pathway	4/47	93/18986	0.0430108	17.3745	7.88561	8.18953e-05	0.0013854	0.000813924	CCR2/CXCR1/CCR4/CCR5	4
BP	GO:0046889	positive regulation of lipid biosynthetic process	4/47	94/18986	0.0425532	17.1897	7.83861	8.53805e-05	0.00143242	0.00084155	HTR2B/PTGS2/NR1H3/IGF1R	4
BP	GO:0071875	adrenergic receptor signaling pathway	3/47	35/18986	0.0857143	34.6249	9.91871	8.80225e-05	0.00145657	0.000855737	DRD1/DRD3/ADRA2B	3
BP	GO:0007589	body fluid secretion	4/47	95/18986	0.0421053	17.0087	7.79232	8.89725e-05	0.00145657	0.000855737	EGFR/SLC6A3/NR1H3/KCNN4	4
BP	GO:0021766	hippocampus development	4/47	95/18986	0.0421053	17.0087	7.79232	8.89725e-05	0.00145657	0.000855737	DRD1/CDK5/IGF1R/CDK5R1	4
BP	GO:0032102	negative regulation of response to external stimulus	7/47	437/18986	0.0160183	6.47071	5.76368	9.25919e-05	0.00150369	0.000883424	DRD1/PPARG/PTPRC/DRD3/ALOX5/SLC6A3/NR1H3	7
BP	GO:0007617	mating behavior	3/47	36/18986	0.0833333	33.6631	9.77192	9.5858e-05	0.00154223	0.000906066	DRD1/CNR1/SLC6A4	3
BP	GO:0033555	multicellular organismal response to stress	4/47	97/18986	0.0412371	16.658	7.70184	9.64844e-05	0.00154223	0.000906066	DRD1/SLC6A2/IDO1/TRPA1	4
BP	GO:0001764	neuron migration	5/47	189/18986	0.026455	10.6867	6.66712	0.000101311	0.00158201	0.000929434	DRD1/CDK5/CCR4/CCKAR/CDK5R1	5
BP	GO:0007565	female pregnancy	5/47	189/18986	0.026455	10.6867	6.66712	0.000101311	0.00158201	0.000929434	MMP9/CNR1/PTGS2/ADRA2B/IDO1	5
BP	GO:0097553	calcium ion transmembrane import into cytosol	5/47	189/18986	0.026455	10.6867	6.66712	0.000101311	0.00158201	0.000929434	DRD1/PTPRC/CCR5/HTR2B/KCNN4	5
BP	GO:0120162	positive regulation of cold-induced thermogenesis	4/47	101/18986	0.039604	15.9983	7.52871	0.000112877	0.00174916	0.00102764	CCR2/TSHR/IGF1R/ACHE	4
BP	GO:1990868	response to chemokine	4/47	102/18986	0.0392157	15.8415	7.48696	0.000117272	0.00177758	0.00104433	CCR2/CXCR1/CCR4/CCR5	4
BP	GO:1990869	cellular response to chemokine	4/47	102/18986	0.0392157	15.8415	7.48696	0.000117272	0.00177758	0.00104433	CCR2/CXCR1/CCR4/CCR5	4
BP	GO:0021543	pallium development	5/47	195/18986	0.025641	10.3579	6.54328	0.000117338	0.00177758	0.00104433	DRD1/EGFR/CDK5/IGF1R/CDK5R1	5
BP	GO:0001934	positive regulation of protein phosphorylation	7/47	455/18986	0.0153846	6.21473	5.60872	0.000119013	0.00178765	0.00105025	PDE5A/EGFR/PTPRC/MMP9/PTGS2/ADRA2B/PAK1	7
BP	GO:0002695	negative regulation of leukocyte activation	5/47	196/18986	0.0255102	10.305	6.52317	0.000120188	0.00178765	0.00105025	PDE5A/PTPRC/CNR1/NR1H3/IDO1	5
BP	GO:0001503	ossification	7/47	456/18986	0.0153509	6.2011	5.60036	0.000120644	0.00178765	0.00105025	PPARG/EGFR/CALCR/ALOX5/PTGS2/ACHE/FASN	7
BP	GO:0006730	one-carbon metabolic process	3/47	40/18986	0.075	30.2968	9.2399	0.000131726	0.00192377	0.00113022	CA7/CA14/CA5B	3
BP	GO:0045923	positive regulation of fatty acid metabolic process	3/47	40/18986	0.075	30.2968	9.2399	0.000131726	0.00192377	0.00113022	PPARG/PTGS2/NR1H3	3
BP	GO:0003012	muscle system process	7/47	465/18986	0.0150538	6.08108	5.52619	0.000136161	0.00197433	0.00115993	DRD1/PDE5A/PPARG/PTAFR/HTR2B/PTGS2/ADRA2B	7
BP	GO:0042417	dopamine metabolic process	3/47	41/18986	0.0731707	29.5579	9.11897	0.000141879	0.00201409	0.00118329	DRD1/DRD3/SLC6A3	3
BP	GO:0150077	regulation of neuroinflammatory response	3/47	41/18986	0.0731707	29.5579	9.11897	0.000141879	0.00201409	0.00118329	PTPRC/MMP9/PTGS2	3
BP	GO:1904994	regulation of leukocyte adhesion to vascular endothelial cell	3/47	41/18986	0.0731707	29.5579	9.11897	0.000141879	0.00201409	0.00118329	CCR2/PTAFR/ALOX5	3
BP	GO:0019217	regulation of fatty acid metabolic process	4/47	108/18986	0.037037	14.9614	7.24833	0.000146295	0.00206235	0.00121164	PPARG/CNR1/PTGS2/NR1H3	4
BP	GO:0042327	positive regulation of phosphorylation	7/47	479/18986	0.0146138	5.90334	5.41462	0.000163497	0.00227588	0.00133708	PDE5A/EGFR/PTPRC/MMP9/PTGS2/ADRA2B/PAK1	7
BP	GO:0045761	regulation of adenylate cyclase activity	3/47	43/18986	0.0697674	28.1831	8.88964	0.000163684	0.00227588	0.00133708	CCR2/DRD1/ADORA3	3
BP	GO:0019098	reproductive behavior	3/47	45/18986	0.0666667	26.9305	8.67544	0.000187556	0.00257256	0.00151139	DRD1/CNR1/SLC6A4	3
BP	GO:0071548	response to dexamethasone	3/47	45/18986	0.0666667	26.9305	8.67544	0.000187556	0.00257256	0.00151139	EGFR/PTAFR/IGF1R	3
BP	GO:0019216	regulation of lipid metabolic process	6/47	344/18986	0.0174419	7.04577	5.63716	0.000194389	0.00264839	0.00155594	PPARG/CNR1/HTR2B/PTGS2/NR1H3/IGF1R	6
BP	GO:0050866	negative regulation of cell activation	5/47	219/18986	0.0228311	9.22277	6.09703	0.000201728	0.00273005	0.00160391	PDE5A/PTPRC/CNR1/NR1H3/IDO1	5
BP	GO:1903829	positive regulation of protein localization	7/47	497/18986	0.0140845	5.68954	5.27749	0.000205033	0.00275641	0.0016194	PPARG/EGFR/CDK5/PTGS2/ACHE/CDK5R1/KCNN4	7
BP	GO:0070588	calcium ion transmembrane transport	6/47	348/18986	0.0172414	6.96478	5.59449	0.000206915	0.00276341	0.00162351	DRD1/PTPRC/CCR5/HTR2B/KCNN4/TRPA1	6
BP	GO:0032941	secretion by tissue	3/47	47/18986	0.0638298	25.7845	8.47474	0.000213579	0.00283242	0.00166406	EGFR/NR1H3/KCNN4	3
BP	GO:0009612	response to mechanical stimulus	5/47	222/18986	0.0225225	9.09814	6.04609	0.000214873	0.00283242	0.00166406	EGFR/CASP1/PTGS2/IGF1R/TRPA1	5
BP	GO:0032355	response to estradiol	4/47	120/18986	0.0333333	13.4652	6.82382	0.000219434	0.00287388	0.00168841	EGFR/PTGS2/SLC6A4/IGF1R	4
BP	GO:0051651	maintenance of location in cell	5/47	224/18986	0.0223214	9.01691	6.01267	0.000223994	0.00289622	0.00170154	DRD1/CDK5/PTPRC/CCR5/HTR2B	5
BP	GO:1901654	response to ketone	5/47	224/18986	0.0223214	9.01691	6.01267	0.000223994	0.00289622	0.00170154	EGFR/PTAFR/PTPRC/NR1H3/IGF1R	5
BP	GO:0042063	gliogenesis	6/47	355/18986	0.0169014	6.82745	5.52141	0.000230366	0.00295976	0.00173887	CCR2/DRD1/EGFR/CDK5/DRD3/CDK5R1	6
BP	GO:0006936	muscle contraction	6/47	358/18986	0.0167598	6.77024	5.4907	0.000241037	0.00306829	0.00180263	DRD1/PDE5A/PTAFR/HTR2B/PTGS2/ADRA2B	6
BP	GO:0021795	cerebral cortex cell migration	3/47	49/18986	0.0612245	24.7321	8.28618	0.000241835	0.00306829	0.00180263	EGFR/CDK5/CDK5R1	3
BP	GO:0006690	icosanoid metabolic process	4/47	124/18986	0.0322581	13.0309	6.69561	0.000248795	0.00313698	0.00184299	CASP1/ALOX5/PTGS1/PTGS2	4
BP	GO:0031279	regulation of cyclase activity	3/47	50/18986	0.06	24.2374	8.19606	0.000256826	0.00321825	0.00189073	CCR2/DRD1/ADORA3	3
BP	GO:0021761	limbic system development	4/47	126/18986	0.031746	12.824	6.63371	0.000264489	0.00323975	0.00190337	DRD1/CDK5/IGF1R/CDK5R1	4
BP	GO:0001820	serotonin secretion	2/47	10/18986	0.2	80.7915	12.5727	0.000266522	0.00323975	0.00190337	CNR1/SLC6A4	2
BP	GO:0031652	positive regulation of heat generation	2/47	10/18986	0.2	80.7915	12.5727	0.000266522	0.00323975	0.00190337	CNR1/PTGS2	2
BP	GO:0032225	regulation of synaptic transmission, dopaminergic	2/47	10/18986	0.2	80.7915	12.5727	0.000266522	0.00323975	0.00190337	PTGS2/SLC6A4	2
BP	GO:0060158	phospholipase C-activating dopamine receptor signaling pathway	2/47	10/18986	0.2	80.7915	12.5727	0.000266522	0.00323975	0.00190337	DRD1/DRD3	2
BP	GO:0008542	visual learning	3/47	51/18986	0.0588235	23.7622	8.10854	0.000272405	0.00325284	0.00191105	DRD1/CDK5/DRD3	3
BP	GO:0045933	positive regulation of muscle contraction	3/47	51/18986	0.0588235	23.7622	8.10854	0.000272405	0.00325284	0.00191105	PTAFR/PTGS2/ADRA2B	3
BP	GO:0048013	ephrin receptor signaling pathway	3/47	51/18986	0.0588235	23.7622	8.10854	0.000272405	0.00325284	0.00191105	MMP9/CDK5R1/PAK1	3
BP	GO:0045776	negative regulation of blood pressure	3/47	52/18986	0.0576923	23.3052	8.02348	0.000288582	0.00339131	0.0019924	PTAFR/DRD3/CNR1	3
BP	GO:0007613	memory	4/47	129/18986	0.0310078	12.5258	6.54344	0.000289349	0.00339131	0.0019924	DRD1/CNR1/PTGS2/SLC6A4	4
BP	GO:0051209	release of sequestered calcium ion into cytosol	4/47	129/18986	0.0310078	12.5258	6.54344	0.000289349	0.00339131	0.0019924	DRD1/PTPRC/CCR5/HTR2B	4
BP	GO:0042180	cellular ketone metabolic process	5/47	237/18986	0.021097	8.52231	5.80513	0.000290683	0.00339131	0.0019924	PPARG/CNR1/PTGS2/NR1H3/IDO1	5
BP	GO:0051283	negative regulation of sequestering of calcium ion	4/47	130/18986	0.0307692	12.4295	6.51401	0.000297996	0.00345675	0.00203085	DRD1/PTPRC/CCR5/HTR2B	4
BP	GO:0035094	response to nicotine	3/47	53/18986	0.0566038	22.8655	7.94079	0.000305367	0.00350223	0.00205757	CNR1/SLC6A3/IGF1R	3
BP	GO:0051339	regulation of lyase activity	3/47	53/18986	0.0566038	22.8655	7.94079	0.000305367	0.00350223	0.00205757	CCR2/DRD1/ADORA3	3
BP	GO:0051282	regulation of sequestering of calcium ion	4/47	132/18986	0.030303	12.2411	6.45611	0.000315844	0.00357845	0.00210235	DRD1/PTPRC/CCR5/HTR2B	4
BP	GO:0033138	positive regulation of peptidyl-serine phosphorylation	3/47	54/18986	0.0555556	22.4421	7.86034	0.00032277	0.00357845	0.00210235	EGFR/PTGS2/PAK1	3
BP	GO:0001660	fever generation	2/47	11/18986	0.181818	73.4468	11.9729	0.000325234	0.00357845	0.00210235	CNR1/PTGS2	2
BP	GO:0007191	adenylate cyclase-activating dopamine receptor signaling pathway	2/47	11/18986	0.181818	73.4468	11.9729	0.000325234	0.00357845	0.00210235	DRD1/DRD3	2
BP	GO:0010887	negative regulation of cholesterol storage	2/47	11/18986	0.181818	73.4468	11.9729	0.000325234	0.00357845	0.00210235	PPARG/NR1H3	2
BP	GO:0048241	epinephrine transport	2/47	11/18986	0.181818	73.4468	11.9729	0.000325234	0.00357845	0.00210235	SLC22A3/ADRA2B	2
BP	GO:0071492	cellular response to UV-A	2/47	11/18986	0.181818	73.4468	11.9729	0.000325234	0.00357845	0.00210235	MMP1/MMP9	2
BP	GO:0045860	positive regulation of protein kinase activity	5/47	243/18986	0.0205761	8.31188	5.71463	0.000326115	0.00357845	0.00210235	PDE5A/EGFR/PTPRC/ADRA2B/PAK1	5
BP	GO:0050878	regulation of body fluid levels	6/47	381/18986	0.015748	6.36153	5.26638	0.00033644	0.00367189	0.00215725	EGFR/ADRA2B/SLC6A4/SLC6A3/NR1H3/KCNN4	6
BP	GO:0046683	response to organophosphorus	4/47	135/18986	0.0296296	11.9691	6.37157	0.000344038	0.00373474	0.00219417	PTAFR/PTGS2/SLC6A4/SLC6A3	4
BP	GO:0002274	myeloid leukocyte activation	5/47	247/18986	0.0202429	8.17728	5.65602	0.000351496	0.0037954	0.00222981	CCR2/PTAFR/PTPRC/CNR1/NR1H3	5
BP	GO:0051208	sequestering of calcium ion	4/47	136/18986	0.0294118	11.8811	6.34399	0.000353824	0.00380033	0.00223271	DRD1/PTPRC/CCR5/HTR2B	4
BP	GO:0006584	catecholamine metabolic process	3/47	57/18986	0.0526316	21.2609	7.63147	0.000378781	0.00400482	0.00235284	DRD1/DRD3/SLC6A3	3
BP	GO:0009712	catechol-containing compound metabolic process	3/47	57/18986	0.0526316	21.2609	7.63147	0.000378781	0.00400482	0.00235284	DRD1/DRD3/SLC6A3	3
BP	GO:1903351	cellular response to dopamine	3/47	57/18986	0.0526316	21.2609	7.63147	0.000378781	0.00400482	0.00235284	DRD1/DRD3/HTR2B	3
BP	GO:0014831	gastro-intestinal system smooth muscle contraction	2/47	12/18986	0.166667	67.3262	11.4491	0.000389666	0.00409625	0.00240656	PTAFR/HTR2B	2
BP	GO:1903037	regulation of leukocyte cell-cell adhesion	6/47	392/18986	0.0153061	6.18302	5.16554	0.000391464	0.00409625	0.00240656	CCR2/PDE5A/PTAFR/PTPRC/ALOX5/IDO1	6
BP	GO:0019369	arachidonate metabolic process	3/47	58/18986	0.0517241	20.8944	7.55905	0.00039875	0.0041165	0.00241846	ALOX5/PTGS1/PTGS2	3
BP	GO:0061756	leukocyte adhesion to vascular endothelial cell	3/47	58/18986	0.0517241	20.8944	7.55905	0.00039875	0.0041165	0.00241846	CCR2/PTAFR/ALOX5	3
BP	GO:0090257	regulation of muscle system process	5/47	254/18986	0.019685	7.95192	5.55655	0.000399483	0.0041165	0.00241846	PDE5A/PPARG/PTAFR/PTGS2/ADRA2B	5
BP	GO:0007632	visual behavior	3/47	59/18986	0.0508475	20.5402	7.48842	0.000419384	0.00427814	0.00251342	DRD1/CDK5/DRD3	3
BP	GO:1903350	response to dopamine	3/47	59/18986	0.0508475	20.5402	7.48842	0.000419384	0.00427814	0.00251342	DRD1/DRD3/HTR2B	3
BP	GO:0051222	positive regulation of protein transport	5/47	257/18986	0.0194553	7.85909	5.51508	0.000421502	0.00427825	0.00251348	PPARG/EGFR/PTGS2/ACHE/KCNN4	5
BP	GO:0033674	positive regulation of kinase activity	5/47	258/18986	0.0193798	7.82863	5.5014	0.000429042	0.00433311	0.00254572	PDE5A/EGFR/PTPRC/ADRA2B/PAK1	5
BP	GO:0071868	cellular response to monoamine stimulus	3/47	60/18986	0.05	20.1979	7.41951	0.000440693	0.00440693	0.00258909	DRD1/DRD3/HTR2B	3
BP	GO:0071870	cellular response to catecholamine stimulus	3/47	60/18986	0.05	20.1979	7.41951	0.000440693	0.00440693	0.00258909	DRD1/DRD3/HTR2B	3
BP	GO:0046883	regulation of hormone secretion	5/47	261/18986	0.0191571	7.73865	5.46082	0.000452274	0.00444461	0.00261122	PPARG/EGFR/CNR1/CCKAR/ALOX5	5
BP	GO:0014061	regulation of norepinephrine secretion	2/47	13/18986	0.153846	62.1473	10.9864	0.000459787	0.00444461	0.00261122	ADRA2B/ADORA3	2
BP	GO:0031650	regulation of heat generation	2/47	13/18986	0.153846	62.1473	10.9864	0.000459787	0.00444461	0.00261122	CNR1/PTGS2	2
BP	GO:0033604	negative regulation of catecholamine secretion	2/47	13/18986	0.153846	62.1473	10.9864	0.000459787	0.00444461	0.00261122	CNR1/ADRA2B	2
BP	GO:0051610	serotonin uptake	2/47	13/18986	0.153846	62.1473	10.9864	0.000459787	0.00444461	0.00261122	SLC22A3/SLC6A4	2
BP	GO:1901503	ether biosynthetic process	2/47	13/18986	0.153846	62.1473	10.9864	0.000459787	0.00444461	0.00261122	ALOX5/FASN	2
BP	GO:1903238	positive regulation of leukocyte tethering or rolling	2/47	13/18986	0.153846	62.1473	10.9864	0.000459787	0.00444461	0.00261122	CCR2/PTAFR	2
BP	GO:0006940	regulation of smooth muscle contraction	3/47	62/18986	0.0483871	19.5463	7.28657	0.00048537	0.00464765	0.00273051	PTAFR/PTGS2/ADRA2B	3
BP	GO:0051932	synaptic transmission, GABAergic	3/47	62/18986	0.0483871	19.5463	7.28657	0.00048537	0.00464765	0.00273051	CNR1/ALDH5A1/CA7	3
BP	GO:1903522	regulation of blood circulation	5/47	267/18986	0.0187266	7.56475	5.38156	0.000501578	0.00477396	0.00280471	PDE5A/EGFR/PTGS2/ADRA2B/ADORA3	5
BP	GO:0008347	glial cell migration	3/47	63/18986	0.047619	19.2361	7.22241	0.000508756	0.00477396	0.00280471	CCR2/CDK5/CDK5R1	3
BP	GO:0071867	response to monoamine	3/47	63/18986	0.047619	19.2361	7.22241	0.000508756	0.00477396	0.00280471	DRD1/DRD3/HTR2B	3
BP	GO:0071869	response to catecholamine	3/47	63/18986	0.047619	19.2361	7.22241	0.000508756	0.00477396	0.00280471	DRD1/DRD3/HTR2B	3
BP	GO:0014074	response to purine-containing compound	4/47	150/18986	0.0266667	10.7722	5.98576	0.000512671	0.00477396	0.00280471	PTAFR/PTGS2/SLC6A4/SLC6A3	4
BP	GO:0050714	positive regulation of protein secretion	4/47	150/18986	0.0266667	10.7722	5.98576	0.000512671	0.00477396	0.00280471	PPARG/EGFR/ACHE/KCNN4	4
BP	GO:0030534	adult behavior	4/47	151/18986	0.0264901	10.7009	5.96199	0.000525672	0.00487267	0.00286271	DRD1/CDK5/DRD3/SLC6A4	4
BP	GO:0010745	negative regulation of macrophage derived foam cell differentiation	2/47	14/18986	0.142857	57.7082	10.5738	0.000535572	0.00491951	0.00289023	PPARG/NR1H3	2
BP	GO:0048243	norepinephrine secretion	2/47	14/18986	0.142857	57.7082	10.5738	0.000535572	0.00491951	0.00289023	ADRA2B/ADORA3	2
BP	GO:0010565	regulation of cellular ketone metabolic process	4/47	153/18986	0.0261438	10.561	5.91513	0.000552375	0.00502835	0.00295417	PPARG/CNR1/PTGS2/NR1H3	4
BP	GO:0062013	positive regulation of small molecule metabolic process	4/47	153/18986	0.0261438	10.561	5.91513	0.000552375	0.00502835	0.00295417	PPARG/PTAFR/PTGS2/NR1H3	4
BP	GO:0097305	response to alcohol	5/47	275/18986	0.0181818	7.34468	5.27963	0.000573497	0.00519732	0.00305344	PTPRC/CNR1/CCR5/SLC6A3/IGF1R	5
BP	GO:0070050	neuron cellular homeostasis	3/47	66/18986	0.0454545	18.3617	7.03849	0.000583215	0.0052619	0.00309138	CNR1/SLC6A2/CA7	3
BP	GO:0045859	regulation of protein kinase activity	6/47	427/18986	0.0140515	5.67622	4.86863	0.000614764	0.00546942	0.0032133	PDE5A/EGFR/PTPRC/ADRA2B/CDK5R1/PAK1	6
BP	GO:0060330	regulation of response to type II interferon	2/47	15/18986	0.133333	53.861	10.2026	0.000616993	0.00546942	0.0032133	PPARG/NR1H3	2
BP	GO:0060334	regulation of type II interferon-mediated signaling pathway	2/47	15/18986	0.133333	53.861	10.2026	0.000616993	0.00546942	0.0032133	PPARG/NR1H3	2
BP	GO:1904936	interneuron migration	2/47	15/18986	0.133333	53.861	10.2026	0.000616993	0.00546942	0.0032133	DRD1/CCR4	2
BP	GO:0021537	telencephalon development	5/47	281/18986	0.0177936	7.18785	5.20583	0.000632334	0.0055802	0.00327838	DRD1/EGFR/CDK5/IGF1R/CDK5R1	5
BP	GO:0019229	regulation of vasoconstriction	3/47	68/18986	0.0441176	17.8217	6.92247	0.000636525	0.0055802	0.00327838	EGFR/PTGS2/ADRA2B	3
BP	GO:0007159	leukocyte cell-cell adhesion	6/47	430/18986	0.0139535	5.63662	4.84472	0.000637737	0.0055802	0.00327838	CCR2/PDE5A/PTAFR/PTPRC/ALOX5/IDO1	6
BP	GO:0030902	hindbrain development	4/47	162/18986	0.0246914	9.97426	5.71447	0.000684601	0.00596455	0.00350419	CDK5/SLC6A4/IGF1R/CDK5R1	4
BP	GO:0021819	layer formation in cerebral cortex	2/47	16/18986	0.125	50.4947	9.86644	0.000704023	0.00610755	0.00358821	CDK5/CDK5R1	2
BP	GO:0038083	peptidyl-tyrosine autophosphorylation	2/47	17/18986	0.117647	47.5244	9.56002	0.000796635	0.00685241	0.00402581	EGFR/IGF1R	2
BP	GO:0043031	negative regulation of macrophage activation	2/47	17/18986	0.117647	47.5244	9.56002	0.000796635	0.00685241	0.00402581	PTPRC/NR1H3	2
BP	GO:0006937	regulation of muscle contraction	4/47	174/18986	0.0229885	9.28638	5.47013	0.000893924	0.00753712	0.00442808	PDE5A/PTAFR/PTGS2/ADRA2B	4
BP	GO:0031649	heat generation	2/47	18/18986	0.111111	44.8842	9.27917	0.000894801	0.00753712	0.00442808	CNR1/PTGS2	2
BP	GO:0042053	regulation of dopamine metabolic process	2/47	18/18986	0.111111	44.8842	9.27917	0.000894801	0.00753712	0.00442808	DRD1/SLC6A3	2
BP	GO:0042069	regulation of catecholamine metabolic process	2/47	18/18986	0.111111	44.8842	9.27917	0.000894801	0.00753712	0.00442808	DRD1/SLC6A3	2
BP	GO:1903236	regulation of leukocyte tethering or rolling	2/47	18/18986	0.111111	44.8842	9.27917	0.000894801	0.00753712	0.00442808	CCR2/PTAFR	2
BP	GO:0051347	positive regulation of transferase activity	5/47	304/18986	0.0164474	6.64404	4.94186	0.000900723	0.00755565	0.00443897	PDE5A/EGFR/PTPRC/ADRA2B/PAK1	5
BP	GO:0043549	regulation of kinase activity	6/47	460/18986	0.0130435	5.26901	4.61733	0.000906141	0.00756982	0.00444729	PDE5A/EGFR/PTPRC/ADRA2B/CDK5R1/PAK1	6
BP	GO:0033135	regulation of peptidyl-serine phosphorylation	3/47	77/18986	0.038961	15.7386	6.4557	0.00091472	0.00761017	0.004471	EGFR/PTGS2/PAK1	3
BP	GO:0015718	monocarboxylic acid transport	4/47	179/18986	0.0223464	9.02698	5.3752	0.000993174	0.00810778	0.00476335	PPARG/DRD3/SLC22A3/PTGS2	4
BP	GO:0002693	positive regulation of cellular extravasation	2/47	19/18986	0.105263	42.5218	9.02048	0.000998496	0.00810778	0.00476335	CCR2/PTAFR	2
BP	GO:0007190	activation of adenylate cyclase activity	2/47	19/18986	0.105263	42.5218	9.02048	0.000998496	0.00810778	0.00476335	DRD1/ADORA3	2
BP	GO:0007620	copulation	2/47	19/18986	0.105263	42.5218	9.02048	0.000998496	0.00810778	0.00476335	CNR1/SLC6A4	2
BP	GO:0010885	regulation of cholesterol storage	2/47	19/18986	0.105263	42.5218	9.02048	0.000998496	0.00810778	0.00476335	PPARG/NR1H3	2
BP	GO:1904044	response to aldosterone	2/47	19/18986	0.105263	42.5218	9.02048	0.000998496	0.00810778	0.00476335	PTPRC/IGF1R	2
BP	GO:0006935	chemotaxis	6/47	472/18986	0.0127119	5.13505	4.53187	0.00103513	0.00837173	0.00491842	CCR2/PTAFR/CXCR1/CCR4/CCR5/ALOX5	6
BP	GO:0042129	regulation of T cell proliferation	4/47	182/18986	0.021978	8.87819	5.32001	0.00105631	0.00848855	0.00498705	CCR2/PDE5A/PTPRC/IDO1	4
BP	GO:0042330	taxis	6/47	474/18986	0.0126582	5.11339	4.51791	0.00105793	0.00848855	0.00498705	CCR2/PTAFR/CXCR1/CCR4/CCR5/ALOX5	6
BP	GO:0051580	regulation of neurotransmitter uptake	2/47	20/18986	0.1	40.3957	8.78117	0.00110769	0.00885281	0.00520105	DRD1/DRD3	2
BP	GO:0046879	hormone secretion	5/47	319/18986	0.015674	6.33162	4.78402	0.00111655	0.00888857	0.00522207	PPARG/EGFR/CNR1/CCKAR/ALOX5	5
BP	GO:0019233	sensory perception of pain	3/47	83/18986	0.0361446	14.6009	6.18609	0.00113708	0.00901672	0.00529735	CCR2/CDK5/TRPA1	3
BP	GO:0001959	regulation of cytokine-mediated signaling pathway	4/47	187/18986	0.0213904	8.6408	5.2308	0.00116775	0.00922383	0.00541903	PPARG/PTPRC/CASP1/NR1H3	4
BP	GO:0097061	dendritic spine organization	3/47	85/18986	0.0352941	14.2573	6.10237	0.00121812	0.00950725	0.00558554	CDK5/IGF1R/CDK5R1	3
BP	GO:0007413	axonal fasciculation	2/47	21/18986	0.0952381	38.4721	8.55889	0.00122236	0.00950725	0.00558554	CNR1/CDK5R1	2
BP	GO:0045056	transcytosis	2/47	21/18986	0.0952381	38.4721	8.55889	0.00122236	0.00950725	0.00558554	PTAFR/IGF1R	2
BP	GO:0106030	neuron projection fasciculation	2/47	21/18986	0.0952381	38.4721	8.55889	0.00122236	0.00950725	0.00558554	CNR1/CDK5R1	2
BP	GO:0060326	cell chemotaxis	5/47	328/18986	0.0152439	6.15789	4.6941	0.00126323	0.00978764	0.00575027	CCR2/CXCR1/CCR4/CCR5/ALOX5	5
BP	GO:0009914	hormone transport	5/47	330/18986	0.0151515	6.12057	4.67457	0.00129768	0.0100163	0.00588463	PPARG/EGFR/CNR1/CCKAR/ALOX5	5
BP	GO:0006907	pinocytosis	2/47	22/18986	0.0909091	36.7234	8.3517	0.00134248	0.0103228	0.00606471	NR1H3/KCNN4	2
BP	GO:0046890	regulation of lipid biosynthetic process	4/47	196/18986	0.0204082	8.24403	5.07833	0.00138871	0.010638	0.00624989	HTR2B/PTGS2/NR1H3/IGF1R	4
BP	GO:0070374	positive regulation of ERK1 and ERK2 cascade	4/47	197/18986	0.0203046	8.20218	5.06199	0.00141494	0.0107982	0.006344	EGFR/CALCR/PTPRC/HTR2B	4
BP	GO:0010888	negative regulation of lipid storage	2/47	23/18986	0.0869565	35.1267	8.15795	0.00146802	0.0110815	0.00651043	PPARG/NR1H3	2
BP	GO:0045723	positive regulation of fatty acid biosynthetic process	2/47	23/18986	0.0869565	35.1267	8.15795	0.00146802	0.0110815	0.00651043	PTGS2/NR1H3	2
BP	GO:0060759	regulation of response to cytokine stimulus	4/47	199/18986	0.0201005	8.11975	5.02965	0.00146844	0.0110815	0.00651043	PPARG/PTPRC/CASP1/NR1H3	4
BP	GO:0033273	response to vitamin	3/47	93/18986	0.0322581	13.0309	5.79381	0.00157841	0.0118328	0.00695179	EGFR/PTGS2/IGF1R	3
BP	GO:0050728	negative regulation of inflammatory response	4/47	203/18986	0.0197044	7.95975	4.96632	0.00157965	0.0118328	0.00695179	PPARG/PTPRC/ALOX5/NR1H3	4
BP	GO:0014821	phasic smooth muscle contraction	2/47	24/18986	0.0833333	33.6631	7.97622	0.00159895	0.0118462	0.00695971	DRD1/HTR2B	2
BP	GO:0045932	negative regulation of muscle contraction	2/47	24/18986	0.0833333	33.6631	7.97622	0.00159895	0.0118462	0.00695971	PDE5A/PTGS2	2
BP	GO:0046641	positive regulation of alpha-beta T cell proliferation	2/47	24/18986	0.0833333	33.6631	7.97622	0.00159895	0.0118462	0.00695971	CCR2/PTPRC	2
BP	GO:0062012	regulation of small molecule metabolic process	5/47	348/18986	0.0143678	5.80399	4.50575	0.00163989	0.0121054	0.00711193	PPARG/PTAFR/CNR1/PTGS2/NR1H3	5
BP	GO:0106027	neuron projection organization	3/47	95/18986	0.0315789	12.7566	5.72255	0.00167781	0.0123404	0.00725002	CDK5/IGF1R/CDK5R1	3
BP	GO:0050777	negative regulation of immune response	4/47	207/18986	0.0193237	7.80594	4.9047	0.0016966	0.0124336	0.00730477	CCR2/PPARG/PTPRC/NR1H3	4
BP	GO:0010878	cholesterol storage	2/47	25/18986	0.08	32.3166	7.8053	0.00173525	0.0125806	0.00739114	PPARG/NR1H3	2
BP	GO:0014059	regulation of dopamine secretion	2/47	25/18986	0.08	32.3166	7.8053	0.00173525	0.0125806	0.00739114	DRD3/CNR1	2
BP	GO:0045762	positive regulation of adenylate cyclase activity	2/47	25/18986	0.08	32.3166	7.8053	0.00173525	0.0125806	0.00739114	DRD1/ADORA3	2
BP	GO:0071346	cellular response to type II interferon	3/47	98/18986	0.0306122	12.366	5.6196	0.00183411	0.01325	0.00778441	PPARG/CASP1/NR1H3	3
BP	GO:0090314	positive regulation of protein targeting to membrane	2/47	26/18986	0.0769231	31.0736	7.64415	0.0018769	0.0134964	0.00792917	CDK5/CDK5R1	2
BP	GO:0007626	locomotory behavior	4/47	213/18986	0.0187793	7.58606	4.81531	0.00188315	0.0134964	0.00792917	DRD1/DRD3/SLC6A3/IDO1	4
BP	GO:0051781	positive regulation of cell division	3/47	99/18986	0.030303	12.2411	5.58627	0.00188816	0.0134964	0.00792917	DRD3/HTR2B/IGF1R	3
BP	GO:0042098	T cell proliferation	4/47	215/18986	0.0186047	7.51549	4.78628	0.00194837	0.0138293	0.00812478	CCR2/PDE5A/PTPRC/IDO1	4
BP	GO:0043270	positive regulation of monoatomic ion transport	4/47	215/18986	0.0186047	7.51549	4.78628	0.00194837	0.0138293	0.00812478	CCR2/DRD1/SLC6A4/KCNN4	4
BP	GO:0045787	positive regulation of cell cycle	5/47	365/18986	0.0136986	5.53366	4.35682	0.00202024	0.0141183	0.00829457	DYRK3/EGFR/DRD3/SLC6A4/IGF1R	5
BP	GO:0010875	positive regulation of cholesterol efflux	2/47	27/18986	0.0740741	29.9228	7.49186	0.00202386	0.0141183	0.00829457	PPARG/NR1H3	2
BP	GO:0018904	ether metabolic process	2/47	27/18986	0.0740741	29.9228	7.49186	0.00202386	0.0141183	0.00829457	ALOX5/FASN	2
BP	GO:0051953	negative regulation of amine transport	2/47	27/18986	0.0740741	29.9228	7.49186	0.00202386	0.0141183	0.00829457	CNR1/ADRA2B	2
BP	GO:0060333	type II interferon-mediated signaling pathway	2/47	27/18986	0.0740741	29.9228	7.49186	0.00202386	0.0141183	0.00829457	PPARG/NR1H3	2
BP	GO:0003300	cardiac muscle hypertrophy	3/47	102/18986	0.0294118	11.8811	5.48911	0.00205626	0.0142952	0.0083985	PDE5A/PPARG/HTR2B	3
BP	GO:0001960	negative regulation of cytokine-mediated signaling pathway	3/47	103/18986	0.0291262	11.7658	5.45762	0.0021143	0.0146271	0.00859348	PPARG/PTPRC/NR1H3	3
BP	GO:0002768	immune response-regulating cell surface receptor signaling pathway	5/47	369/18986	0.0135501	5.47368	4.32313	0.00211841	0.0146271	0.00859348	PTPRC/NR1H3/KCNN4/MAPK10/PAK1	5
BP	GO:0002675	positive regulation of acute inflammatory response	2/47	28/18986	0.0714286	28.8541	7.34764	0.00217611	0.0147743	0.00867993	CNR1/PTGS2	2
BP	GO:0021801	cerebral cortex radial glia-guided migration	2/47	28/18986	0.0714286	28.8541	7.34764	0.00217611	0.0147743	0.00867993	CDK5/CDK5R1	2
BP	GO:0022030	telencephalon glial cell migration	2/47	28/18986	0.0714286	28.8541	7.34764	0.00217611	0.0147743	0.00867993	CDK5/CDK5R1	2
BP	GO:0050857	positive regulation of antigen receptor-mediated signaling pathway	2/47	28/18986	0.0714286	28.8541	7.34764	0.00217611	0.0147743	0.00867993	PTPRC/KCNN4	2
BP	GO:0071549	cellular response to dexamethasone stimulus	2/47	28/18986	0.0714286	28.8541	7.34764	0.00217611	0.0147743	0.00867993	EGFR/IGF1R	2
BP	GO:0009755	hormone-mediated signaling pathway	4/47	223/18986	0.0179372	7.24587	4.6738	0.00222497	0.0150126	0.00881996	PPARG/TSHR/NR1H3/PAK1	4
BP	GO:0014897	striated muscle hypertrophy	3/47	105/18986	0.0285714	11.5416	5.39593	0.0022334	0.0150126	0.00881996	PDE5A/PPARG/HTR2B	3
BP	GO:1905477	positive regulation of protein localization to membrane	3/47	105/18986	0.0285714	11.5416	5.39593	0.0022334	0.0150126	0.00881996	EGFR/CDK5/CDK5R1	3
BP	GO:0014896	muscle hypertrophy	3/47	107/18986	0.0280374	11.3259	5.33588	0.00235661	0.0157365	0.00924527	PDE5A/PPARG/HTR2B	3
BP	GO:0043266	regulation of potassium ion transport	3/47	107/18986	0.0280374	11.3259	5.33588	0.00235661	0.0157365	0.00924527	DRD1/DRD3/KCNN4	3
BP	GO:0032760	positive regulation of tumor necrosis factor production	3/47	108/18986	0.0277778	11.221	5.30646	0.00241976	0.0160526	0.00943098	CCR2/PTAFR/PTPRC	3
BP	GO:0060761	negative regulation of response to cytokine stimulus	3/47	108/18986	0.0277778	11.221	5.30646	0.00241976	0.0160526	0.00943098	PPARG/PTPRC/NR1H3	3
BP	GO:0001676	long-chain fatty acid metabolic process	3/47	109/18986	0.0275229	11.1181	5.27741	0.00248395	0.0163473	0.00960406	ALOX5/PTGS1/PTGS2	3
BP	GO:0021549	cerebellum development	3/47	109/18986	0.0275229	11.1181	5.27741	0.00248395	0.0163473	0.00960406	CDK5/IGF1R/CDK5R1	3
BP	GO:0002507	tolerance induction	2/47	30/18986	0.0666667	26.9305	7.08066	0.00249638	0.0163473	0.00960406	CCR4/IDO1	2
BP	GO:0014046	dopamine secretion	2/47	30/18986	0.0666667	26.9305	7.08066	0.00249638	0.0163473	0.00960406	DRD3/CNR1	2
BP	GO:0071674	mononuclear cell migration	4/47	231/18986	0.017316	6.99493	4.56675	0.00252761	0.0164985	0.00969295	CCR2/CXCR1/CCR5/ALOX5	4
BP	GO:0001516	prostaglandin biosynthetic process	2/47	31/18986	0.0645161	26.0618	6.95675	0.00266434	0.0171159	0.0100556	PTGS1/PTGS2	2
BP	GO:0002431	Fc receptor mediated stimulatory signaling pathway	2/47	31/18986	0.0645161	26.0618	6.95675	0.00266434	0.0171159	0.0100556	PTPRC/PAK1	2
BP	GO:0031281	positive regulation of cyclase activity	2/47	31/18986	0.0645161	26.0618	6.95675	0.00266434	0.0171159	0.0100556	DRD1/ADORA3	2
BP	GO:0046457	prostanoid biosynthetic process	2/47	31/18986	0.0645161	26.0618	6.95675	0.00266434	0.0171159	0.0100556	PTGS1/PTGS2	2
BP	GO:0051349	positive regulation of lyase activity	2/47	31/18986	0.0645161	26.0618	6.95675	0.00266434	0.0171159	0.0100556	DRD1/ADORA3	2
BP	GO:1903557	positive regulation of tumor necrosis factor superfamily cytokine production	3/47	112/18986	0.0267857	10.8203	5.19251	0.00268284	0.0171803	0.0100935	CCR2/PTAFR/PTPRC	3
BP	GO:0033559	unsaturated fatty acid metabolic process	3/47	114/18986	0.0263158	10.6305	5.13767	0.00282074	0.0179443	0.0105423	ALOX5/PTGS1/PTGS2	3
BP	GO:0042752	regulation of circadian rhythm	3/47	114/18986	0.0263158	10.6305	5.13767	0.00282074	0.0179443	0.0105423	PPARG/NR1H3/MAPK10	3
BP	GO:0035590	purinergic nucleotide receptor signaling pathway	2/47	32/18986	0.0625	25.2473	6.83856	0.0028375	0.0179443	0.0105423	PTAFR/ADORA3	2
BP	GO:0090313	regulation of protein targeting to membrane	2/47	32/18986	0.0625	25.2473	6.83856	0.0028375	0.0179443	0.0105423	CDK5/CDK5R1	2
BP	GO:0006909	phagocytosis	4/47	239/18986	0.0167364	6.76079	4.46469	0.0028575	0.0180147	0.0105837	CCR2/PTPRC/NR1H3/PAK1	4
BP	GO:0030595	leukocyte chemotaxis	4/47	240/18986	0.0166667	6.73262	4.45226	0.00290071	0.0181742	0.0106774	CCR2/CXCR1/CCR5/ALOX5	4
BP	GO:0050670	regulation of lymphocyte proliferation	4/47	240/18986	0.0166667	6.73262	4.45226	0.00290071	0.0181742	0.0106774	CCR2/PDE5A/PTPRC/IDO1	4
BP	GO:0010743	regulation of macrophage derived foam cell differentiation	2/47	33/18986	0.0606061	24.4823	6.72564	0.00301581	0.0186649	0.0109657	PPARG/NR1H3	2
BP	GO:0031116	positive regulation of microtubule polymerization	2/47	33/18986	0.0606061	24.4823	6.72564	0.00301581	0.0186649	0.0109657	CDK5R1/PAK1	2
BP	GO:0033238	regulation of amine metabolic process	2/47	33/18986	0.0606061	24.4823	6.72564	0.00301581	0.0186649	0.0109657	DRD1/SLC6A3	2
BP	GO:0045907	positive regulation of vasoconstriction	2/47	33/18986	0.0606061	24.4823	6.72564	0.00301581	0.0186649	0.0109657	EGFR/PTGS2	2
BP	GO:0018958	phenol-containing compound metabolic process	3/47	117/18986	0.025641	10.3579	5.05792	0.00303569	0.0187308	0.0110044	DRD1/DRD3/SLC6A3	3
BP	GO:0032944	regulation of mononuclear cell proliferation	4/47	245/18986	0.0163265	6.59522	4.39117	0.00312352	0.0192118	0.011287	CCR2/PDE5A/PTPRC/IDO1	4
BP	GO:0050900	leukocyte migration	5/47	404/18986	0.0123762	4.99947	4.04784	0.00313257	0.0192118	0.011287	CCR2/PTAFR/CXCR1/CCR5/ALOX5	5
BP	GO:0006979	response to oxidative stress	5/47	405/18986	0.0123457	4.98713	4.04044	0.00316591	0.0193289	0.0113558	EGFR/ALOX5/PTGS1/PTGS2/TRPA1	5
BP	GO:0022037	metencephalon development	3/47	119/18986	0.0252101	10.1838	5.00634	0.00318443	0.0193289	0.0113558	CDK5/IGF1R/CDK5R1	3
BP	GO:0002828	regulation of type 2 immune response	2/47	34/18986	0.0588235	23.7622	6.61762	0.00319926	0.0193289	0.0113558	CCR2/IDO1	2
BP	GO:0045777	positive regulation of blood pressure	2/47	34/18986	0.0588235	23.7622	6.61762	0.00319926	0.0193289	0.0113558	CNR1/ADRA2B	2
BP	GO:0050901	leukocyte tethering or rolling	2/47	34/18986	0.0588235	23.7622	6.61762	0.00319926	0.0193289	0.0113558	CCR2/PTAFR	2
BP	GO:0002573	myeloid leukocyte differentiation	4/47	247/18986	0.0161943	6.54182	4.3672	0.00321583	0.0193713	0.0113807	PPARG/CALCR/MMP9/FASN	4
BP	GO:0015908	fatty acid transport	3/47	120/18986	0.025	10.0989	4.98101	0.00326046	0.0195821	0.0115045	PPARG/DRD3/PTGS2	3
BP	GO:0034341	response to type II interferon	3/47	121/18986	0.0247934	10.0155	4.95597	0.00333759	0.0199274	0.0117074	PPARG/CASP1/NR1H3	3
BP	GO:0051224	negative regulation of protein transport	3/47	121/18986	0.0247934	10.0155	4.95597	0.00333759	0.0199274	0.0117074	CDK5/DRD3/NR1H3	3
BP	GO:0032743	positive regulation of interleukin-2 production	2/47	35/18986	0.0571429	23.0833	6.51414	0.00338782	0.020109	0.0118141	CCR2/PTPRC	2
BP	GO:1904893	negative regulation of receptor signaling pathway via STAT	2/47	35/18986	0.0571429	23.0833	6.51414	0.00338782	0.020109	0.0118141	PPARG/PTPRC	2
BP	GO:0030224	monocyte differentiation	2/47	36/18986	0.0555556	22.4421	6.41489	0.00358147	0.0210126	0.012345	PPARG/FASN	2
BP	GO:0032373	positive regulation of sterol transport	2/47	36/18986	0.0555556	22.4421	6.41489	0.00358147	0.0210126	0.012345	PPARG/NR1H3	2
BP	GO:0032376	positive regulation of cholesterol transport	2/47	36/18986	0.0555556	22.4421	6.41489	0.00358147	0.0210126	0.012345	PPARG/NR1H3	2
BP	GO:0071353	cellular response to interleukin-4	2/47	36/18986	0.0555556	22.4421	6.41489	0.00358147	0.0210126	0.012345	PTPRC/FASN	2
BP	GO:1903305	regulation of regulated secretory pathway	3/47	125/18986	0.024	9.69498	4.85866	0.00365732	0.0213343	0.012534	CCR2/PTAFR/CDK5	3
BP	GO:1990748	cellular detoxification	3/47	125/18986	0.024	9.69498	4.85866	0.00365732	0.0213343	0.012534	SLC22A3/PTGS1/PTGS2	3
BP	GO:0007212	G protein-coupled dopamine receptor signaling pathway	2/47	37/18986	0.0540541	21.8355	6.31958	0.00378017	0.0217387	0.0127715	DRD1/DRD3	2
BP	GO:0021799	cerebral cortex radially oriented cell migration	2/47	37/18986	0.0540541	21.8355	6.31958	0.00378017	0.0217387	0.0127715	CDK5/CDK5R1	2
BP	GO:0032228	regulation of synaptic transmission, GABAergic	2/47	37/18986	0.0540541	21.8355	6.31958	0.00378017	0.0217387	0.0127715	CNR1/CA7	2
BP	GO:0048265	response to pain	2/47	37/18986	0.0540541	21.8355	6.31958	0.00378017	0.0217387	0.0127715	SLC6A2/TRPA1	2
BP	GO:0099171	presynaptic modulation of chemical synaptic transmission	2/47	37/18986	0.0540541	21.8355	6.31958	0.00378017	0.0217387	0.0127715	DRD1/ADORA3	2
BP	GO:0071900	regulation of protein serine/threonine kinase activity	4/47	262/18986	0.0152672	6.16729	4.19556	0.00396838	0.0225283	0.0132355	PDE5A/EGFR/CDK5R1/PAK1	4
BP	GO:0010742	macrophage derived foam cell differentiation	2/47	38/18986	0.0526316	21.2609	6.22795	0.00398391	0.0225283	0.0132355	PPARG/NR1H3	2
BP	GO:0031112	positive regulation of microtubule polymerization or depolymerization	2/47	38/18986	0.0526316	21.2609	6.22795	0.00398391	0.0225283	0.0132355	CDK5R1/PAK1	2
BP	GO:0051385	response to mineralocorticoid	2/47	38/18986	0.0526316	21.2609	6.22795	0.00398391	0.0225283	0.0132355	PTPRC/IGF1R	2
BP	GO:0071392	cellular response to estradiol stimulus	2/47	38/18986	0.0526316	21.2609	6.22795	0.00398391	0.0225283	0.0132355	EGFR/IGF1R	2
BP	GO:0043200	response to amino acid	3/47	129/18986	0.0232558	9.39436	4.76565	0.00399517	0.0225283	0.0132355	EGFR/PTGS2/IGF1R	3
BP	GO:0045471	response to ethanol	3/47	129/18986	0.0232558	9.39436	4.76565	0.00399517	0.0225283	0.0132355	CNR1/SLC6A3/IGF1R	3
BP	GO:0021987	cerebral cortex development	3/47	130/18986	0.0230769	9.32209	4.74302	0.00408251	0.022957	0.0134873	EGFR/CDK5/CDK5R1	3
BP	GO:0042593	glucose homeostasis	4/47	265/18986	0.0150943	6.09747	4.16283	0.00413205	0.0231714	0.0136133	PPARG/CNR1/ALOX5/IGF1R	4
BP	GO:0033500	carbohydrate homeostasis	4/47	266/18986	0.0150376	6.07455	4.15203	0.0041876	0.0233181	0.0136994	PPARG/CNR1/ALOX5/IGF1R	4
BP	GO:0070670	response to interleukin-4	2/47	39/18986	0.0512821	20.7158	6.13976	0.00419266	0.0233181	0.0136994	PTPRC/FASN	2
BP	GO:0090077	foam cell differentiation	2/47	39/18986	0.0512821	20.7158	6.13976	0.00419266	0.0233181	0.0136994	PPARG/NR1H3	2
BP	GO:0010001	glial cell differentiation	4/47	267/18986	0.0149813	6.0518	4.14129	0.00424367	0.0235373	0.0138282	DRD1/EGFR/CDK5/DRD3	4
BP	GO:0009636	response to toxic substance	4/47	270/18986	0.0148148	5.98455	4.10939	0.0044149	0.0243539	0.014308	SLC22A3/PTGS1/PTGS2/SLC6A4	4
BP	GO:0070663	regulation of leukocyte proliferation	4/47	270/18986	0.0148148	5.98455	4.10939	0.0044149	0.0243539	0.014308	CCR2/PDE5A/PTPRC/IDO1	4
BP	GO:0043271	negative regulation of monoatomic ion transport	3/47	134/18986	0.0223881	9.04382	4.65492	0.00444347	0.0244451	0.0143616	MMP9/CNR1/PTGS2	3
BP	GO:0097237	cellular response to toxic substance	3/47	135/18986	0.0222222	8.97683	4.63346	0.00453664	0.0248902	0.0146231	SLC22A3/PTGS1/PTGS2	3
BP	GO:0021782	glial cell development	3/47	136/18986	0.0220588	8.91083	4.61223	0.00463099	0.0252713	0.0148469	DRD1/EGFR/CDK5	3
BP	GO:1904950	negative regulation of establishment of protein localization	3/47	136/18986	0.0220588	8.91083	4.61223	0.00463099	0.0252713	0.0148469	CDK5/DRD3/NR1H3	3
BP	GO:0090068	positive regulation of cell cycle process	4/47	274/18986	0.0145985	5.89719	4.0676	0.00465041	0.0253092	0.0148692	DYRK3/EGFR/DRD3/IGF1R	4
BP	GO:0042060	wound healing	5/47	444/18986	0.0112613	4.54907	3.76967	0.00467745	0.0253883	0.0149157	PPARG/ALOX5/ADRA2B/SLC6A4/PAK1	5
BP	GO:0002691	regulation of cellular extravasation	2/47	42/18986	0.047619	19.2361	5.8938	0.00484871	0.0262477	0.0154206	CCR2/PTAFR	2
BP	GO:0030099	myeloid cell differentiation	5/47	451/18986	0.0110865	4.47846	3.72439	0.00499522	0.0269689	0.0158443	DYRK3/PPARG/CALCR/MMP9/FASN	5
BP	GO:0051896	regulation of phosphatidylinositol 3-kinase/protein kinase B signal transduction	4/47	280/18986	0.0142857	5.77082	4.00643	0.00501936	0.0270273	0.0158786	EGFR/CALCR/DRD3/IGF1R	4
BP	GO:0010975	regulation of neuron projection development	5/47	452/18986	0.0110619	4.46856	3.718	0.00504184	0.0270766	0.0159076	CDK5/CNR1/IGF1R/CDK5R1/PAK1	5
BP	GO:0042092	type 2 immune response	2/47	43/18986	0.0465116	18.7887	5.81742	0.00507725	0.0271232	0.015935	CCR2/IDO1	2
BP	GO:0046640	regulation of alpha-beta T cell proliferation	2/47	43/18986	0.0465116	18.7887	5.81742	0.00507725	0.0271232	0.015935	CCR2/PTPRC	2
BP	GO:0031623	receptor internalization	3/47	141/18986	0.0212766	8.59484	4.50927	0.00512059	0.0272829	0.0160288	CXCR1/DRD3/ACHE	3
BP	GO:0071902	positive regulation of protein serine/threonine kinase activity	3/47	142/18986	0.0211268	8.53431	4.48928	0.00522211	0.027751	0.0163038	PDE5A/EGFR/PAK1	3
BP	GO:1903039	positive regulation of leukocyte cell-cell adhesion	4/47	284/18986	0.0140845	5.68954	3.96663	0.00527599	0.0279292	0.0164085	CCR2/PTAFR/PTPRC/ALOX5	4
BP	GO:0014002	astrocyte development	2/47	44/18986	0.0454545	18.3617	5.74356	0.00531067	0.0279292	0.0164085	DRD1/EGFR	2
BP	GO:0032570	response to progesterone	2/47	44/18986	0.0454545	18.3617	5.74356	0.00531067	0.0279292	0.0164085	NR1H3/IGF1R	2
BP	GO:0043268	positive regulation of potassium ion transport	2/47	44/18986	0.0454545	18.3617	5.74356	0.00531067	0.0279292	0.0164085	DRD1/KCNN4	2
BP	GO:0006869	lipid transport	5/47	459/18986	0.0108932	4.40041	3.67376	0.00537692	0.0281318	0.0165275	PPARG/DRD3/PTGS2/NR1H3/KCNN4	5
BP	GO:0007409	axonogenesis	5/47	459/18986	0.0108932	4.40041	3.67376	0.00537692	0.0281318	0.0165275	CDK5/CCKAR/IGF1R/CDK5R1/PAK1	5
BP	GO:0001101	response to acid chemical	3/47	144/18986	0.0208333	8.41578	4.4499	0.00542879	0.0282575	0.0166014	EGFR/PTGS2/IGF1R	3
BP	GO:0043281	regulation of cysteine-type endopeptidase activity involved in apoptotic process	3/47	144/18986	0.0208333	8.41578	4.4499	0.00542879	0.0282575	0.0166014	MMP9/CASP1/PTGS2	3
BP	GO:0030574	collagen catabolic process	2/47	45/18986	0.0444444	17.9537	5.6721	0.00554896	0.0284454	0.0167118	MMP1/MMP9	2
BP	GO:0043277	apoptotic cell clearance	2/47	45/18986	0.0444444	17.9537	5.6721	0.00554896	0.0284454	0.0167118	CCR2/NR1H3	2
BP	GO:0061001	regulation of dendritic spine morphogenesis	2/47	45/18986	0.0444444	17.9537	5.6721	0.00554896	0.0284454	0.0167118	CDK5/CDK5R1	2
BP	GO:0095500	acetylcholine receptor signaling pathway	2/47	45/18986	0.0444444	17.9537	5.6721	0.00554896	0.0284454	0.0167118	ACHE/CDK5R1	2
BP	GO:1904646	cellular response to amyloid-beta	2/47	45/18986	0.0444444	17.9537	5.6721	0.00554896	0.0284454	0.0167118	CDK5/IGF1R	2
BP	GO:1990776	response to angiotensin	2/47	45/18986	0.0444444	17.9537	5.6721	0.00554896	0.0284454	0.0167118	PTGS2/IGF1R	2
BP	GO:0042391	regulation of membrane potential	5/47	466/18986	0.0107296	4.33431	3.63039	0.00572756	0.0292486	0.0171836	DRD1/CDK5/CNR1/SLC6A4/KCNN4	5
BP	GO:0045598	regulation of fat cell differentiation	3/47	147/18986	0.0204082	8.24403	4.39224	0.00574795	0.0292486	0.0171836	PPARG/ALOX5/PTGS2	3
BP	GO:0008038	neuron recognition	2/47	46/18986	0.0434783	17.5634	5.60291	0.00579208	0.0292486	0.0171836	CNR1/CDK5R1	2
BP	GO:0043300	regulation of leukocyte degranulation	2/47	46/18986	0.0434783	17.5634	5.60291	0.00579208	0.0292486	0.0171836	CCR2/PTAFR	2
BP	GO:0046633	alpha-beta T cell proliferation	2/47	46/18986	0.0434783	17.5634	5.60291	0.00579208	0.0292486	0.0171836	CCR2/PTPRC	2
BP	GO:1903573	negative regulation of response to endoplasmic reticulum stress	2/47	46/18986	0.0434783	17.5634	5.60291	0.00579208	0.0292486	0.0171836	ALOX5/NR1H3	2
BP	GO:0032309	icosanoid secretion	2/47	47/18986	0.0425532	17.1897	5.53585	0.00604001	0.0301259	0.017699	DRD3/PTGS2	2
BP	GO:0042789	mRNA transcription by RNA polymerase II	2/47	47/18986	0.0425532	17.1897	5.53585	0.00604001	0.0301259	0.017699	PPARG/NR1H3	2
BP	GO:0043154	negative regulation of cysteine-type endopeptidase activity involved in apoptotic process	2/47	47/18986	0.0425532	17.1897	5.53585	0.00604001	0.0301259	0.017699	MMP9/PTGS2	2
BP	GO:1903307	positive regulation of regulated secretory pathway	2/47	47/18986	0.0425532	17.1897	5.53585	0.00604001	0.0301259	0.017699	PTAFR/CDK5	2
BP	GO:1905145	cellular response to acetylcholine	2/47	47/18986	0.0425532	17.1897	5.53585	0.00604001	0.0301259	0.017699	ACHE/CDK5R1	2
BP	GO:0070372	regulation of ERK1 and ERK2 cascade	4/47	296/18986	0.0135135	5.45888	3.85162	0.00609849	0.030343	0.0178266	EGFR/CALCR/PTPRC/HTR2B	4
BP	GO:0031348	negative regulation of defense response	4/47	297/18986	0.013468	5.4405	3.84232	0.00617067	0.0305523	0.0179496	PPARG/PTPRC/ALOX5/NR1H3	4
BP	GO:0046651	lymphocyte proliferation	4/47	297/18986	0.013468	5.4405	3.84232	0.00617067	0.0305523	0.0179496	CCR2/PDE5A/PTPRC/IDO1	4
BP	GO:0002673	regulation of acute inflammatory response	2/47	48/18986	0.0416667	16.8316	5.47083	0.00629273	0.0309883	0.0182057	CNR1/PTGS2	2
BP	GO:0006953	acute-phase response	2/47	48/18986	0.0416667	16.8316	5.47083	0.00629273	0.0309883	0.0182057	CNR1/PTGS2	2
BP	GO:0001890	placenta development	3/47	152/18986	0.0197368	7.97284	4.29968	0.00630451	0.0309883	0.0182057	PPARG/EGFR/PTGS2	3
BP	GO:0006693	prostaglandin metabolic process	2/47	49/18986	0.0408163	16.4881	5.40773	0.00655022	0.0320408	0.0188241	PTGS1/PTGS2	2
BP	GO:0050856	regulation of T cell receptor signaling pathway	2/47	49/18986	0.0408163	16.4881	5.40773	0.00655022	0.0320408	0.0188241	PTPRC/KCNN4	2
BP	GO:0045861	negative regulation of proteolysis	4/47	303/18986	0.0132013	5.33277	3.78739	0.00661575	0.0322836	0.0189667	CDK5/MMP9/PTGS2/NR1H3	4
BP	GO:0032943	mononuclear cell proliferation	4/47	305/18986	0.0131148	5.2978	3.7694	0.00676873	0.0329509	0.0193588	CCR2/PDE5A/PTPRC/IDO1	4
BP	GO:0006692	prostanoid metabolic process	2/47	50/18986	0.04	16.1583	5.34647	0.00681244	0.0330054	0.0193908	PTGS1/PTGS2	2
BP	GO:1905144	response to acetylcholine	2/47	50/18986	0.04	16.1583	5.34647	0.00681244	0.0330054	0.0193908	ACHE/CDK5R1	2
BP	GO:0009411	response to UV	3/47	157/18986	0.0191083	7.71893	4.21126	0.00689228	0.0332335	0.0195248	EGFR/MMP1/MMP9	3
BP	GO:0034767	positive regulation of monoatomic ion transmembrane transport	3/47	157/18986	0.0191083	7.71893	4.21126	0.00689228	0.0332335	0.0195248	CCR2/DRD1/KCNN4	3
BP	GO:0006636	unsaturated fatty acid biosynthetic process	2/47	51/18986	0.0392157	15.8415	5.28695	0.00707938	0.0338942	0.019913	PTGS1/PTGS2	2
BP	GO:0032467	positive regulation of cytokinesis	2/47	51/18986	0.0392157	15.8415	5.28695	0.00707938	0.0338942	0.019913	DRD3/IGF1R	2
BP	GO:0042311	vasodilation	2/47	51/18986	0.0392157	15.8415	5.28695	0.00707938	0.0338942	0.019913	DRD1/EGFR	2
BP	GO:0016525	negative regulation of angiogenesis	3/47	160/18986	0.01875	7.5742	4.16006	0.00726009	0.0345962	0.0203254	CCR2/PPARG/ALOX5	3
BP	GO:0097696	cell surface receptor signaling pathway via STAT	3/47	160/18986	0.01875	7.5742	4.16006	0.00726009	0.0345962	0.0203254	CCR2/PPARG/PTPRC	3
BP	GO:0006968	cellular defense response	2/47	52/18986	0.0384615	15.5368	5.22909	0.00735102	0.0347036	0.0203885	CCR2/CCR5	2
BP	GO:0009299	mRNA transcription	2/47	52/18986	0.0384615	15.5368	5.22909	0.00735102	0.0347036	0.0203885	PPARG/NR1H3	2
BP	GO:0036230	granulocyte activation	2/47	52/18986	0.0384615	15.5368	5.22909	0.00735102	0.0347036	0.0203885	CCR2/PTAFR	2
BP	GO:0098926	postsynaptic signal transduction	2/47	52/18986	0.0384615	15.5368	5.22909	0.00735102	0.0347036	0.0203885	ACHE/CDK5R1	2
BP	GO:2000181	negative regulation of blood vessel morphogenesis	3/47	162/18986	0.0185185	7.48069	4.12666	0.00751166	0.0353798	0.0207857	CCR2/PPARG/ALOX5	3
BP	GO:1901570	fatty acid derivative biosynthetic process	2/47	53/18986	0.0377358	15.2437	5.1728	0.00762732	0.0358151	0.0210415	ALOX5/FASN	2
BP	GO:0120254	olefinic compound metabolic process	3/47	163/18986	0.0184049	7.4348	4.11017	0.00763937	0.0358151	0.0210415	ALOX5/PTGS1/PTGS2	3
BP	GO:0043491	phosphatidylinositol 3-kinase/protein kinase B signal transduction	4/47	317/18986	0.0126183	5.09725	3.66469	0.00773623	0.0361856	0.0212592	EGFR/CALCR/DRD3/IGF1R	4
BP	GO:1901343	negative regulation of vasculature development	3/47	164/18986	0.0182927	7.38947	4.09383	0.00776836	0.0362524	0.0212984	CCR2/PPARG/ALOX5	3
BP	GO:0006865	amino acid transport	3/47	165/18986	0.0181818	7.34468	4.07761	0.00789864	0.0364858	0.0214355	SLC6A2/SLC6A4/SLC6A3	3
BP	GO:0070371	ERK1 and ERK2 cascade	4/47	319/18986	0.0125392	5.0653	3.64776	0.00790589	0.0364858	0.0214355	EGFR/CALCR/PTPRC/HTR2B	4
BP	GO:0010874	regulation of cholesterol efflux	2/47	54/18986	0.037037	14.9614	5.11803	0.00790826	0.0364858	0.0214355	PPARG/NR1H3	2
BP	GO:0042304	regulation of fatty acid biosynthetic process	2/47	54/18986	0.037037	14.9614	5.11803	0.00790826	0.0364858	0.0214355	PTGS2/NR1H3	2
BP	GO:2000117	negative regulation of cysteine-type endopeptidase activity	2/47	54/18986	0.037037	14.9614	5.11803	0.00790826	0.0364858	0.0214355	MMP9/PTGS2	2
BP	GO:0062197	cellular response to chemical stress	4/47	321/18986	0.0124611	5.03374	3.63096	0.00807799	0.0371844	0.021846	CASP1/ALOX5/PTGS2/TRPA1	4
BP	GO:0098754	detoxification	3/47	167/18986	0.0179641	7.25672	4.0456	0.00816308	0.0373786	0.02196	SLC22A3/PTGS1/PTGS2	3
BP	GO:2000116	regulation of cysteine-type endopeptidase activity	3/47	167/18986	0.0179641	7.25672	4.0456	0.00816308	0.0373786	0.02196	MMP9/CASP1/PTGS2	3
BP	GO:0010883	regulation of lipid storage	2/47	55/18986	0.0363636	14.6894	5.0647	0.00819382	0.0373786	0.02196	PPARG/NR1H3	2
BP	GO:0071385	cellular response to glucocorticoid stimulus	2/47	55/18986	0.0363636	14.6894	5.0647	0.00819382	0.0373786	0.02196	EGFR/IGF1R	2
BP	GO:1902895	positive regulation of miRNA transcription	2/47	56/18986	0.0357143	14.4271	5.01274	0.00848399	0.0386154	0.0226867	PPARG/EGFR	2
BP	GO:0002886	regulation of myeloid leukocyte mediated immunity	2/47	57/18986	0.0350877	14.1739	4.9621	0.00877872	0.03969	0.023318	CCR2/PTAFR	2
BP	GO:0071470	cellular response to osmotic stress	2/47	57/18986	0.0350877	14.1739	4.9621	0.00877872	0.03969	0.023318	CASP1/PTGS2	2
BP	GO:2000107	negative regulation of leukocyte apoptotic process	2/47	57/18986	0.0350877	14.1739	4.9621	0.00877872	0.03969	0.023318	CCR5/IDO1	2
BP	GO:0043409	negative regulation of MAPK cascade	3/47	172/18986	0.0174419	7.04577	3.96781	0.00884689	0.0399093	0.0234468	PPARG/PTPRC/IGF1R	3
BP	GO:0061900	glial cell activation	2/47	58/18986	0.0344828	13.9296	4.91271	0.009078	0.0408611	0.024006	EGFR/PTPRC	2
BP	GO:0038093	Fc receptor signaling pathway	2/47	59/18986	0.0338983	13.6935	4.86453	0.00938182	0.0419495	0.0246455	MAPK10/PAK1	2
BP	GO:0050850	positive regulation of calcium-mediated signaling	2/47	59/18986	0.0338983	13.6935	4.86453	0.00938182	0.0419495	0.0246455	CALCR/PTPRC	2
BP	GO:0060135	maternal process involved in female pregnancy	2/47	59/18986	0.0338983	13.6935	4.86453	0.00938182	0.0419495	0.0246455	CNR1/PTGS2	2
BP	GO:0050905	neuromuscular process	3/47	176/18986	0.0170455	6.88564	3.90779	0.0094175	0.041968	0.0246563	DRD1/DRD3/SLC6A3	3
BP	GO:0002429	immune response-activating cell surface receptor signaling pathway	4/47	336/18986	0.0119048	4.80902	3.50929	0.00944797	0.041968	0.0246563	PTPRC/NR1H3/KCNN4/PAK1	4
BP	GO:0022409	positive regulation of cell-cell adhesion	4/47	336/18986	0.0119048	4.80902	3.50929	0.00944797	0.041968	0.0246563	CCR2/PTAFR/PTPRC/ALOX5	4
BP	GO:0060997	dendritic spine morphogenesis	2/47	60/18986	0.0333333	13.4652	4.81751	0.00969013	0.0428561	0.0251781	CDK5/CDK5R1	2
BP	GO:0070542	response to fatty acid	2/47	60/18986	0.0333333	13.4652	4.81751	0.00969013	0.0428561	0.0251781	PTAFR/PTGS2	2
BP	GO:0001936	regulation of endothelial cell proliferation	3/47	179/18986	0.0167598	6.77024	3.86399	0.00985931	0.0435096	0.025562	PPARG/ALOX5/HTR2B	3
BP	GO:0070661	leukocyte proliferation	4/47	341/18986	0.0117302	4.7385	3.47032	0.00993633	0.0437544	0.0257058	CCR2/PDE5A/PTPRC/IDO1	4
BP	GO:0043030	regulation of macrophage activation	2/47	61/18986	0.0327869	13.2445	4.7716	0.0100029	0.043885	0.0257826	PTPRC/NR1H3	2
BP	GO:0046777	protein autophosphorylation	3/47	180/18986	0.0166667	6.73262	3.84961	0.0100092	0.043885	0.0257826	EGFR/IGF1R/PAK1	3
BP	GO:0007566	embryo implantation	2/47	62/18986	0.0322581	13.0309	4.72675	0.0103202	0.0450537	0.0264692	MMP9/PTGS2	2
BP	GO:0010574	regulation of vascular endothelial growth factor production	2/47	62/18986	0.0322581	13.0309	4.72675	0.0103202	0.0450537	0.0264692	CCR2/PTGS2	2
BP	GO:0017157	regulation of exocytosis	3/47	183/18986	0.0163934	6.62225	3.80713	0.010467	0.0455965	0.0267881	CCR2/PTAFR/CDK5	3
BP	GO:0051289	protein homotetramerization	2/47	64/18986	0.03125	12.6237	4.64008	0.010968	0.0475747	0.0279503	KCNN4/TRPA1	2
BP	GO:0071715	icosanoid transport	2/47	64/18986	0.03125	12.6237	4.64008	0.010968	0.0475747	0.0279503	DRD3/PTGS2	2
BP	GO:0032640	tumor necrosis factor production	3/47	188/18986	0.0159574	6.44613	3.73841	0.0112567	0.0480835	0.0282492	CCR2/PTAFR/PTPRC	3
BP	GO:0032680	regulation of tumor necrosis factor production	3/47	188/18986	0.0159574	6.44613	3.73841	0.0112567	0.0480835	0.0282492	CCR2/PTAFR/PTPRC	3
BP	GO:0035725	sodium ion transmembrane transport	3/47	188/18986	0.0159574	6.44613	3.73841	0.0112567	0.0480835	0.0282492	SLC6A2/SLC6A4/SLC6A3	3
BP	GO:0034765	regulation of monoatomic ion transmembrane transport	4/47	354/18986	0.0112994	4.56449	3.37245	0.0112824	0.0480835	0.0282492	CCR2/DRD1/MMP9/KCNN4	4
BP	GO:0010573	vascular endothelial growth factor production	2/47	65/18986	0.0307692	12.4295	4.59818	0.0112984	0.0480835	0.0282492	CCR2/PTGS2	2
BP	GO:0022617	extracellular matrix disassembly	2/47	65/18986	0.0307692	12.4295	4.59818	0.0112984	0.0480835	0.0282492	MMP1/MMP9	2
BP	GO:0031113	regulation of microtubule polymerization	2/47	65/18986	0.0307692	12.4295	4.59818	0.0112984	0.0480835	0.0282492	CDK5R1/PAK1	2
BP	GO:0071384	cellular response to corticosteroid stimulus	2/47	65/18986	0.0307692	12.4295	4.59818	0.0112984	0.0480835	0.0282492	EGFR/IGF1R	2
BP	GO:0170041	non-proteinogenic amino acid metabolic process	2/47	65/18986	0.0307692	12.4295	4.59818	0.0112984	0.0480835	0.0282492	ALDH5A1/IDO1	2
BP	GO:0009267	cellular response to starvation	3/47	190/18986	0.0157895	6.37828	3.71161	0.011582	0.0488936	0.0287251	IGF1R/UPP1/PAK1	3
BP	GO:0051302	regulation of cell division	3/47	190/18986	0.0157895	6.37828	3.71161	0.011582	0.0488936	0.0287251	DRD3/HTR2B/IGF1R	3
BP	GO:0046942	carboxylic acid transport	4/47	357/18986	0.0112045	4.52613	3.35053	0.011609	0.0488936	0.0287251	PPARG/DRD3/SLC22A3/PTGS2	4
BP	GO:0015909	long-chain fatty acid transport	2/47	66/18986	0.030303	12.2411	4.55719	0.0116333	0.0488936	0.0287251	PPARG/DRD3	2
BP	GO:0032623	interleukin-2 production	2/47	66/18986	0.030303	12.2411	4.55719	0.0116333	0.0488936	0.0287251	CCR2/PTPRC	2
BP	GO:0032663	regulation of interleukin-2 production	2/47	66/18986	0.030303	12.2411	4.55719	0.0116333	0.0488936	0.0287251	CCR2/PTPRC	2
BP	GO:0015849	organic acid transport	4/47	358/18986	0.0111732	4.51349	3.34328	0.0117192	0.0491527	0.0288774	PPARG/DRD3/SLC22A3/PTGS2	4
BP	GO:0048771	tissue remodeling	3/47	191/18986	0.0157068	6.34488	3.69836	0.0117466	0.0491663	0.0288854	CCR2/PPARG/EGFR	3
BP	GO:0051897	positive regulation of phosphatidylinositol 3-kinase/protein kinase B signal transduction	3/47	192/18986	0.015625	6.31184	3.6852	0.0119126	0.0497586	0.0292333	EGFR/CALCR/IGF1R	3
BP	GO:0006887	exocytosis	4/47	360/18986	0.0111111	4.48842	3.32886	0.0119416	0.049777	0.0292442	CCR2/PTAFR/CDK5/PAK1	4
BP	GO:2000630	positive regulation of miRNA metabolic process	2/47	67/18986	0.0298507	12.0584	4.51708	0.0119725	0.0498036	0.0292598	PPARG/EGFR	2
CC	GO:0042734	presynaptic membrane	6/47	186/19960	0.0322581	13.6994	8.4536	4.7217e-06	0.000228402	0.00015265	DRD1/CNR1/SLC6A2/SLC6A4/SLC6A3/ADORA3	6
CC	GO:0045121	membrane raft	7/47	293/19960	0.0238908	10.146	7.66203	5.20101e-06	0.000228402	0.00015265	EGFR/PTPRC/CNR1/PTGS2/SLC6A4/SLC6A3/IGF1R	7
CC	GO:0098857	membrane microdomain	7/47	295/19960	0.0237288	10.0772	7.6307	5.43815e-06	0.000228402	0.00015265	EGFR/PTPRC/CNR1/PTGS2/SLC6A4/SLC6A3/IGF1R	7
CC	GO:0097060	synaptic membrane	7/47	453/19960	0.0154525	6.5624	5.81789	8.49557e-05	0.0026761	0.00178854	DRD1/EGFR/CNR1/SLC6A2/SLC6A4/SLC6A3/ADORA3	7
CC	GO:0097648	G protein-coupled receptor complex	2/47	11/19960	0.181818	77.2147	12.2836	0.000294471	0.00742068	0.00495952	DRD1/CALCR	2
CC	GO:0031965	nuclear membrane	5/47	312/19960	0.0160256	6.80578	5.02145	0.000809671	0.0148051	0.0098948	EGFR/SLC22A3/ALOX5/PTGS2/PAK1	5
CC	GO:0031594	neuromuscular junction	3/47	78/19960	0.0384615	16.3339	6.59203	0.000822505	0.0148051	0.0098948	CDK5/ACHE/CDK5R1	3
CC	GO:0005901	caveola	3/47	82/19960	0.0365854	15.5371	6.40838	0.000951195	0.0149813	0.0100126	PTGS2/SLC6A3/IGF1R	3
CC	GO:0032587	ruffle membrane	3/47	101/19960	0.029703	12.6143	5.68492	0.00173488	0.0242883	0.0162328	EGFR/KCNN4/PAK1	3
CC	GO:0032809	neuronal cell body membrane	2/47	30/19960	0.0666667	28.3121	7.27296	0.00226355	0.0246165	0.0164521	SLC6A2/SLC6A3	2
CC	GO:0005640	nuclear outer membrane	2/47	31/19960	0.0645161	27.3988	7.14614	0.00241604	0.0246165	0.0164521	SLC22A3/PTGS2	2
CC	GO:0044853	plasma membrane raft	3/47	116/19960	0.0258621	10.9831	5.23879	0.0025744	0.0246165	0.0164521	PTGS2/SLC6A3/IGF1R	3
CC	GO:0009897	external side of plasma membrane	5/47	407/19960	0.012285	5.21721	4.17605	0.00261015	0.0246165	0.0164521	CCR2/CXCR1/PTPRC/CCR4/CCR5	5
CC	GO:0044298	cell body membrane	2/47	33/19960	0.0606061	25.7382	6.90963	0.00273517	0.0246165	0.0164521	SLC6A2/SLC6A3	2
CC	GO:0016323	basolateral plasma membrane	4/47	264/19960	0.0151515	6.43456	4.31844	0.00341457	0.0286824	0.0191695	EGFR/TSHR/SLC22A3/CA14	4
CC	GO:0150034	distal axon	4/47	281/19960	0.0142349	6.04528	4.13796	0.00426316	0.0335724	0.0224377	CDK5/CNR1/SLC6A3/CDK5R1	4
CC	GO:0009925	basal plasma membrane	4/47	298/19960	0.0134228	5.70041	3.97174	0.00524442	0.0371031	0.0247974	EGFR/TSHR/SLC22A3/CA14	4
CC	GO:0043204	perikaryon	3/47	152/19960	0.0197368	8.38186	4.43831	0.00549419	0.0371031	0.0247974	CCR2/CDK5/CDK5R1	3
CC	GO:1902911	protein kinase complex	3/47	153/19960	0.0196078	8.32708	4.41995	0.00559491	0.0371031	0.0247974	CDK5/IGF1R/CDK5R1	3
CC	GO:0005635	nuclear envelope	5/47	498/19960	0.0100402	4.26386	3.58346	0.00613537	0.0386529	0.0258332	EGFR/SLC22A3/ALOX5/PTGS2/PAK1	5
CC	GO:0045178	basal part of cell	4/47	317/19960	0.0126183	5.35875	3.80047	0.00650905	0.0390543	0.0261015	EGFR/TSHR/SLC22A3/CA14	4
CC	GO:0030426	growth cone	3/47	168/19960	0.0178571	7.58359	4.16315	0.00724038	0.0414676	0.0277144	CDK5/CNR1/CDK5R1	3
CC	GO:0030427	site of polarized growth	3/47	173/19960	0.017341	7.36441	4.08452	0.00784603	0.0429826	0.0287269	CDK5/CNR1/CDK5R1	3
CC	GO:0000307	cyclin-dependent protein kinase holoenzyme complex	2/47	59/19960	0.0338983	14.396	5.00625	0.00852564	0.0447596	0.0299145	CDK5/CDK5R1	2
CC	GO:0031256	leading edge membrane	3/47	182/19960	0.0164835	7.00023	3.9506	0.00900987	0.0454097	0.030349	EGFR/KCNN4/PAK1	3
CC	GO:0001726	ruffle	3/47	185/19960	0.0162162	6.88672	3.90797	0.00941911	0.0456464	0.0305072	EGFR/KCNN4/PAK1	3
CC	GO:0031253	cell projection membrane	4/47	358/19960	0.0111732	4.74504	3.47374	0.00989506	0.046177	0.0308618	DRD1/EGFR/KCNN4/PAK1	4
MF	GO:0008504	monoamine transmembrane transporter activity	4/47	12/18737	0.333333	132.887	22.9173	1.69465e-08	4.37219e-06	2.49738e-06	SLC22A3/SLC6A2/SLC6A4/SLC6A3	4
MF	GO:0005326	neurotransmitter transmembrane transporter activity	4/47	20/18737	0.2	79.7319	17.6657	1.6345e-07	1.6087e-05	9.18883e-06	SLC22A3/SLC6A2/SLC6A4/SLC6A3	4
MF	GO:0016493	C-C chemokine receptor activity	4/47	23/18737	0.173913	69.3321	16.4433	2.97089e-07	1.6087e-05	9.18883e-06	CCR2/CXCR1/CCR4/CCR5	4
MF	GO:0016702	oxidoreductase activity, acting on single donors with incorporation of molecular oxygen, incorporation of two atoms of oxygen	4/47	24/18737	0.166667	66.4433	16.0872	3.55852e-07	1.6087e-05	9.18883e-06	ALOX5/PTGS1/PTGS2/IDO1	4
MF	GO:0019957	C-C chemokine binding	4/47	24/18737	0.166667	66.4433	16.0872	3.55852e-07	1.6087e-05	9.18883e-06	CCR2/CXCR1/CCR4/CCR5	4
MF	GO:0016701	oxidoreductase activity, acting on single donors with incorporation of molecular oxygen	4/47	25/18737	0.16	63.7855	15.7526	4.22856e-07	1.6087e-05	9.18883e-06	ALOX5/PTGS1/PTGS2/IDO1	4
MF	GO:0001637	G protein-coupled chemoattractant receptor activity	4/47	26/18737	0.153846	61.3322	15.4373	4.98822e-07	1.6087e-05	9.18883e-06	CCR2/CXCR1/CCR4/CCR5	4
MF	GO:0004950	chemokine receptor activity	4/47	26/18737	0.153846	61.3322	15.4373	4.98822e-07	1.6087e-05	9.18883e-06	CCR2/CXCR1/CCR4/CCR5	4
MF	GO:0019956	chemokine binding	4/47	33/18737	0.121212	48.3224	13.6439	1.3479e-06	3.86397e-05	2.20708e-05	CCR2/CXCR1/CCR4/CCR5	4
MF	GO:0042562	hormone binding	5/47	93/18737	0.0537634	21.4333	9.90589	3.51589e-06	8.93692e-05	5.10473e-05	EGFR/CALCR/CCKAR/ADRA2B/IGF1R	5
MF	GO:0004712	protein serine/threonine/tyrosine kinase activity	4/47	43/18737	0.0930233	37.0846	11.8792	3.99115e-06	8.93692e-05	5.10473e-05	DYRK3/CLK1/DYRK4/MAPK10	4
MF	GO:1901338	catecholamine binding	3/47	13/18737	0.230769	91.9984	16.4584	4.15671e-06	8.93692e-05	5.10473e-05	DRD1/ADRA2B/SLC6A3	3
MF	GO:0004089	carbonate dehydratase activity	3/47	15/18737	0.2	79.7319	15.2969	6.58968e-06	0.000121438	6.93651e-05	CA7/CA14/CA5B	3
MF	GO:0043176	amine binding	3/47	15/18737	0.2	79.7319	15.2969	6.58968e-06	0.000121438	6.93651e-05	HTR2B/SLC6A4/SLC6A3	3
MF	GO:0015378	sodium:chloride symporter activity	3/47	16/18737	0.1875	74.7487	14.799	8.09611e-06	0.000139253	7.95407e-05	SLC6A2/SLC6A4/SLC6A3	3
MF	GO:0015373	monoatomic anion:sodium symporter activity	3/47	18/18737	0.166667	66.4433	13.9297	1.17557e-05	0.000189561	0.000108276	SLC6A2/SLC6A4/SLC6A3	3
MF	GO:0016836	hydro-lyase activity	4/47	61/18737	0.0655738	26.1416	9.86277	1.63287e-05	0.000247812	0.000141549	CA7/CA14/CA5B/FASN	4
MF	GO:0015377	chloride:monoatomic cation symporter activity	3/47	22/18737	0.136364	54.3627	12.5585	2.20303e-05	0.000315767	0.000180365	SLC6A2/SLC6A4/SLC6A3	3
MF	GO:0004713	protein tyrosine kinase activity	5/47	138/18737	0.0362319	14.4442	7.94899	2.41077e-05	0.000327357	0.000186985	DYRK3/EGFR/CLK1/DYRK4/IGF1R	5
MF	GO:0019955	cytokine binding	5/47	143/18737	0.034965	13.9391	7.78879	2.86094e-05	0.000369062	0.000210806	CCR2/CXCR1/CCR4/CCR5/CASP1	5
MF	GO:0015296	monoatomic anion:monoatomic cation symporter activity	3/47	25/18737	0.12	47.8391	11.7517	3.27291e-05	0.0004021	0.000229678	SLC6A2/SLC6A4/SLC6A3	3
MF	GO:0016835	carbon-oxygen lyase activity	4/47	79/18737	0.0506329	20.1853	8.56904	4.54862e-05	0.00053343	0.000304693	CA7/CA14/CA5B/FASN	4
MF	GO:0001965	G-protein alpha-subunit binding	3/47	30/18737	0.1	39.866	10.6834	5.72678e-05	0.000642395	0.000366933	DRD1/HTR2B/IGF1R	3
MF	GO:0051213	dioxygenase activity	4/47	93/18737	0.0430108	17.1466	7.82775	8.61518e-05	0.000924176	0.000527885	ALOX5/PTGS1/PTGS2/IDO1	4
MF	GO:0004674	protein serine/threonine kinase activity	7/47	429/18737	0.016317	6.50493	5.7842	8.95519e-05	0.000924176	0.000527885	DYRK3/EGFR/CLK1/DYRK4/CDK5/MAPK10/PAK1	7
MF	GO:0004896	cytokine receptor activity	4/47	97/18737	0.0412371	16.4396	7.64506	0.000101489	0.00100709	0.000575244	CCR2/CXCR1/CCR4/CCR5	4
MF	GO:0106310	protein serine kinase activity	6/47	363/18737	0.0165289	6.58941	5.39263	0.000278628	0.00260854	0.00148998	DYRK3/CLK1/DYRK4/CDK5/MAPK10/PAK1	6
MF	GO:0017046	peptide hormone binding	3/47	51/18737	0.0588235	23.4506	8.05076	0.000283097	0.00260854	0.00148998	CALCR/CCKAR/IGF1R	3
MF	GO:0051378	serotonin binding	2/47	11/18737	0.181818	72.4836	11.8922	0.000333873	0.00297032	0.00169663	HTR2B/SLC6A4	2
MF	GO:0033218	amide binding	5/47	244/18737	0.0204918	8.16925	5.6526	0.000352932	0.00303522	0.0017337	CALCR/CCKAR/IGF1R/ACHE/FASN	5
MF	GO:1901618	organic hydroxy compound transmembrane transporter activity	3/47	57/18737	0.0526316	20.9821	7.57657	0.000393594	0.00327572	0.00187107	SLC6A2/SLC6A4/SLC6A3	3
MF	GO:0140375	immune receptor activity	4/47	154/18737	0.025974	10.3548	5.84547	0.000594637	0.00479426	0.00273846	CCR2/CXCR1/CCR4/CCR5	4
MF	GO:0005518	collagen binding	3/47	69/18737	0.0434783	17.333	6.81593	0.000690096	0.0053953	0.00308177	MMP9/ACHE/PAK1	3
MF	GO:0015370	solute:sodium symporter activity	3/47	79/18737	0.0379747	15.139	6.31512	0.00102347	0.00776631	0.00443608	SLC6A2/SLC6A4/SLC6A3	3
MF	GO:0015101	organic cation transmembrane transporter activity	3/47	82/18737	0.0365854	14.5851	6.18237	0.00114016	0.00840463	0.00480069	SLC22A3/SLC6A2/SLC6A3	3
MF	GO:0016500	protein-hormone receptor activity	2/47	21/18737	0.0952381	37.9676	8.49976	0.00125457	0.00899106	0.00513565	TSHR/IGF1R	2
MF	GO:0016829	lyase activity	4/47	201/18737	0.0199005	7.93352	4.95595	0.00159838	0.0111455	0.00636624	CA7/CA14/CA5B/FASN	4
MF	GO:0030594	neurotransmitter receptor activity	3/47	97/18737	0.0309278	12.3297	5.61	0.001849	0.0125537	0.00717063	DRD1/DRD3/HTR2B	3
MF	GO:0015294	solute:monoatomic cation symporter activity	3/47	116/18737	0.0258621	10.3102	5.04391	0.00307468	0.0203402	0.0116182	SLC6A2/SLC6A4/SLC6A3	3
MF	GO:0015108	chloride transmembrane transporter activity	3/47	120/18737	0.025	9.96649	4.9413	0.0033831	0.021821	0.012464	SLC6A2/SLC6A4/SLC6A3	3
MF	GO:0008528	G protein-coupled peptide receptor activity	3/47	126/18737	0.0238095	9.49189	4.79609	0.00388022	0.024417	0.0139469	TSHR/CALCR/CCKAR	3
MF	GO:0001653	peptide receptor activity	3/47	132/18737	0.0227273	9.06044	4.6603	0.00441971	0.0271497	0.0155078	TSHR/CALCR/CCKAR	3
MF	GO:0008227	G protein-coupled amine receptor activity	2/47	41/18737	0.0487805	19.4468	5.92955	0.00474496	0.0273056	0.0155969	HTR2B/ADRA2B	2
MF	GO:0002020	protease binding	3/47	136/18737	0.0220588	8.79396	4.57449	0.00480343	0.0273056	0.0155969	CASP1/SLC6A3/CDK5R1	3
MF	GO:0003779	actin binding	5/47	441/18737	0.0113379	4.51995	3.75112	0.00480463	0.0273056	0.0155969	EGFR/CCR5/SLC6A2/SLC6A4/CDK5R1	5
MF	GO:0046873	metal ion transmembrane transporter activity	5/47	444/18737	0.0112613	4.48941	3.7315	0.00494342	0.0273056	0.0155969	SLC6A2/SLC6A4/SLC6A3/KCNN4/TRPA1	5
MF	GO:0048487	beta-tubulin binding	2/47	42/18737	0.047619	18.9838	5.85094	0.00497428	0.0273056	0.0155969	SLC6A2/CDK5R1	2
MF	GO:0020037	heme binding	3/47	143/18737	0.020979	8.36349	4.43249	0.00552225	0.0293723	0.0167773	PTGS1/PTGS2/IDO1	3
MF	GO:0019903	protein phosphatase binding	3/47	144/18737	0.0208333	8.30541	4.413	0.00562992	0.0293723	0.0167773	EGFR/SLC6A3/KCNN4	3
MF	GO:0043014	alpha-tubulin binding	2/47	45/18737	0.0444444	17.7182	5.63055	0.00569231	0.0293723	0.0167773	SLC6A2/CDK5R1	2
MF	GO:0015293	symporter activity	3/47	147/18737	0.0204082	8.13591	4.35563	0.0059605	0.0301326	0.0172116	SLC6A2/SLC6A4/SLC6A3	3
MF	GO:0008509	monoatomic anion transmembrane transporter activity	3/47	148/18737	0.0202703	8.08094	4.33687	0.00607323	0.0301326	0.0172116	SLC6A2/SLC6A4/SLC6A3	3
MF	GO:0046906	tetrapyrrole binding	3/47	153/18737	0.0196078	7.81685	4.24564	0.00665604	0.0324011	0.0185074	PTGS1/PTGS2/IDO1	3
MF	GO:0015081	sodium ion transmembrane transporter activity	3/47	162/18737	0.0185185	7.38258	4.0914	0.0077868	0.0372036	0.0212505	SLC6A2/SLC6A4/SLC6A3	3
MF	GO:0015103	inorganic anion transmembrane transporter activity	3/47	166/18737	0.0180723	7.20469	4.02661	0.0083236	0.0390452	0.0223025	SLC6A2/SLC6A4/SLC6A3	3
MF	GO:0004601	peroxidase activity	2/47	57/18737	0.0350877	13.9881	4.92466	0.00900327	0.0414794	0.0236928	PTGS1/PTGS2	2
MF	GO:0004879	nuclear receptor activity	2/47	59/18737	0.0338983	13.5139	4.82765	0.0096214	0.0427307	0.0244076	PPARG/NR1H3	2
MF	GO:0016684	oxidoreductase activity, acting on peroxide as acceptor	2/47	59/18737	0.0338983	13.5139	4.82765	0.0096214	0.0427307	0.0244076	PTGS1/PTGS2	2
MF	GO:0004714	transmembrane receptor protein tyrosine kinase activity	2/47	60/18737	0.0333333	13.2887	4.78089	0.00993738	0.0427307	0.0244076	EGFR/IGF1R	2
MF	GO:0098531	ligand-activated transcription factor activity	2/47	60/18737	0.0333333	13.2887	4.78089	0.00993738	0.0427307	0.0244076	PPARG/NR1H3	2

## Sheet: S6
ID	Description	GeneRatio	BgRatio	pvalue	p.adjust	qvalue	geneID	Count	Enrichment.Score	Fold.Enrichment
hsa04082	Neuroactive ligand signaling	9/45	199/9396	3.27883e-07	5.80354e-05	4.4178e-05	DRD1/DRD3/HTR2B/SLC6A2/ADRA2B/SLC6A4/SLC6A3/ADORA3/ACHE	9	6.48428	9.44322
hsa04080	Neuroactive ligand-receptor interaction	10/45	370/9396	7.37596e-06	0.000652773	0.000496907	DRD1/TSHR/PTAFR/CALCR/DRD3/CNR1/CCKAR/HTR2B/ADRA2B/ADORA3	10	5.13218	5.64324
hsa00910	Nitrogen metabolism	3/45	17/9396	6.66111e-05	0.00294234	0.00223978	CA7/CA14/CA5B	3	4.17645	36.8471
hsa04081	Hormone signaling	7/45	219/9396	7.2517e-05	0.00294234	0.00223978	DRD1/TSHR/CALCR/DRD3/CCKAR/ADRA2B/IGF1R	7	4.13956	6.67397
hsa05030	Cocaine addiction	4/45	49/9396	8.31168e-05	0.00294234	0.00223978	DRD1/CDK5/SLC6A3/CDK5R1	4	4.08031	17.0449
hsa04726	Serotonergic synapse	5/45	115/9396	0.000208075	0.0061382	0.00467255	ALOX5/PTGS1/HTR2B/PTGS2/SLC6A4	5	3.68178	9.07826
hsa05120	Epithelial cell signaling in Helicobacter pylori infection	4/45	71/9396	0.00035302	0.00892637	0.00679497	EGFR/CXCR1/MAPK10/PAK1	4	3.4522	11.7634
hsa04148	Efferocytosis	5/45	157/9396	0.000870675	0.0188321	0.0143355	PPARG/CASP1/ALOX5/PTGS2/NR1H3	5	3.06014	6.64968
hsa05219	Bladder cancer	3/45	41/9396	0.000963627	0.0188321	0.0143355	EGFR/MMP1/MMP9	3	3.01609	15.278
hsa04657	IL-17 signaling pathway	4/45	95/9396	0.00106396	0.0188321	0.0143355	MMP1/MMP9/PTGS2/MAPK10	4	2.97307	8.79158
hsa01522	Endocrine resistance	4/45	99/9396	0.0012407	0.0189967	0.0144607	EGFR/MMP9/IGF1R/MAPK10	4	2.90633	8.43636
hsa04061	Viral protein interaction with cytokine and cytokine receptor	4/45	100/9396	0.00128791	0.0189967	0.0144607	CCR2/CXCR1/CCR4/CCR5	4	2.89011	8.352
hsa04625	C-type lectin receptor signaling pathway	4/45	105/9396	0.001543	0.0210085	0.0159922	CASP1/PTGS2/MAPK10/PAK1	4	2.81164	7.95429
hsa04913	Ovarian steroidogenesis	3/45	52/9396	0.00192573	0.0243468	0.0185334	ALOX5/PTGS2/IGF1R	3	2.7154	12.0462
hsa04062	Chemokine signaling pathway	5/45	193/9396	0.00217766	0.0256964	0.0195607	CCR2/CXCR1/CCR4/CCR5/PAK1	5	2.66201	5.40933
hsa04923	Regulation of lipolysis in adipocytes	3/45	59/9396	0.00276741	0.0306144	0.0233045	TSHR/PTGS1/PTGS2	3	2.55793	10.6169
hsa00590	Arachidonic acid metabolism	3/45	63/9396	0.00333575	0.031428	0.0239238	ALOX5/PTGS1/PTGS2	3	2.47681	9.94286
hsa04926	Relaxin signaling pathway	4/45	130/9396	0.00336166	0.031428	0.0239238	EGFR/MMP1/MMP9/MAPK10	4	2.47345	6.42462
hsa05417	Lipid and atherosclerosis	5/45	216/9396	0.00354438	0.031428	0.0239238	PPARG/MMP1/MMP9/CASP1/MAPK10	5	2.45046	4.83333
hsa04728	Dopaminergic synapse	4/45	132/9396	0.00355118	0.031428	0.0239238	DRD1/DRD3/SLC6A3/MAPK10	4	2.44963	6.32727
hsa03320	PPAR signaling pathway	3/45	76/9396	0.00565533	0.0476663	0.0362848	PPARG/MMP1/NR1H3	3	2.24754	8.24211
hsa04721	Synaptic vesicle cycle	3/45	79/9396	0.00629847	0.0506741	0.0385744	SLC6A2/SLC6A4/SLC6A3	3	2.20076	7.92911
hsa04020	Calcium signaling pathway	5/45	254/9396	0.00701655	0.0539969	0.0411038	DRD1/EGFR/PTAFR/CCKAR/HTR2B	5	2.15388	4.11024
hsa04012	ErbB signaling pathway	3/45	86/9396	0.00796394	0.058734	0.0447098	EGFR/MAPK10/PAK1	3	2.09887	7.28372
hsa04540	Gap junction	3/45	92/9396	0.00957992	0.0678258	0.0516307	DRD1/EGFR/HTR2B	3	2.01864	6.8087
hsa04750	Inflammatory mediator regulation of TRP channels	3/45	99/9396	0.011691	0.0766412	0.0583412	HTR2B/MAPK10/TRPA1	3	1.93215	6.32727
hsa05231	Choline metabolism in cancer	3/45	99/9396	0.011691	0.0766412	0.0583412	EGFR/SLC22A3/MAPK10	3	1.93215	6.32727
hsa05167	Kaposi sarcoma-associated herpesvirus infection	4/45	196/9396	0.0140445	0.0857561	0.0652797	CCR4/CCR5/PTGS2/MAPK10	4	1.85249	4.26122
hsa05215	Prostate cancer	3/45	106/9396	0.0140504	0.0857561	0.0652797	EGFR/MMP9/IGF1R	3	1.85231	5.90943
hsa04510	Focal adhesion	4/45	203/9396	0.0157924	0.0900132	0.0685203	EGFR/IGF1R/MAPK10/PAK1	4	1.80155	4.11429
hsa05205	Proteoglycans in cancer	4/45	204/9396	0.0160529	0.0900132	0.0685203	EGFR/MMP9/IGF1R/PAK1	4	1.79445	4.09412
hsa05145	Toxoplasmosis	3/45	112/9396	0.0162736	0.0900132	0.0685203	CCR5/ALOX5/MAPK10	3	1.78852	5.59286
hsa04668	TNF signaling pathway	3/45	119/9396	0.0191041	0.102468	0.0780009	MMP9/PTGS2/MAPK10	3	1.71887	5.26387
hsa04152	AMPK signaling pathway	3/45	122/9396	0.0203958	0.103145	0.0785163	PPARG/IGF1R/FASN	3	1.69046	5.13443
hsa04660	T cell receptor signaling pathway	3/45	122/9396	0.0203958	0.103145	0.0785163	PTPRC/MAPK10/PAK1	3	1.69046	5.13443
hsa04024	cAMP signaling pathway	4/45	226/9396	0.0224816	0.110535	0.0841418	DRD1/TSHR/MAPK10/PAK1	4	1.64817	3.69558
hsa04068	FoxO signaling pathway	3/45	133/9396	0.0255372	0.120583	0.0917906	EGFR/IGF1R/MAPK10	3	1.59283	4.70977
hsa04014	Ras signaling pathway	4/45	238/9396	0.0265691	0.120583	0.0917906	EGFR/IGF1R/MAPK10/PAK1	4	1.57562	3.50924
hsa05171	Coronavirus disease - COVID-19	4/45	238/9396	0.0265691	0.120583	0.0917906	EGFR/MMP1/CASP1/MAPK10	4	1.57562	3.50924
hsa05134	Legionellosis	2/45	56/9396	0.0293264	0.129769	0.0987838	CLK1/CASP1	2	1.53274	7.45714
hsa04380	Osteoclast differentiation	3/45	143/9396	0.0307636	0.131195	0.0998693	PPARG/CALCR/MAPK10	3	1.51196	4.38042
hsa05132	Salmonella infection	4/45	251/9396	0.0314742	0.131195	0.0998693	PTPRC/CASP1/MAPK10/PAK1	4	1.50205	3.32749
hsa04144	Endocytosis	4/45	252/9396	0.0318723	0.131195	0.0998693	EGFR/CXCR1/CCR5/IGF1R	4	1.49659	3.31429
hsa04723	Retrograde endocannabinoid signaling	3/45	149/9396	0.0341509	0.13738	0.104577	CNR1/PTGS2/MAPK10	3	1.4666	4.20403
hsa04932	Non-alcoholic fatty liver disease	3/45	157/9396	0.0389582	0.153236	0.116647	PPARG/NR1H3/MAPK10	3	1.4094	3.98981
hsa04664	Fc epsilon RI signaling pathway	2/45	69/9396	0.0429672	0.161813	0.123176	ALOX5/MAPK10	2	1.36686	6.05217
hsa05031	Amphetamine addiction	2/45	69/9396	0.0429672	0.161813	0.123176	DRD1/SLC6A3	2	1.36686	6.05217
hsa04022	cGMP-PKG signaling pathway	3/45	166/9396	0.0447589	0.165049	0.125639	PDE5A/ADRA2B/ADORA3	3	1.34912	3.77349
hsa05218	Melanoma	2/45	73/9396	0.0475597	0.171797	0.130777	EGFR/IGF1R	2	1.32276	5.72055
hsa05214	Glioma	2/45	76/9396	0.0511173	0.178741	0.136062	EGFR/IGF1R	2	1.29143	5.49474
hsa05212	Pancreatic cancer	2/45	77/9396	0.052324	0.178741	0.136062	EGFR/MAPK10	2	1.2813	5.42338
hsa04060	Cytokine-cytokine receptor interaction	4/45	298/9396	0.0534477	0.178741	0.136062	CCR2/CXCR1/CCR4/CCR5	4	1.27207	2.80268
hsa05133	Pertussis	2/45	78/9396	0.053541	0.178741	0.136062	CASP1/MAPK10	2	1.27131	5.35385
hsa04010	MAPK signaling pathway	4/45	300/9396	0.054531	0.178741	0.136062	EGFR/IGF1R/MAPK10/PAK1	4	1.26336	2.784
hsa01521	EGFR tyrosine kinase inhibitor resistance	2/45	80/9396	0.0560051	0.180235	0.137199	EGFR/IGF1R	2	1.25177	5.22
hsa04911	Insulin secretion	2/45	86/9396	0.0636309	0.201119	0.153097	CCKAR/KCNN4	2	1.19633	4.85581
hsa05210	Colorectal cancer	2/45	87/9396	0.0649346	0.201639	0.153493	EGFR/MAPK10	2	1.18752	4.8
hsa04211	Longevity regulating pathway	2/45	90/9396	0.0688999	0.208243	0.158519	PPARG/IGF1R	2	1.16178	4.64
hsa05202	Transcriptional misregulation in cancer	3/45	201/9396	0.0711142	0.208243	0.158519	PPARG/MMP9/IGF1R	3	1.14804	3.11642
hsa05130	Pathogenic Escherichia coli infection	3/45	203/9396	0.0727945	0.208243	0.158519	CASP1/MAPK10/PAK1	3	1.1379	3.08571
hsa04520	Adherens junction	2/45	93/9396	0.0729437	0.208243	0.158519	EGFR/IGF1R	2	1.13701	4.49032
hsa04912	GnRH signaling pathway	2/45	93/9396	0.0729437	0.208243	0.158519	EGFR/MAPK10	2	1.13701	4.49032
hsa05022	Pathways of neurodegeneration - multiple diseases	5/45	483/9396	0.0795241	0.218468	0.166303	CDK5/PTGS2/SLC6A3/CDK5R1/MAPK10	5	1.0995	2.16149
hsa04015	Rap1 signaling pathway	3/45	212/9396	0.0805761	0.218468	0.166303	EGFR/CNR1/IGF1R	3	1.09379	2.95472
hsa04666	Fc gamma R-mediated phagocytosis	2/45	99/9396	0.0812555	0.218468	0.166303	PTPRC/PAK1	2	1.09015	4.21818
hsa05170	Human immunodeficiency virus 1 infection	3/45	213/9396	0.0814626	0.218468	0.166303	CCR5/MAPK10/PAK1	3	1.08904	2.94085
hsa00061	Fatty acid biosynthesis	1/45	18/9396	0.0828575	0.218892	0.166626	FASN	1	1.08167	11.6
hsa05163	Human cytomegalovirus infection	3/45	226/9396	0.0933726	0.243043	0.185011	EGFR/CCR5/PTGS2	3	1.02978	2.77168
hsa04931	Insulin resistance	2/45	109/9396	0.0957198	0.245542	0.186913	NR1H3/MAPK10	2	1.019	3.83119
hsa04066	HIF-1 signaling pathway	2/45	110/9396	0.0972052	0.24579	0.187102	EGFR/IGF1R	2	1.01231	3.79636
hsa04914	Progesterone-mediated oocyte maturation	2/45	111/9396	0.0986972	0.246048	0.187298	IGF1R/MAPK10	2	1.0057	3.76216
hsa04071	Sphingolipid signaling pathway	2/45	122/9396	0.115524	0.281474	0.214265	ADORA3/MAPK10	2	0.937327	3.42295
hsa05010	Alzheimer disease	4/45	391/9396	0.116088	0.281474	0.214265	CDK5/PTGS2/CDK5R1/MAPK10	4	0.935212	2.13606
hsa05131	Shigellosis	3/45	253/9396	0.120245	0.287283	0.218687	EGFR/CASP1/MAPK10	3	0.919935	2.47589
hsa00650	Butanoate metabolism	1/45	27/9396	0.12173	0.287283	0.218687	ALDH5A1	1	0.914603	7.73333
hsa04392	Hippo signaling pathway - multiple species	1/45	29/9396	0.130147	0.303105	0.230731	PAK1	1	0.885566	7.2
hsa05012	Parkinson disease	3/45	271/9396	0.139595	0.312096	0.237575	DRD1/SLC6A3/MAPK10	3	0.85513	2.31144
hsa04910	Insulin signaling pathway	2/45	138/9396	0.14118	0.312096	0.237575	FASN/MAPK10	2	0.850227	3.02609
hsa05135	Yersinia infection	2/45	138/9396	0.14118	0.312096	0.237575	CASP1/MAPK10	2	0.850227	3.02609
hsa04215	Apoptosis - multiple species	1/45	32/9396	0.142625	0.312096	0.237575	MAPK10	1	0.845805	6.525
hsa04915	Estrogen signaling pathway	2/45	139/9396	0.142823	0.312096	0.237575	EGFR/MMP9	2	0.845201	3.00432
hsa05418	Fluid shear stress and atherosclerosis	2/45	142/9396	0.147779	0.318985	0.24282	MMP9/MAPK10	2	0.830389	2.94085
hsa04936	Alcoholic liver disease	2/45	144/9396	0.151102	0.32223	0.245289	FASN/MAPK10	2	0.82073	2.9
hsa05224	Breast cancer	2/45	148/9396	0.157795	0.327919	0.24962	EGFR/IGF1R	2	0.801908	2.82162
hsa04072	Phospholipase D signaling pathway	2/45	149/9396	0.159477	0.327919	0.24962	EGFR/CXCR1	2	0.797302	2.80268
hsa00250	Alanine, aspartate and glutamate metabolism	1/45	37/9396	0.163033	0.327919	0.24962	ALDH5A1	1	0.787724	5.64324
hsa05143	African trypanosomiasis	1/45	37/9396	0.163033	0.327919	0.24962	IDO1	1	0.787724	5.64324
hsa05216	Thyroid cancer	1/45	37/9396	0.163033	0.327919	0.24962	PPARG	1	0.787724	5.64324
hsa05340	Primary immunodeficiency	1/45	38/9396	0.167057	0.332238	0.252908	PTPRC	1	0.777134	5.49474
hsa04921	Oxytocin signaling pathway	2/45	155/9396	0.169641	0.333627	0.253966	EGFR/PTGS2	2	0.770469	2.69419
hsa04217	Necroptosis	2/45	159/9396	0.17648	0.339532	0.25846	CASP1/MAPK10	2	0.753305	2.62642
hsa05160	Hepatitis C	2/45	159/9396	0.17648	0.339532	0.25846	EGFR/NR1H3	2	0.753305	2.62642
hsa00380	Tryptophan metabolism	1/45	42/9396	0.182966	0.34527	0.262828	IDO1	1	0.737629	4.97143
hsa05161	Hepatitis B	2/45	163/9396	0.183364	0.34527	0.262828	MMP9/MAPK10	2	0.736687	2.56196
hsa04140	Autophagy - animal	2/45	169/9396	0.193765	0.356749	0.271566	IGF1R/MAPK10	2	0.712725	2.47101
hsa05206	MicroRNAs in cancer	3/45	318/9396	0.194505	0.356749	0.271566	EGFR/MMP9/PTGS2	3	0.71107	1.96981
hsa05225	Hepatocellular carcinoma	2/45	170/9396	0.195507	0.356749	0.271566	EGFR/IGF1R	2	0.708839	2.45647
hsa04930	Type II diabetes mellitus	1/45	47/9396	0.202435	0.365623	0.278321	MAPK10	1	0.693714	4.44255
hsa03272	Virion - Hepatitis viruses	1/45	48/9396	0.206274	0.368793	0.280734	EGFR	1	0.685555	4.35
hsa04360	Axon guidance	2/45	184/9396	0.220088	0.389556	0.29654	CDK5/PAK1	2	0.657404	2.26957
hsa05320	Autoimmune thyroid disease	1/45	54/9396	0.228931	0.397277	0.302418	TSHR	1	0.640295	3.86667
hsa04621	NOD-like receptor signaling pathway	2/45	189/9396	0.22894	0.397277	0.302418	CASP1/MAPK10	2	0.640279	2.20952
hsa05034	Alcoholism	2/45	191/9396	0.232488	0.399519	0.304124	DRD1/SLC6A3	2	0.633599	2.18639
hsa01212	Fatty acid metabolism	1/45	57/9396	0.240021	0.408498	0.310959	FASN	1	0.61975	3.66316
hsa00240	Pyrimidine metabolism	1/45	58/9396	0.243683	0.410781	0.312696	UPP1	1	0.613174	3.6
hsa05213	Endometrial cancer	1/45	59/9396	0.247328	0.411288	0.313083	EGFR	1	0.606727	3.53898
hsa04370	VEGF signaling pathway	1/45	60/9396	0.250956	0.411288	0.313083	PTGS2	1	0.600403	3.48
hsa04730	Long-term depression	1/45	60/9396	0.250956	0.411288	0.313083	IGF1R	1	0.600403	3.48
hsa05203	Viral carcinogenesis	2/45	205/9396	0.25742	0.41166	0.313366	CCR4/CCR5	2	0.589357	2.03707
hsa05415	Diabetic cardiomyopathy	2/45	205/9396	0.25742	0.41166	0.313366	MMP9/MAPK10	2	0.589357	2.03707
hsa04213	Longevity regulating pathway - multiple species	1/45	62/9396	0.258159	0.41166	0.313366	IGF1R	1	0.588112	3.36774
hsa03250	Viral life cycle - HIV-1	1/45	64/9396	0.265296	0.419262	0.319153	CCR5	1	0.57627	3.2625
hsa04929	GnRH secretion	1/45	65/9396	0.268838	0.421101	0.320553	KCNN4	1	0.570509	3.21231
hsa04920	Adipocytokine signaling pathway	1/45	70/9396	0.286303	0.434016	0.330384	MAPK10	1	0.543173	2.98286
hsa05211	Renal cell carcinoma	1/45	70/9396	0.286303	0.434016	0.330384	PAK1	1	0.543173	2.98286
hsa04917	Prolactin signaling pathway	1/45	71/9396	0.289747	0.434016	0.330384	MAPK10	1	0.537981	2.94085
hsa05204	Chemical carcinogenesis - DNA adducts	1/45	71/9396	0.289747	0.434016	0.330384	PTGS2	1	0.537981	2.94085
hsa05230	Central carbon metabolism in cancer	1/45	71/9396	0.289747	0.434016	0.330384	EGFR	1	0.537981	2.94085
hsa04622	RIG-I-like receptor signaling pathway	1/45	72/9396	0.293175	0.434016	0.330384	MAPK10	1	0.532873	2.9
hsa05223	Non-small cell lung cancer	1/45	73/9396	0.296586	0.434016	0.330384	EGFR	1	0.527849	2.86027
hsa05208	Chemical carcinogenesis - reactive oxygen species	2/45	227/9396	0.2967	0.434016	0.330384	EGFR/MAPK10	2	0.527682	1.83965
hsa04918	Thyroid hormone synthesis	1/45	75/9396	0.30336	0.439776	0.334769	TSHR	1	0.518041	2.784
hsa04810	Regulation of actin cytoskeleton	2/45	232/9396	0.305607	0.439776	0.334769	EGFR/PAK1	2	0.514836	1.8
hsa04714	Thermogenesis	2/45	235/9396	0.310944	0.443847	0.337868	PPARG/CNR1	2	0.507318	1.77702
hsa05140	Leishmaniasis	1/45	79/9396	0.316718	0.448473	0.341389	PTGS2	1	0.499327	2.64304
hsa00983	Drug metabolism - other enzymes	1/45	81/9396	0.323303	0.454164	0.345721	UPP1	1	0.49039	2.57778
hsa04623	Cytosolic DNA-sensing pathway	1/45	83/9396	0.329826	0.459679	0.349919	CASP1	1	0.481715	2.51566
hsa01232	Nucleotide metabolism	1/45	85/9396	0.336287	0.465022	0.353986	UPP1	1	0.47329	2.45647
hsa05235	PD-L1 expression and PD-1 checkpoint pathway in cancer	1/45	90/9396	0.352175	0.483217	0.367837	EGFR	1	0.453242	2.32
hsa05032	Morphine addiction	1/45	91/9396	0.355307	0.483765	0.368254	DRD1	1	0.449396	2.29451
hsa04658	Th1 and Th2 cell differentiation	1/45	93/9396	0.361528	0.484777	0.369024	MAPK10	1	0.441858	2.24516
hsa05222	Small cell lung cancer	1/45	93/9396	0.361528	0.484777	0.369024	PTGS2	1	0.441858	2.24516
hsa05323	Rheumatoid arthritis	1/45	95/9396	0.36769	0.489332	0.372492	MMP1	1	0.434518	2.19789
hsa04970	Salivary secretion	1/45	97/9396	0.373794	0.493743	0.37585	KCNN4	1	0.427367	2.15258
hsa04933	AGE-RAGE signaling pathway in diabetic complications	1/45	101/9396	0.38583	0.499164	0.379976	MAPK10	1	0.413604	2.06733
hsa05150	Staphylococcus aureus infection	1/45	102/9396	0.388803	0.499164	0.379976	PTAFR	1	0.41027	2.04706
hsa00564	Glycerophospholipid metabolism	1/45	103/9396	0.391763	0.499164	0.379976	ACHE	1	0.406977	2.02718
hsa05142	Chagas disease	1/45	103/9396	0.391763	0.499164	0.379976	MAPK10	1	0.406977	2.02718
hsa04064	NF-kappa B signaling pathway	1/45	105/9396	0.397639	0.499164	0.379976	PTGS2	1	0.400511	1.98857
hsa04137	Mitophagy - animal	1/45	105/9396	0.397639	0.499164	0.379976	MAPK10	1	0.400511	1.98857
hsa04974	Protein digestion and absorption	1/45	105/9396	0.397639	0.499164	0.379976	KCNN4	1	0.400511	1.98857
hsa04972	Pancreatic secretion	1/45	106/9396	0.400557	0.499286	0.380069	CCKAR	1	0.397336	1.96981
hsa04620	Toll-like receptor signaling pathway	1/45	109/9396	0.409227	0.503008	0.382902	MAPK10	1	0.388036	1.9156
hsa04659	Th17 cell differentiation	1/45	109/9396	0.409227	0.503008	0.382902	MAPK10	1	0.388036	1.9156
hsa04928	Parathyroid hormone synthesis, secretion and action	1/45	115/9396	0.4262	0.516529	0.393195	EGFR	1	0.370387	1.81565
hsa04670	Leukocyte transendothelial migration	1/45	116/9396	0.428982	0.516529	0.393195	MMP9	1	0.367561	1.8
hsa04725	Cholinergic synapse	1/45	116/9396	0.428982	0.516529	0.393195	ACHE	1	0.367561	1.8
hsa04722	Neurotrophin signaling pathway	1/45	120/9396	0.439979	0.524799	0.39949	MAPK10	1	0.356568	1.74
hsa05016	Huntington disease	2/45	311/9396	0.44178	0.524799	0.39949	PPARG/MAPK10	2	0.354794	1.34277
hsa04935	Growth hormone synthesis, secretion and action	1/45	122/9396	0.4454	0.525572	0.400079	MAPK10	1	0.35125	1.71148
hsa04611	Platelet activation	1/45	126/9396	0.456088	0.53462	0.406966	PTGS1	1	0.340951	1.65714
hsa00230	Purine metabolism	1/45	128/9396	0.461356	0.537237	0.408958	PDE5A	1	0.335964	1.63125
hsa04650	Natural killer cell mediated cytotoxicity	1/45	134/9396	0.476863	0.548599	0.417608	PAK1	1	0.321606	1.55821
hsa05165	Human papillomavirus infection	2/45	333/9396	0.477312	0.548599	0.417608	EGFR/PTGS2	2	0.321197	1.25405
hsa04210	Apoptosis	1/45	137/9396	0.484452	0.551802	0.420045	MAPK10	1	0.314749	1.52409
hsa04114	Oocyte meiosis	1/45	139/9396	0.489451	0.551802	0.420045	IGF1R	1	0.310291	1.50216
hsa05162	Measles	1/45	139/9396	0.489451	0.551802	0.420045	MAPK10	1	0.310291	1.50216
hsa04550	Signaling pathways regulating pluripotency of stem cells	1/45	144/9396	0.501743	0.558544	0.425178	IGF1R	1	0.299519	1.45
hsa05017	Spinocerebellar ataxia	1/45	144/9396	0.501743	0.558544	0.425178	MAPK10	1	0.299519	1.45
hsa05226	Gastric cancer	1/45	150/9396	0.516112	0.570949	0.434621	EGFR	1	0.287256	1.392
hsa04151	PI3K-Akt signaling pathway	2/45	362/9396	0.52209	0.573106	0.436263	EGFR/IGF1R	2	0.282255	1.15359
hsa01240	Biosynthesis of cofactors	1/45	154/9396	0.525465	0.573106	0.436263	IDO1	1	0.279456	1.35584
hsa04934	Cushing syndrome	1/45	155/9396	0.527776	0.573106	0.436263	EGFR	1	0.277551	1.3471
hsa04150	mTOR signaling pathway	1/45	158/9396	0.534642	0.577022	0.439243	IGF1R	1	0.271937	1.32152
hsa04514	Cell adhesion molecules	1/45	160/9396	0.539164	0.578376	0.440275	PTPRC	1	0.268279	1.305
hsa04630	JAK-STAT signaling pathway	1/45	168/9396	0.55683	0.593099	0.451482	EGFR	1	0.254277	1.24286
hsa04530	Tight junction	1/45	170/9396	0.561142	0.593099	0.451482	MAPK10	1	0.250927	1.22824
hsa04141	Protein processing in endoplasmic reticulum	1/45	171/9396	0.563283	0.593099	0.451482	MAPK10	1	0.249274	1.22105
hsa05164	Influenza A	1/45	173/9396	0.567533	0.593099	0.451482	CASP1	1	0.246009	1.20694
hsa04310	Wnt signaling pathway	1/45	174/9396	0.569643	0.593099	0.451482	MAPK10	1	0.244397	1.2
hsa05152	Tuberculosis	1/45	182/9396	0.586165	0.606732	0.46186	MAPK10	1	0.23198	1.14725
hsa04613	Neutrophil extracellular trap formation	1/45	196/9396	0.613598	0.631436	0.480665	CASP1	1	0.212116	1.06531
hsa05169	Epstein-Barr virus infection	1/45	204/9396	0.628468	0.642999	0.489467	MAPK10	1	0.201717	1.02353
hsa05207	Chemical carcinogenesis - receptor activation	1/45	217/9396	0.651445	0.662677	0.504446	EGFR	1	0.186122	0.962212
hsa05166	Human T-cell leukemia virus 1 infection	1/45	224/9396	0.663236	0.670816	0.510642	MAPK10	1	0.178332	0.932143
hsa05020	Prion disease	1/45	278/9396	0.741984	0.7462	0.568026	MAPK10	1	0.129605	0.751079
hsa05014	Amyotrophic lateral sclerosis	1/45	371/9396	0.837519	0.837519	0.637541	CASP1	1	0.0770052	0.562803
