# Supplementary material for: Network toxicology and machine learning reveal the toxicological impact of Bisphenol A exposure on osteoarthritis
Source: Medicine (Baltimore). 2025 Oct 31;104(44):e45406. doi: 10.1097/MD.0000000000045406 (PMC12582729; doi:10.1097/MD.0000000000045406)
Supplement: Supplementary file 2 [file medi-104-e45406-s002.xlsx]

## Sheet: Sheet1
geneNames	GSE206848_GSM6265690_Control	GSE206848_GSM6265691_Control	GSE206848_GSM6265692_Control	GSE206848_GSM6265693_Control	GSE206848_GSM6265694_Control	GSE206848_GSM6265695_Control	GSE206848_GSM6265696_Control	GSE206848_GSM6265697_Treat	GSE206848_GSM6265698_Treat	GSE206848_GSM6265699_Treat	GSE206848_GSM6265700_Treat	GSE206848_GSM6265701_Treat	GSE206848_GSM6265702_Treat	GSE206848_GSM6265703_Treat	GSE55235_GSM1332201_Control	GSE55235_GSM1332202_Control	GSE55235_GSM1332203_Control	GSE55235_GSM1332204_Control	GSE55235_GSM1332205_Control	GSE55235_GSM1332206_Control	GSE55235_GSM1332207_Control	GSE55235_GSM1332208_Control	GSE55235_GSM1332209_Control	GSE55235_GSM1332210_Control	GSE55235_GSM1332211_Treat	GSE55235_GSM1332212_Treat	GSE55235_GSM1332213_Treat	GSE55235_GSM1332214_Treat	GSE55235_GSM1332215_Treat	GSE55235_GSM1332216_Treat	GSE55235_GSM1332217_Treat	GSE55235_GSM1332218_Treat	GSE55235_GSM1332219_Treat	GSE55235_GSM1332220_Treat	GSE55457_GSM1337304_Control	GSE55457_GSM1337305_Control	GSE55457_GSM1337306_Control	GSE55457_GSM1337307_Control	GSE55457_GSM1337308_Control	GSE55457_GSM1337309_Control	GSE55457_GSM1337310_Control	GSE55457_GSM1337311_Control	GSE55457_GSM1337312_Control	GSE55457_GSM1337313_Control	GSE55457_GSM1337327_Treat	GSE55457_GSM1337328_Treat	GSE55457_GSM1337329_Treat	GSE55457_GSM1337330_Treat	GSE55457_GSM1337331_Treat
A1CF	5.96905	5.69796	6.6168	6.60618	6.13397	6.3824	6.51248	5.85034	6.21477	6.28558	5.82147	6.73538	5.47883	6.52353	6.07449	5.42273	6.38546	6.20907	6.48735	6.35469	6.89667	6.95133	6.19258	6.28125	6.57749	6.04505	5.96236	5.64393	5.76729	6.23841	6.44165	6.69632	6.22428	6.57588	5.97532	6.46657	6.75963	6.6012	6.75562	5.74893	5.92846	5.75726	5.20054	6.20244	6.4757	6.21693	5.86865	6.11314	6.76247
A2M	11.1489	11.8819	11.082	11.2522	11.4256	10.8185	10.8379	11.8741	11.3786	10.909	11.4666	11.6738	11.9176	11.9765	10.4804	10.8751	11.3288	10.9421	11.7829	11.6976	11.5604	11.3746	11.8261	11.3209	11.7064	11.4428	11.127	11.5724	11.3974	11.4726	11.5804	11.8353	11.6976	11.6976	11.8452	11.531	11.7971	10.5749	10.5469	11.243	11.9193	11.6914	11.5779	11.6257	11.4393	11.5709	11.7405	11.161	11.3144
A4GALT	6.65379	7.72561	4.96733	5.7071	6.81134	6.93941	4.53308	5.70148	6.53675	6.32791	5.87084	6.33448	6.05062	6.62503	6.068	6.14329	6.34611	7.12738	7.05642	5.89631	7.58599	7.80917	6.35384	6.40034	6.33881	5.58175	5.99911	5.754	5.8532	5.89514	5.75033	5.56334	5.30661	4.85874	5.45627	6.84646	5.25331	4.79582	4.77886	6.92577	7.38417	6.89981	7.2517	6.42484	5.51399	6.44967	6.74841	6.19885	6.41307
A4GNT	5.80593	6.12193	5.58932	5.6072	5.67694	6.62128	6.09488	5.87485	5.68924	6.19131	6.17825	5.64385	5.07209	5.47094	5.89023	5.419	6.68845	6.04632	5.80087	5.75187	6.35686	6.22174	6.11261	6.3255	4.94782	5.30465	6.16902	5.34435	5.5723	5.32217	6.30587	5.60008	5.68115	6.40231	6.80605	6.28958	6.08605	6.07423	5.59515	5.46747	6.0889	5.72062	6.06405	6.46932	6.23626	5.63835	5.01499	6.04496	5.58608
AAAS	6.17973	6.38702	6.36973	6.31359	6.36481	6.6053	6.59972	5.97869	6.1731	5.01294	5.67701	5.35617	6.33798	6.68894	4.82697	6.92787	5.37562	6.72957	5.82494	5.08765	5.95596	5.48847	6.10564	5.74968	6.47085	7.37655	6.87518	6.91024	4.69332	5.6691	5.85023	5.99846	7.3082	7.13109	5.28231	5.73352	6.52116	4.08559	5.49902	6.54022	7.07151	6.76405	6.54697	6.75559	5.3302	5.69105	6.96132	6.09455	6.23158
AACS	8.34953	8.11229	8.05369	7.98048	8.66637	7.94219	8.1998	8.39312	7.83635	6.63356	8.26211	8.17135	7.92101	8.36419	8.61463	8.59202	8.14544	8.85382	8.45382	7.90059	7.8064	7.84998	7.98015	8.99732	8.00808	8.07768	8.43913	7.14024	7.46843	7.69829	7.84225	7.70232	7.70494	7.82737	7.8146	8.17208	8.33319	8.41125	8.61809	9.10986	7.52023	8.09477	8.02799	7.88944	8.51684	8.06486	7.54832	7.80474	7.73962
AADAC	3.35668	4.63744	3.50256	3.20369	1.74704	2.78451	5.09267	2.99631	3.52962	3.18679	2.85883	3.9431	1.74704	3.90171	2.83801	3.87796	1.16142	2.84643	3.25837	3.57793	3.87867	4.34515	2.93372	3.6809	2.58961	4.30309	2.93642	3.56686	3.19682	3.35114	3.23888	3.62136	3.62136	4.44909	1.92113	3.64472	3.11802	3.57375	3.28665	4.12352	1.67986	2.81279	3.30956	3.38708	2.91358	3.39716	3.29957	2.44288	5.28472
AAGAB	6.77925	6.42356	6.91882	6.63851	6.17672	7.24565	6.81155	6.57062	5.86515	6.3183	6.58837	6.27478	6.28894	6.29372	6.87616	7.00038	5.89455	7.04358	6.77267	6.67015	6.84261	5.99176	6.38141	6.58888	6.4712	6.5735	6.01755	6.46356	6.47161	6.06371	6.22135	6.27212	6.74335	6.0582	6.30164	6.77973	6.16135	6.74104	6.89937	6.76938	6.49459	6.49065	6.46799	6.33303	6.52776	6.80295	5.98768	6.05984	6.13357
AAK1	6.37302	6.21138	6.52488	6.63395	6.26674	6.09923	6.16227	7.09804	6.64185	6.89023	6.69997	6.85044	7.186	6.78985	5.99983	6.5162	6.11752	6.35522	7.13695	6.71849	6.81453	6.94595	6.62336	6.52292	6.69721	6.17639	6.263	6.71952	5.95573	5.97453	6.60904	7.20344	6.79341	6.80083	6.87205	6.88891	6.51389	6.80024	6.72593	6.28934	6.4542	7.05904	6.74191	6.9354	6.53067	6.47221	6.51971	6.14804	6.30694
AAMDC	6.8976	6.86915	6.7409	7.38774	6.81579	7.44425	7.13877	7.23327	7.27905	9.32551	7.22582	7.98076	7.16912	7.8284	7.50774	7.83368	8.1243	7.30227	6.56312	7.44005	6.89587	7.20716	7.5127	7.40661	6.91733	7.0226	7.45088	7.44367	7.39812	8.03356	6.97734	6.98078	7.56982	7.39428	6.40587	7.43316	7.94757	6.41438	6.46474	7.73282	7.29481	7.82137	7.34138	7.38646	7.11685	7.29881	7.50149	7.89163	7.93855
AAMP	7.62947	8.37824	7.42479	7.81596	8.14457	7.79127	7.58102	7.47363	7.06467	6.92292	7.15511	7.19576	7.01885	8.42331	7.56434	8.25987	7.66691	7.82798	8.04167	6.83047	7.59998	7.13984	7.93883	8.39879	6.95488	7.04294	8.1195	7.02831	7.51593	7.10019	7.61492	7.65511	7.58238	7.85032	7.31142	7.33476	7.40714	8.09526	7.90747	8.55877	7.6501	7.98875	7.73021	8.07039	7.13727	6.9719	7.21209	7.50245	7.02486
AANAT	2.61429	2.00193	1.22786	1.77515	1.38318	2.3996	1.68723	2.2522	2.58983	2.77162	2.73057	3.99225	1.52386	3.34472	2.38823	1.49506	1.37309	2.41683	2.9464	2.44163	2.04301	3.36519	2.37266	2.2742	2.0897	2.02987	2.31499	2.1345	1.99408	2.55579	2.16774	2.62113	2.37961	2.90177	1.30779	1.31143	2.29048	3.00503	2.16768	1.89188	2.24161	2.7521	1.34432	2.38889	2.41359	2.19404	2.35681	3.08442	2.41918
AAR2	7.82982	8.08311	8.25162	8.0287	8.08978	7.9039	8.15602	8.37127	8.04047	7.68234	7.94609	8.06145	7.84362	8.52083	7.89151	8.05813	8.12701	7.87673	8.13262	7.52618	8.23804	8.30969	8.08105	8.18596	8.03062	8.06417	7.96138	8.26017	7.95786	8.07327	8.1906	8.2442	8.05738	8.19808	8.04623	8.111	8.00455	8.20614	8.31094	7.95413	8.28828	8.07907	8.34165	7.80068	8.12319	8.06994	7.97381	8.06189	8.106
AARS	9.40781	9.75382	9.61554	9.6145	9.83188	9.27258	9.37644	9.50565	9.08184	9.29661	9.5615	9.73728	9.65547	10.1751	9.44234	9.40973	9.6694	9.61221	9.49808	8.83512	10.0953	9.53285	9.24981	9.96002	9.84425	9.49229	9.6237	9.79241	9.60571	9.52109	9.51459	9.39102	9.2786	9.78605	9.28248	9.78647	9.3592	9.10745	9.4677	10.0057	9.64547	9.99526	9.7897	9.75939	9.79721	9.64431	9.30464	9.4803	9.5347
AARSD1	6.89959	6.81993	7.07793	7.21835	6.95089	6.71948	7.07479	6.60857	6.90796	7.93266	6.72035	6.88275	6.37914	7.58551	7.45567	7.51047	7.45231	7.74053	6.5906	6.67241	6.94703	6.77664	6.6185	6.415	7.12256	6.81361	7.47748	7.47249	7.3259	6.88807	6.90128	6.09344	6.48262	6.59859	7.09809	6.95997	6.95201	7.32907	7.54243	6.50373	7.1574	7.13913	7.05005	7.11724	7.2429	6.74324	6.76776	6.55818	7.2446
AASDHPPT	8.58654	8.57797	8.59536	8.68478	8.37144	8.64881	8.85659	7.94968	8.19541	8.61493	8.21308	8.09276	8.05361	7.47191	8.68077	8.77282	8.57702	8.15058	8.26532	8.92648	8.48198	7.71391	8.64823	8.10541	7.89739	8.56999	8.43712	8.22938	8.45002	8.37783	8.13211	8.51761	8.30266	7.79584	8.41501	8.24407	8.58868	9.06377	9.14593	8.42357	7.78663	7.73991	7.68512	8.03854	8.23832	8.52996	8.29203	8.41249	8.43352
AASS	6.56143	7.98045	6.2014	6.45099	6.04802	6.83917	6.37185	5.038	6.05694	5.1997	5.37388	5.04077	5.65504	5.54285	6.55071	7.24007	5.95094	6.52314	7.04342	6.89848	6.54627	6.48873	6.86136	6.64994	5.13351	4.18698	5.56094	5.64993	5.53286	5.17317	4.59295	5.17053	5.93681	5.84528	6.55011	6.17274	7.60873	6.22632	7.09723	6.83	4.71268	6.27982	6.06919	6.21713	5.37806	5.45677	5.24504	4.4947	6.10517
AATF	8.01088	9.08112	7.80736	7.65621	7.96999	7.74162	7.67064	8.58533	8.00408	7.89445	8.22056	8.30215	8.19899	8.67949	8.17203	8.37126	8.50338	8.49912	8.51413	7.99619	8.48112	8.41055	8.8038	7.73706	8.01666	7.60853	7.44448	8.04459	7.5182	8.36992	8.19453	7.99698	7.85497	7.93187	7.87287	8.0346	8.10171	9.41371	8.51144	8.34613	7.92444	8.0384	8.09251	7.82003	8.28967	7.58604	8.23235	7.94065	8.25901
AATK	5.93947	8.41616	6.55492	5.97858	6.03606	5.61011	6.20484	6.36361	6.55673	6.39274	6.58031	6.16804	7.26483	6.10336	6.43427	5.46214	7.26182	6.5975	7.05811	6.83143	7.59842	7.24635	6.59691	6.51746	6.68278	6.55368	5.80108	6.01759	5.68387	6.46268	5.85781	6.50023	6.86673	6.87493	7.49508	5.96284	7.09107	8.1346	6.60139	5.92629	6.84948	6.5595	6.63274	6.57069	6.41969	5.78828	6.1616	6.35856	6.5344
ABAT	6.45576	6.49717	6.60501	6.80493	6.47485	6.04061	6.66644	6.82947	6.76172	4.95231	6.87463	6.91264	7.36171	5.69325	7.47426	7.53205	7.27869	6.71925	6.15995	6.39268	5.57123	4.63553	6.92694	6.06666	6.40822	6.24946	6.86596	6.39121	6.81356	6.74791	6.17602	6.73114	6.33683	6.35257	6.08301	7.22645	6.77323	5.48816	5.21836	6.77857	6.21177	6.84484	6.70127	5.80574	6.76457	6.78843	6.46133	6.71705	6.04643
ABCA1	9.0028	8.46123	8.63356	9.10204	9.33786	9.01512	8.59365	8.50044	9.02631	8.82392	9.29791	8.3537	9.53901	8.1046	8.49092	9.25233	8.67324	8.61266	9.69573	9.358	8.50078	9.40335	9.08571	8.50078	8.57161	8.56212	8.58758	8.26493	8.86382	8.74188	8.8168	9.4244	8.42748	9.02023	8.62257	9.29156	9.636	9.43457	9.3419	8.65889	8.66291	9.14118	9.15194	8.54781	8.85472	8.8055	8.62309	8.53095	8.34032
ABCA11P	6.2587	6.53324	5.99034	6.39223	5.74943	6.64541	5.8938	4.79455	5.37715	6.94423	5.58709	4.77385	5.97307	4.99111	6.73077	5.53239	5.46126	3.94381	6.43281	6.56824	6.40046	5.95839	6.36325	5.66978	5.17742	5.9377	6.04351	4.85378	5.74907	5.96527	6.31073	5.65561	5.90948	6.44442	5.36642	5.86156	6.35943	6.22098	5.78804	4.96235	5.95191	5.84223	3.61285	5.24239	5.80218	5.83913	5.85208	6.6043	6.50575
ABCA12	2.58302	3.96757	3.95413	1.93579	2.02882	3.43073	3.69417	3.12528	3.94993	3.20267	3.72415	2.42033	3.88756	4.24423	2.0014	4.18893	4.83235	1.553	3.34638	3.91455	4.68767	4.43368	2.25763	3.63935	4.04949	4.17252	3.54824	2.24807	4.21972	1.53034	1.74662	3.1471	3.25857	3.95321	1.80774	3.12949	3.22896	3.52419	3.92406	3.51895	1.98819	0.970198	4.42093	4.41482	1.27075	1.81379	4.8427	3.02621	4.00758
ABCA2	5.53305	5.53507	5.80353	5.89204	5.87923	5.44297	6.04536	6.58951	6.73651	6.23763	6.49163	5.92852	6.35487	6.05387	5.02117	5.63497	5.62771	5.59014	5.94878	5.85122	5.60684	6.13649	6.15191	5.94878	5.9049	6.35104	5.9384	5.97084	5.92253	6.30008	6.76138	6.78343	6.37411	6.68334	5.92326	5.94393	5.40365	5.99917	5.58761	5.43397	6.59849	6.58645	6.65018	6.07997	6.45737	6.32001	6.11263	5.60896	5.65668
ABCA3	5.78338	5.20074	5.56509	5.9198	6.59467	5.68668	6.02733	7.48545	6.13026	6.01968	6.75141	7.20104	6.40959	7.15883	5.01672	6.50445	6.49829	6.51941	5.7081	5.18413	6.04345	4.36399	6.01335	6.29528	6.37058	7.05768	6.89181	6.73187	6.50822	5.52522	7.29013	5.98632	7.26337	6.84799	4.76237	5.95343	5.80822	5.80614	5.56474	5.97908	7.22012	6.89962	6.14161	6.35089	5.68729	7.24401	6.61858	6.17278	6.67194
ABCA4	4.38351	2.72472	3.19518	4.37613	4.96444	3.82038	4.58265	4.09858	3.7901	4.78413	4.10841	3.9059	3.79545	4.76566	3.98304	3.49608	3.97687	3.53057	5.20971	4.3081	5.08799	5.19769	4.40682	4.26784	4.58488	4.75451	3.72651	3.70951	3.62963	3.13164	3.66529	4.39822	3.76339	3.46152	3.74028	4.54856	3.75028	5.37003	5.73749	3.8581	3.98753	4.14983	4.25442	3.63808	4.09376	3.37438	2.90754	4.25716	3.85172
ABCA5	7.39057	8.29011	7.40939	7.29751	6.83653	7.80276	6.91764	6.19784	7.15002	8.95019	6.95694	7.08495	7.07751	6.33517	7.46152	7.74206	8.347	7.82978	7.02198	8.13875	7.52725	7.53982	7.82094	7.81588	7.37619	7.00456	6.91295	6.59585	6.88275	5.57802	7.08082	7.08211	6.87537	6.41798	7.39112	7.40877	8.19346	6.19829	7.168	8.52833	6.77975	7.88994	7.99674	7.77979	7.22589	7.18521	7.26148	7.2952	7.42825
ABCA6	6.86798	8.61211	5.35468	6.99995	5.62343	6.66434	6.77935	7.15035	7.10531	6.67117	7.39321	5.82989	6.68935	6.99971	7.98149	7.76789	7.76654	6.04418	6.78613	7.15843	5.51661	6.7238	7.80331	6.99186	5.51849	6.43584	7.34773	7.01288	6.01325	6.27759	5.81792	7.25114	6.71119	6.69026	6.52664	7.78102	8.17357	5.11159	6.0847	7.31873	5.77492	6.78523	6.91601	7.23766	5.94844	5.7588	7.206	6.60241	7.97062
ABCA7	6.57376	4.91719	6.08561	6.69242	6.64032	6.91896	6.41973	6.38622	6.47095	6.38728	6.11443	6.35427	6.3846	6.23915	5.3886	5.76627	6.24063	6.86238	6.26747	6.11478	6.04461	6.93572	6.56908	6.37992	6.1511	6.17868	6.70146	6.07017	6.58101	6.63522	6.95968	6.18114	6.14912	6.49889	5.96941	6.23957	6.07803	7.12536	6.1355	5.86924	5.99594	6.63412	7.27789	6.63555	6.83539	6.63161	6.57562	6.30179	5.85816
ABCA8	9.07075	9.23801	8.74361	9.85669	8.72625	9.83938	9.52223	8.35504	9.32771	9.30286	9.1987	8.78884	8.36718	8.82647	9.92109	9.54382	10.1535	7.84226	8.97249	10.2337	8.17311	8.90366	9.48632	8.60132	7.90636	8.88374	9.5738	9.29099	9.58045	9.13298	8.80971	8.27683	9.3234	9.22778	8.3693	8.78546	10.3866	7.90857	9.45132	9.63734	8.247	9.1408	9.31863	8.77217	9.83409	9.20031	9.58472	8.98693	10.322
ABCB1	5.55009	6.5511	5.32499	5.17383	5.7095	6.0987	5.63677	4.83642	5.11253	6.49596	5.57561	5.43001	5.59182	5.16137	6.44038	5.4539	5.77169	5.76596	5.93894	6.51519	5.08505	5.84904	5.37067	5.32464	6.0051	4.83525	5.68948	6.17957	4.6561	5.45327	6.08858	4.71158	5.60642	5.62911	6.12014	6.2772	5.71879	4.64278	4.75827	5.56217	6.01115	6.00621	5.11878	6.18661	5.22727	5.456	6.0405	5.41815	5.73944
ABCB11	2.97201	4.24224	4.34554	4.18501	2.49483	2.76841	3.53693	3.83648	3.93621	3.9143	4.0342	3.13255	3.25462	4.06284	4.53271	4.73821	4.19151	2.62228	3.37718	3.9687	3.9186	3.99077	3.38936	2.65485	3.70366	4.46629	3.92316	3.38674	3.27658	4.19748	2.96886	3.17197	3.28758	3.08866	3.65926	4.6303	3.86896	4.13449	3.83968	4.04907	2.99453	4.2725	3.2204	3.29341	4.15009	3.76807	2.38037	3.81776	4.0443
ABCB4	4.61847	3.91345	3.94829	3.85747	4.80129	3.69088	3.8984	3.8103	3.81949	6.96216	3.7481	5.2599	4.59384	4.35826	4.45375	2.98146	5.31043	4.32796	3.9242	5.07821	3.8668	4.72416	3.25193	5.11616	2.76948	4.4852	5.80969	5.73713	3.68351	4.22323	5.65145	4.25652	3.052	4.75979	5.60278	5.07717	3.89855	4.37164	1.44782	4.61066	5.79155	5.08962	4.57214	3.52051	4.34436	4.15805	4.7764	4.8442	4.1644
ABCB6	5.71002	5.26397	5.1809	5.68175	6.33187	5.15186	6.02265	6.07843	6.10578	7.29627	6.1825	6.08836	6.08529	6.5793	5.18897	4.86191	6.52641	6.08278	5.13613	5.62009	6.13656	5.6371	6.25711	6.63138	6.1808	5.35087	6.33475	6.36972	6.27141	5.86563	6.15669	6.46503	6.3676	6.64936	6.37959	5.78244	6.42205	3.57739	5.8595	6.13925	5.76386	5.76197	5.93714	6.22495	6.35814	6.21878	6.30083	6.36653	6.23203
ABCB7	7.40165	7.9612	7.0494	7.85501	7.03439	7.85205	7.71141	6.83485	7.11108	7.73792	6.89613	7.13506	7.24758	6.5427	7.50362	7.70904	8.06414	7.46008	7.11892	7.58117	6.56725	7.63879	7.80434	6.23069	7.32521	7.40766	6.6465	6.94349	7.68725	7.93829	7.35871	6.47018	7.00529	6.9133	6.78571	7.40974	7.2138	6.83249	6.51776	8.05341	7.50404	7.32163	7.44901	7.23698	7.1488	7.01958	7.89723	7.88397	7.64634
ABCB8	4.41105	5.2198	4.7148	4.68222	4.58852	4.0328	4.83429	4.44862	4.56168	5.02585	4.78955	4.84143	4.77702	5.48397	4.57851	4.91996	4.82621	4.67736	5.39137	4.7985	5.40795	4.72011	5.15064	5.14482	5.12172	4.65051	5.12147	3.00763	3.57902	3.61971	5.02546	4.99288	4.94983	4.99339	5.0723	4.94092	4.7232	3.97129	4.68675	4.90357	5.27612	4.76985	4.90979	5.1646	4.11533	5.24689	4.64924	4.43129	3.11529
ABCB9	4.47793	4.11972	4.96656	4.49527	4.34371	5.1209	3.5952	4.73212	4.89559	5.43047	4.91535	4.41317	4.53733	4.60538	5.46173	4.12357	4.26876	4.50253	5.05328	4.66804	4.74029	4.43054	4.86038	4.9469	3.79778	5.22373	3.23528	4.50739	5.27797	5.60098	5.15595	4.04636	3.84765	3.87983	4.65863	4.26332	5.12537	3.70776	3.68468	4.57322	5.25085	5.15375	5.5459	4.383	4.95129	4.57564	4.42266	5.08945	3.49315
ABCC1	8.0647	7.67805	8.36428	8.08248	8.08712	7.17888	7.82362	8.26728	7.83787	7.6855	8.32052	8.20597	8.1701	8.22287	8.08996	8.06699	8.00103	8.0158	8.34755	8.08921	8.255	8.00204	8.00878	7.87164	8.30509	7.69063	8.39375	8.45214	7.55874	7.93029	7.6823	7.63934	7.92528	7.67468	8.42865	8.13429	7.71748	8.55885	8.61651	7.8315	8.46511	8.10367	8.02713	7.97626	8.02027	7.97034	7.88461	7.46201	7.65616
ABCC10	7.33793	6.57408	7.49629	7.11547	7.38952	6.86316	7.42089	7.89049	7.34858	7.65851	7.63316	7.76637	7.95094	7.54453	7.90072	7.27001	7.2667	7.11075	6.86062	7.17841	7.23524	7.04297	7.39668	7.02058	8.08652	7.65879	8.17315	7.55609	7.4523	7.40792	7.49178	7.65739	7.57854	7.55072	7.95395	7.77723	7.57526	7.24898	7.35766	6.59943	7.89486	7.63479	7.76747	7.33224	7.63139	7.7375	6.89048	7.23753	7.21867
ABCC2	4.68544	4.80287	4.36348	3.41098	4.01907	5.13792	5.23999	4.08673	4.35176	2.51636	4.44147	3.93128	4.84684	4.75851	5.52019	5.44842	3.75152	2.58813	5.21611	4.32758	5.01309	4.2979	3.89807	3.84693	4.41458	5.26937	6.47094	2.62697	3.34738	6.25344	3.51357	3.76843	4.01299	3.24258	2.09738	3.29458	3.48141	2.01051	5.26225	6.54578	5.30767	4.72326	2.69182	2.98732	3.76286	4.43238	5.27818	5.19107	4.8556
ABCC3	6.68978	5.55338	7.29423	6.29761	7.46865	6.61039	6.76464	8.18473	7.59687	4.28366	7.57625	6.48121	8.47542	7.59488	5.50217	4.71667	6.83017	6.79028	6.28766	5.88649	5.59076	5.36619	7.30778	4.88086	8.0813	8.65194	8.4607	6.3587	8.36233	7.62205	8.07841	8.55551	8.02388	7.20291	5.48232	7.15642	6.41358	6.48321	4.86114	6.30495	7.44655	8.08801	8.48272	7.88848	6.85336	7.58278	7.05649	7.02335	3.29029
ABCC4	6.06891	6.1101	6.68923	5.96041	5.99306	5.55099	6.06847	6.3148	5.07392	5.36617	5.5547	5.81706	6.34841	5.38327	5.82313	5.40341	5.84467	6.25127	5.8926	5.84131	7.0455	5.5677	5.2089	5.59516	5.65638	6.06636	5.81236	6.03177	5.14524	6.74562	5.82966	6.00272	6.20918	5.93274	6.36247	6.03655	5.87877	6.57211	5.97111	5.40691	5.84511	5.05132	4.88756	5.79215	5.98367	6.17507	6.06946	5.85266	5.8559
ABCC5	7.80349	6.93073	7.81317	8.39614	7.71609	8.261	8.02552	7.87214	8.23517	8.96208	7.96146	8.08289	8.37411	8.09834	8.08373	8.06745	8.31804	7.58097	7.92428	7.647	7.68116	7.75897	7.63361	7.95528	8.50875	8.47796	8.72367	8.24707	7.99275	7.8114	8.07874	8.54973	8.12056	8.4634	8.37743	8.2962	8.18556	7.51349	7.57344	8.02364	7.89163	8.68388	8.66002	8.76967	8.25389	8.13615	7.61144	7.64497	7.62247
ABCC6	6.45077	5.32616	6.29089	6.95128	7.19017	7.74057	6.33107	6.02722	6.16191	5.24784	6.22773	6.19848	5.44204	7.03421	4.52741	5.81579	6.32435	5.96034	6.54697	7.37759	5.69404	6.27799	6.07226	6.27592	5.28647	6.51731	7.69256	6.35617	6.92662	6.50196	5.94373	6.61255	6.76885	6.83839	4.74381	6.43952	6.24723	6.35751	5.71545	6.32396	5.44171	6.36752	6.54431	5.26224	6.88079	7.12283	7.058	6.26634	7.05239
ABCC8	3.339	2.68854	3.01032	3.55331	3.03584	3.63342	3.6643	2.68054	2.90642	2.93476	2.53686	2.51389	2.56316	3.71001	2.93908	2.19661	3.42785	3.17712	3.01332	2.39252	3.58046	3.73461	3.30652	2.84718	3.57839	2.68052	3.09657	3.38799	3.03556	2.8936	3.11259	3.14628	2.91538	2.63691	2.81809	2.54364	2.32303	3.30019	2.96823	3.41381	2.73122	3.25927	3.26276	2.73815	2.29779	3.46423	2.71714	3.43223	3.19681
ABCC9	5.54571	6.23178	5.23885	5.21575	5.17712	5.50781	5.43819	5.12513	4.97673	6.71947	4.9841	5.34362	5.05456	5.18836	6.04329	5.33245	5.63935	4.95306	5.97052	5.46541	5.89324	5.96436	5.42467	5.08248	5.54719	5.42177	4.45341	5.84811	5.51458	5.32273	5.21895	5.07591	5.37477	5.45271	5.84428	4.77877	6.07591	5.23294	5.23294	5.22703	6.03619	5.52214	5.08617	5.20403	5.83334	5.12139	5.4051	5.45953	5.90311
ABCD1	6.40139	6.21583	6.9637	6.81648	7.17282	6.19264	7.00537	7.33311	7.02151	7.35822	6.91542	6.97573	6.50403	7.09794	6.42836	6.2898	7.07401	6.55222	6.77666	6.45006	6.85382	7.32249	7.30449	7.18457	6.96004	6.86822	6.93544	7.00312	6.13606	6.31413	7.35777	7.23318	7.07401	7.47127	6.40564	7.15886	6.6116	7.011	6.60869	6.76352	7.55791	7.30073	7.33437	6.55531	6.99843	6.7607	6.63638	6.44358	6.92767
ABCD1P2	3.81648	4.63865	4.15449	4.50166	4.20857	4.4141	4.37816	3.63207	2.92733	3.04586	2.83893	3.5599	2.37084	4.1954	3.90009	3.84767	4.23026	3.86668	4.14573	3.56015	4.90286	4.05626	3.88856	3.11785	1.91653	4.25904	3.02663	4.26322	2.75913	4.33299	4.29786	3.38527	3.313	3.62242	3.03804	3.17476	4.72042	3.86359	3.56352	5.56605	3.88014	3.94714	4.4269	2.91486	3.81892	3.02717	2.38281	4.19148	3.5998
ABCD2	3.48354	4.60452	3.89191	4.1785	4.03031	4.28428	3.96452	4.26077	2.96186	5.20028	3.66627	4.13153	4.01519	3.4955	4.04705	4.58541	3.19847	4.42582	3.93077	5.01215	2.64203	3.74245	5.05346	5.1551	3.01043	4.21867	3.39215	4.72873	3.9957	3.50125	2.48441	4.19712	4.60456	5.13149	3.15071	4.42734	5.13963	2.69124	3.87305	5.31403	3.25539	3.14846	3.24856	2.70565	5.2328	4.34407	3.60368	4.84003	5.52829
ABCD3	8.45106	8.16744	8.54853	8.67516	8.11277	8.13286	8.6426	7.96155	8.19978	9.15941	8.63935	8.59734	8.43582	7.80931	8.58627	8.52212	8.39007	8.22962	8.09026	8.47461	7.71216	7.14621	8.14035	8.17409	8.64993	8.52721	8.65866	8.89033	8.71969	8.55511	8.81326	8.29604	8.34924	8.3216	8.94662	8.38458	8.80843	8.25615	8.94037	8.21084	8.12363	8.5585	8.52867	8.05056	8.26929	8.43568	8.18994	8.19133	8.51986
ABCD4	6.28209	6.18734	6.19496	6.55231	6.47664	6.47991	6.04892	7.30926	7.30691	6.55262	6.91564	6.98381	6.73707	6.54817	6.24679	6.23431	6.1569	6.9371	6.76287	5.87965	7.02102	7.08291	7.07525	6.3773	6.65948	6.4423	6.81478	6.47759	6.2377	5.99768	6.89372	6.80191	7.00122	6.78916	6.90771	7.18288	6.92792	6.36227	6.31444	6.11764	6.32359	6.58254	6.63401	7.12098	6.02025	6.08632	6.07457	6.97546	6.80634
ABCE1	8.68165	8.41519	9.04299	8.45034	8.45307	8.18777	8.86926	8.27865	8.21716	8.36333	8.75667	7.9888	8.06771	7.50531	8.51751	8.52246	8.34101	8.94574	8.4461	8.19033	9.22656	8.3599	7.99448	8.34754	8.03358	8.69501	7.95693	8.28176	8.80355	7.92642	8.54406	8.45763	7.88303	7.75658	8.81927	8.1318	8.59417	9.41684	9.36687	8.62662	8.13669	7.84644	7.93454	8.2003	8.19662	8.38655	8.52232	8.14602	8.03526
ABCF1	8.77237	9.26596	8.81636	8.1885	9.22539	8.60363	8.59751	9.05601	8.44712	9.35741	8.69931	8.74026	8.36234	9.31451	8.91609	9.2952	9.03021	9.5132	9.32453	8.19738	9.38149	9.42907	8.79466	8.94127	8.75932	8.69375	8.56799	8.58697	8.52722	8.88554	8.51442	8.55269	8.37404	8.56198	8.95371	8.94438	8.45081	9.72395	9.24339	9.24442	8.5675	8.70251	8.88167	9.02064	9.32266	8.99996	8.60053	8.58179	8.86728
ABCF2	6.84846	7.59201	6.76537	6.33657	7.11773	6.30345	6.60187	6.68239	6.40991	7.5191	6.81462	6.32384	6.18379	7.26598	7.55744	7.30072	6.53024	6.99742	7.14315	6.03884	7.568	7.32489	6.61513	6.84664	6.7152	6.5878	6.96091	6.72358	6.50025	6.39233	6.64559	6.45121	6.36933	6.33974	6.77939	6.22804	6.58425	8.15318	7.81001	7.23376	6.51096	6.65719	6.58693	6.50241	6.48742	6.7297	6.5622	6.51639	6.83404
ABCF3	7.18165	7.2572	7.40643	7.10482	7.03467	6.84187	7.22154	7.04028	6.75694	7.9699	6.86642	7.15492	7.12304	8.45459	7.5336	7.21269	7.58851	7.26325	6.86691	6.65889	7.39465	7.42118	7.19779	7.6086	7.1319	6.82352	7.3191	7.55952	7.145	7.26325	7.66563	7.22286	6.85925	7.36253	6.85239	7.39257	6.71465	7.44248	7.29436	7.68433	7.06192	7.32661	7.94053	6.6659	7.47175	7.87652	6.39481	7.66102	7.53296
ABCG1	7.3445	7.92199	6.48788	6.94403	7.56608	7.45326	6.75677	7.63805	7.49008	8.62804	7.85665	7.70766	7.6575	7.5664	7.12058	6.97696	7.16313	6.76484	8.11477	7.33729	8.37993	7.67098	7.51791	7.84898	7.18049	7.40042	7.26224	7.39906	6.70924	7.00523	8.07068	8.36033	7.4466	8.02817	7.03692	7.62349	7.24004	8.02056	7.08319	6.61666	7.48892	7.86991	7.57134	6.67745	7.54031	7.57232	7.45916	8.18043	7.18714
ABCG2	6.76263	7.34327	6.84754	5.81063	6.37845	6.21628	6.7488	6.15134	5.85067	6.28773	6.11432	5.83974	6.22254	6.25067	6.57603	6.74077	6.41343	6.58914	5.7925	6.71211	6.72665	6.20092	6.35853	7.24906	6.20556	6.70211	5.84779	6.23759	6.63995	5.48585	5.55038	6.17246	6.56356	6.71915	6.30329	6.98446	6.76816	5.32688	5.51262	6.48126	6.0824	6.37129	6.20585	7.53661	6.06678	6.18465	6.27574	6.61939	7.04769
ABCG4	5.88312	6.1127	6.28167	5.3804	5.71107	6.34837	5.74087	6.01264	6.18736	6.77215	6.22565	4.78972	5.65353	4.97025	5.94223	5.32679	6.5078	6.33052	5.88153	5.85784	5.76217	6.12417	5.18237	6.03368	6.28664	5.58735	5.18944	6.10226	5.70183	6.26678	6.50737	5.71949	4.88566	6.53592	5.51289	5.92573	5.94082	6.23424	6.06194	4.29356	6.01413	6.46657	5.89546	6.01279	6.48174	5.84889	5.89847	5.00659	6.29706
ABCG5	3.23499	2.65395	0.919464	3.98147	2.46832	0.691299	3.51203	3.77159	3.732	2.44373	3.26757	3.51849	3.47869	2.00694	1.75434	2.88031	4.84163	4.22167	2.29074	2.11866	2.548	2.61552	2.49075	1.82715	2.96875	2.16831	4.28196	4.35486	2.22423	1.50879	4.53091	2.97522	2.23286	2.03299	1.91699	3.42706	2.72741	1.62933	4.30991	3.20264	1.86891	1.50338	1.98844	2.47813	4.44651	4.36002	2.44846	3.80148	4.22382
ABHD10	8.79888	8.06251	8.77147	9.17929	8.49173	9.1188	9.23752	8.2908	8.61199	8.03375	8.70026	8.71186	8.52403	8.65005	8.42153	8.79451	9.17937	8.57463	7.97504	8.54228	7.87868	8.0456	8.19231	8.7498	8.86618	8.78287	8.94881	8.90655	9.11299	9.13075	8.72458	8.77078	9.10047	9.03913	8.23881	8.81196	8.83772	7.77987	7.77616	8.73323	8.70519	8.74648	8.86013	8.57511	9.28015	9.37923	8.62796	8.82806	9.07455
ABHD11	6.63275	6.60916	6.75436	6.53586	7.23935	6.8948	6.84195	6.4309	6.72044	6.63708	6.81099	6.7985	6.56644	7.27867	6.93328	7.13488	5.94943	7.15396	6.88502	6.20001	6.28992	6.93488	6.84461	6.91785	6.86657	6.7222	7.09397	6.63886	6.70336	7.11661	7.06107	6.90654	7.01068	7.16363	6.74177	7.1927	6.91499	6.53725	6.78794	6.18094	6.96512	7.39552	6.84902	6.34816	6.87212	6.48283	6.67621	7.12278	7.1033
ABHD14A	8.08167	6.38395	7.53094	8.25606	8.74265	7.8832	8.33588	8.55516	8.77267	8.3238	8.389	8.41815	8.34023	9.04519	7.54503	7.67233	8.14609	8.05966	7.43877	7.09462	7.64596	8.24887	8.0128	8.10906	8.38376	9.33371	8.69143	8.53937	8.29694	8.31556	8.74695	8.7784	8.8519	8.27147	6.87527	8.11334	7.835	6.84661	7.19084	7.70158	8.2941	8.2875	8.16102	7.97281	8.84099	9.18573	8.64943	8.80439	8.87747
ABHD14A-ACY1	6.78117	6.68353	6.77391	6.77249	7.31602	6.77832	7.03907	7.88428	7.74593	7.53886	7.02275	7.33959	7.04682	7.86871	6.65638	6.87049	6.07453	7.39602	6.91218	6.92641	6.74801	7.47375	7.3558	6.91861	7.03456	7.16481	7.48841	7.4804	7.61929	6.71213	7.32929	7.64581	7.75875	7.98733	7.18128	6.65793	7.01635	6.45263	6.35603	6.58291	7.27833	7.0919	7.02384	7.39269	7.01477	7.62835	7.74491	7.72585	7.37937
ABHD17A	8.83822	9.1245	8.93649	9.09438	9.43671	9.03021	8.70898	9.60966	8.88283	9.18745	9.14163	9.37423	9.10042	9.86908	8.50206	9.24507	8.80869	9.23959	9.27614	7.92722	9.30699	9.18255	9.11916	9.01626	9.54048	9.27967	9.28957	9.30592	9.10049	9.39751	9.23632	9.30019	9.3252	9.62062	9.66206	9.33864	9.26047	8.55981	8.86993	9.18244	9.5423	9.19708	9.22078	9.22935	8.93663	9.11205	9.19842	9.66206	9.42735
ABHD17B	6.78684	7.22653	6.8218	6.42047	7.10158	6.94686	7.01583	6.24655	6.7932	7.49715	6.91794	6.46701	6.51693	5.79795	7.14192	7.19308	6.5509	5.86877	6.9566	6.04144	6.50607	5.85531	6.61098	7.23268	6.76079	7.22414	7.16875	7.07749	6.58302	7.20787	7.28146	5.69684	7.02567	6.77179	7.10517	6.52727	6.77375	7.30471	7.16225	6.87626	6.43631	6.09671	6.69958	6.80553	6.95226	6.77474	7.14004	6.8586	6.53532
ABHD2	7.87143	7.63722	8.37285	7.12838	8.03504	6.21284	7.76689	7.68885	7.69038	7.67876	7.65182	7.67683	7.75994	7.42376	7.70584	8.2157	7.66345	7.28181	7.80705	7.40229	6.62354	8.05186	7.62191	7.2029	8.22278	7.74517	8.24546	7.94747	7.99693	7.40892	6.99431	7.54204	6.84725	7.33351	7.61003	7.69968	7.23233	7.86958	7.16822	7.71002	8.80736	7.87716	7.81913	7.93457	7.27602	7.3116	7.18724	6.8954	7.36237
ABHD3	7.81612	6.76593	8.00553	7.98256	7.66289	6.9499	8.35552	8.25246	8.00762	7.93034	8.01218	7.8297	8.3752	6.3024	8.45968	7.94949	7.00683	7.54826	6.55094	8.329	7.22574	6.56606	8.19588	6.31012	7.61684	8.01911	8.50448	7.30768	8.63673	7.75575	7.38115	9.01002	7.58693	7.56731	7.49115	8.29635	8.63974	8.53761	8.00522	6.9304	6.63574	7.40486	6.76497	7.29482	7.57511	8.14015	7.36729	7.70877	7.43409
ABHD4	7.96009	8.45297	7.50787	7.87763	8.16061	8.52434	7.88359	8.37836	8.302	8.06393	7.89364	8.07879	7.97357	8.86606	7.8695	7.99893	8.36786	8.05508	8.01756	8.12155	7.97692	8.43824	8.75222	8.72678	8.40137	7.71925	8.07206	8.15321	8.04649	7.82662	7.91947	8.01838	8.54292	8.8473	8.25327	7.86369	8.23719	7.41201	8.01232	8.62772	8.58938	8.09209	7.7078	8.83327	8.25121	8.20695	8.21336	8.09562	8.18113
ABHD5	6.77042	7.83856	6.15105	5.9659	7.10848	6.45994	6.17767	5.40103	5.78028	6.59646	5.84298	5.60276	5.76435	6.33196	7.18873	7.55245	7.02386	6.77998	6.9237	6.99392	6.3432	6.44038	6.47793	6.43559	5.81723	5.89664	5.9275	6.15554	6.01485	5.5121	5.43269	5.59858	5.81723	5.79326	6.21302	5.78658	8.01687	7.15662	7.41748	6.68738	5.26621	5.55863	5.72588	6.12805	5.9555	6.24383	6.11586	6.14209	6.81995
ABHD6	6.37886	6.00062	6.5302	6.60475	6.68992	6.30988	6.36784	7.24344	7.34163	5.59976	7.07059	6.67108	6.66964	7.14918	6.99555	6.75054	6.71502	6.42552	6.0575	6.07226	5.23238	5.46641	6.66509	6.77034	6.70084	7.03793	6.96884	6.62258	6.94726	6.85198	6.95039	6.88623	6.90753	6.91635	5.60947	6.61938	6.2567	5.8491	5.84432	6.76372	6.8867	7.32495	7.05154	6.83019	6.93577	6.96261	7.10271	6.84477	6.5455
ABHD8	3.45134	4.7623	4.63457	4.45653	4.04187	4.25552	4.02841	5.45529	5.52393	4.55876	4.86647	4.53347	4.35611	4.91462	5.65428	4.05293	3.78272	4.98239	4.30927	3.76871	4.3767	4.52996	4.51443	4.24421	4.11199	3.96295	3.41825	4.23829	4.19886	6.91975	4.06313	5.83827	5.72493	4.26056	3.05207	5.11536	2.70571	2.40211	2.97834	4.82311	5.25171	4.99826	4.48751	4.39188	5.11144	5.17264	4.86621	5.58153	5.15926
ABI1	8.75957	8.29833	8.94933	8.46438	8.48452	8.91033	8.78972	8.85073	8.72849	8.14415	8.8586	8.52302	8.62124	7.64307	9.07251	8.67292	8.44027	8.57159	8.66434	8.95079	8.05435	7.97967	8.7083	8.54559	7.94507	8.87776	8.14743	8.21801	8.96957	8.71193	8.76783	9.01711	8.7459	8.25325	8.69868	8.52672	8.72443	9.14638	8.98781	8.35239	8.28646	8.159	8.24365	8.11321	8.40326	8.56344	8.59417	8.49995	8.33589
ABI2	7.4477	6.96433	7.52886	7.93054	7.35974	8.04987	7.62329	7.50153	7.6633	6.88809	7.44464	7.07626	7.49194	7.02029	7.31943	7.60171	7.33559	6.92575	7.69268	6.94623	7.88688	7.50543	7.18148	7.36392	7.38133	7.86724	7.03244	7.43707	7.08457	7.53805	7.14069	7.25653	7.57738	7.80498	7.99083	7.73521	7.46388	7.582	7.53162	7.41683	7.71864	7.25388	7.3751	7.68995	6.82095	7.44552	7.24505	7.43656	6.56487
ABI3BP	8.5838	6.69814	8.81789	8.88141	8.35275	8.30594	8.15888	7.62364	8.81003	6.36254	8.56813	7.9177	8.62304	7.32498	7.89728	7.66084	8.65543	8.85095	7.1781	7.86613	7.72982	8.1605	7.46154	8.39184	9.13324	8.79212	8.09014	8.40044	8.53916	5.94839	4.84038	7.83688	8.36648	9.36628	8.1079	8.28642	7.83753	9.77208	9.31501	8.17565	6.95667	8.8645	9.26526	9.04951	7.22669	7.84169	6.76117	7.11207	7.52306
ABL1	9.78738	10.7896	9.36534	8.88401	10.0196	9.46268	9.28338	9.64126	10.0536	9.07974	9.59817	9.61709	9.40358	10.2681	8.81714	9.81012	10.0757	10.0945	10.0321	9.14975	10.2166	10.5489	10.5454	9.51261	9.15271	9.31886	9.0693	9.13783	9.56848	9.32375	9.99423	9.39812	9.39023	9.58477	10.528	9.65702	9.44213	9.21831	9.61015	9.59945	9.96581	9.66495	9.85418	10.4294	9.49515	9.54394	10.083	9.31492	9.35077
ABL2	7.51022	7.81781	7.23145	6.42731	8.45437	6.82618	6.80608	7.0631	6.67863	6.25649	7.15974	7.04461	6.45943	7.12895	7.28295	7.4208	7.2655	6.83218	8.02554	7.316	7.32755	8.76401	6.79753	7.10915	6.34651	6.97039	6.42295	6.4485	6.60445	6.90727	6.66522	6.97937	6.58125	6.89855	7.26971	7.35207	7.21199	8.0969	7.91908	7.4437	6.58249	6.48565	6.4529	7.73225	6.70308	7.02316	6.78197	6.29485	6.90738
ABLIM1	9.73311	11.5328	9.67974	8.52245	8.69929	9.41842	9.45628	8.15701	8.58116	10.2628	9.37813	8.93167	8.30555	9.14294	9.48127	10.7854	9.98554	10.0111	9.67761	10.1558	9.37433	9.82233	10.6071	9.27402	8.54362	7.9989	8.45213	9.14617	8.28253	9.61809	8.52969	8.25984	8.61144	8.65687	9.35127	10.1231	10.1754	8.02434	9.41669	10.4073	9.66089	10.0007	9.5645	9.15721	9.14321	7.77963	9.68748	8.5253	10.4111
ABLIM3	6.75769	8.30094	6.09137	6.4404	6.6002	6.59629	6.12901	7.08116	6.1628	8.051	6.80024	7.24443	6.66959	8.13185	6.61659	7.28416	7.18727	8.16671	7.47917	6.98773	7.38485	7.50073	7.04113	6.96043	7.24062	6.0123	6.1552	7.25695	6.82787	6.96089	6.44602	6.48706	7.06144	4.90249	8.0824	7.06052	8.33786	5.29869	6.85013	7.34218	7.58084	7.09877	6.54368	7.29871	6.24878	6.30589	6.84064	6.69497	7.63706
ABO	3.80756	4.4318	4.59301	2.82646	3.6875	3.51441	3.8988	5.28264	5.32426	5.35307	5.29521	5.21554	4.40353	4.91003	4.69455	4.32665	6.11299	2.83181	4.98982	5.07435	5.61479	4.05874	5.03143	4.91369	5.19757	4.5924	4.84826	3.713	4.11046	4.30536	3.60792	3.37942	4.06888	4.47834	2.62261	2.9375	4.3711	4.61934	5.07415	3.42652	4.83036	3.09029	4.50167	5.26238	5.3251	4.65827	4.32437	4.8899	4.52182
ABR	8.40292	7.79021	8.66075	8.32928	8.62713	8.5251	8.30265	8.89477	8.70549	7.51623	8.57473	8.4671	8.47208	8.84841	7.7293	8.61169	8.28406	8.31034	8.44823	7.95415	7.37485	8.79406	8.45649	8.04214	9.10923	9.16383	8.71608	8.52108	8.49133	8.60599	8.74119	8.21918	8.73113	8.57019	8.51049	9.06731	8.28029	8.206	8.00536	8.06517	9.0412	8.9903	8.91826	8.51582	8.34569	8.66498	8.84136	7.93885	7.95988
ABT1	7.06436	7.36392	7.33546	7.11571	7.53871	7.38796	7.34619	6.30136	6.85866	6.08891	6.61492	6.18722	5.60789	7.76939	8.01428	7.33568	7.44353	6.7664	7.55941	4.71782	7.77433	6.94227	6.87381	5.92038	5.68775	7.14495	8.01236	7.10971	7.4356	6.96169	6.49089	6.47818	6.79876	6.80024	6.72087	6.81893	5.93328	7.7289	6.77638	7.2798	7.00261	6.86236	6.3595	7.02181	6.36122	6.44731	7.12766	7.70469	7.30277
ABTB2	6.53458	7.13769	6.49647	6.11878	7.27243	6.9995	6.6994	5.53018	6.67781	6.17949	6.19446	6.43986	5.26817	6.66342	6.77961	6.92958	6.92727	6.86451	7.2973	6.96267	7.11764	7.07992	7.36861	7.2784	5.50084	5.29066	6.13943	5.93727	5.99941	6.12466	6.8057	6.06284	6.01153	5.49363	5.61581	7.25276	5.75017	6.90422	6.67349	7.45423	6.01478	5.71069	6.59553	6.7824	6.56472	7.22812	6.28371	5.77997	6.63349
AC002310.7	3.81943	5.19648	5.28998	3.40675	6.03938	4.03974	4.12222	5.68876	5.5536	5.62332	5.64755	3.85567	5.08547	5.33247	5.22646	5.18549	4.34854	6.29714	5.39458	4.77773	4.42336	4.77089	5.17162	5.02941	4.4519	4.55785	4.1204	5.45273	5.33383	5.79429	4.20236	4.65558	5.28184	5.61947	4.54975	5.43676	4.95673	5.60901	4.23852	5.12802	5.44939	5.79846	5.35405	4.70393	3.73593	5.05145	4.62162	4.9193	5.66245
AC003989.4	4.67576	3.16293	4.95063	3.86666	3.23351	4.22238	4.15957	5.60989	5.05351	4.41532	4.24716	5.83074	4.89344	4.38751	4.70221	3.56049	4.37396	3.41578	5.52051	5.34587	5.61501	5.88941	5.3296	5.44462	4.16995	4.44947	2.80599	2.96756	4.98621	4.55817	4.91794	4.96182	3.76732	3.8879	3.27264	5.2189	6.15513	4.43423	3.89711	4.96779	4.62335	4.77267	5.54344	3.15909	3.05198	5.12737	3.57169	4.84516	3.79985
AC004490.1	2.6712	1.77904	3.07317	2.2115	2.73583	2.87088	2.80091	2.02344	3.28937	1.60742	2.30311	1.60742	2.26787	3.77557	3.69541	1.77348	2.31514	1.69969	1.99496	2.02237	2.91661	4.14675	2.71399	2.24261	3.29835	2.45762	2.65824	2.63603	2.22385	2.96207	2.50692	2.79942	1.58171	2.1962	2.04621	2.50565	3.1699	1.76297	3.12451	2.32422	1.97401	2.33433	2.73334	3.04445	3.72237	2.6076	3.60968	1.83558	1.53125
AC004692.5	6.32301	7.01496	6.17893	6.17175	6.62531	6.49995	6.91673	8.01248	7.31403	6.32826	7.8086	6.00887	7.131	6.08682	7.69024	7.3605	7.46111	7.01199	6.98398	5.73183	7.34074	6.98561	6.75591	5.59584	6.85811	6.57525	7.92899	6.40074	7.12961	6.93779	6.57294	6.31706	6.15219	6.15649	7.48623	7.4586	7.85154	7.48908	7.60177	6.83257	6.30123	6.06413	6.37457	5.15566	6.41911	6.44241	5.96199	6.97771	7.28914
AC004941.5	5.99211	6.7751	6.01239	6.36335	6.11831	6.42817	5.80772	5.85913	5.8366	5.38908	5.29434	4.77094	5.99211	5.522	6.98774	5.46008	5.8432	6.98638	4.74483	7.32949	4.38926	5.56167	4.5257	6.1011	6.3384	5.67318	5.64118	6.29919	7.01205	6.02106	4.83857	5.54325	6.75231	3.93497	6.29077	5.68922	6.03824	7.13255	6.57523	4.52451	6.86385	6.0802	4.46644	6.47116	3.04446	6.62752	5.51027	5.71272	4.94349
AC005838.2	3.88757	3.62522	3.0595	2.96109	2.34477	4.66903	2.15685	5.19399	5.04565	5.037	4.22232	4.18816	5.41321	4.21044	3.7709	4.45917	4.83564	2.77761	3.32527	2.79443	1.86664	3.37643	2.94696	4.34381	4.6728	4.89023	5.2721	4.59562	4.97656	5.52969	3.16844	4.60136	4.79455	4.94939	3.5583	3.02088	3.26962	4.63354	4.76937	4.99016	5.65108	3.37499	2.26726	5.12357	4.2516	3.47104	2.65785	4.18216	3.55372
AC007292.3	4.49124	5.71489	5.52396	2.84362	5.25342	5.44545	4.59658	4.77231	4.1963	5.42322	4.05897	4.84378	4.77821	4.88588	3.72434	4.60415	6.04998	6.09147	5.83024	5.02723	4.77572	6.30608	5.34543	5.33777	5.16664	5.10935	2.85384	5.30557	3.38714	5.06354	2.84458	5.10722	4.33219	4.03842	5.45837	4.15369	4.97445	6.00584	5.00887	3.98697	5.82112	6.4432	5.59706	5.05465	3.56384	5.03115	3.40654	3.46469	5.43906
AC007389.3	6.36833	6.35354	5.43328	3.82142	6.24288	5.12427	4.34504	5.78924	4.85469	6.0938	4.56609	5.41102	4.86938	6.00743	5.38264	6.00665	4.06052	4.44039	5.3335	5.3078	5.49784	5.15159	5.67007	6.19215	5.88735	6.48683	5.64331	3.75224	5.92179	6.0105	5.50976	6.34358	5.00181	6.17109	5.09151	6.33771	6.26884	4.72136	6.85613	5.86924	4.94636	4.11405	3.67884	5.05785	5.97191	5.95955	4.43405	5.54953	5.8264
AC007967.3	4.83841	4.6764	5.73916	4.79802	5.88938	4.7338	4.95535	6.10924	5.43462	6.45385	5.43715	5.69106	5.14576	4.7246	4.5263	5.91381	5.43469	6.18707	5.35434	5.91957	5.73377	6.37749	5.08744	5.28119	5.74942	4.48563	5.35516	4.63041	5.32581	5.64421	6.0166	4.93466	4.88629	4.78658	3.89508	3.65418	5.14151	5.09074	5.36943	5.8075	6.24666	6.1053	5.56442	6.26762	4.84898	4.95571	5.55606	5.51738	5.14955
AC009237.8	3.5242	4.36093	3.68038	4.00897	3.99453	5.11651	4.12212	3.86738	3.72328	4.37681	2.75616	4.32824	3.93675	3.11324	4.23856	4.98644	5.44656	4.63193	3.12713	3.38751	3.93738	3.82792	3.1223	3.96608	2.94267	3.95677	3.42604	5.48965	3.15456	5.27535	3.07064	2.81493	3.75809	3.58918	5.11226	3.26402	4.94987	3.07049	3.85503	3.20769	2.82246	4.22499	1.95369	4.13615	4.50172	5.10706	4.38934	2.98988	3.33306
AC009947.3	4.12829	3.56516	5.10589	3.90787	4.40348	3.89629	4.2507	5.34192	5.75543	5.38411	4.96203	2.94175	4.97621	4.43723	3.0175	5.56722	3.32473	5.40893	3.78262	5.08504	4.67802	5.51468	5.1675	3.74785	5.13798	4.92145	5.35922	4.59675	5.09599	5.33063	3.14991	4.00467	2.98737	4.29984	3.93741	4.80859	4.18918	2.78758	4.6916	2.40836	4.75646	5.30341	4.99196	2.42265	4.81036	4.27018	5.63983	4.37714	5.02127
AC012065.7	5.42867	5.09588	5.85509	4.88465	3.76466	3.61798	4.64333	5.8035	6.87877	4.33624	5.45238	5.3591	4.93673	4.45803	5.0981	4.38513	3.93383	5.10494	5.47127	5.95155	5.8366	4.3202	4.7908	5.24276	5.77214	4.91312	5.4299	5.53715	5.59061	3.58798	5.48792	4.29749	5.27018	6.07363	4.84084	3.49905	4.88715	4.43622	4.50599	5.5232	5.51456	4.80236	4.27979	5.11256	5.77421	4.80854	3.65845	6.84479	6.4753
AC068039.4	5.05157	5.76814	6.03794	6.53573	6.19066	4.8513	5.37346	5.98972	6.1608	5.08866	6.85859	5.53249	6.16307	4.95903	5.41205	4.95687	5.36579	6.25864	6.56889	6.37315	6.32494	6.15859	6.18447	6.41634	5.48669	5.90444	5.03738	4.78894	5.53897	6.07344	5.78272	5.75927	5.4798	5.97153	6.32219	6.5343	6.10199	6.53929	6.71792	5.89514	5.48632	6.51428	6.28622	6.05974	5.03004	4.8052	4.68013	5.94376	5.73177
AC074212.6	3.16495	4.93628	3.1642	3.05176	3.06348	3.0801	2.66549	3.06082	3.02657	4.3434	3.10418	2.88858	2.85231	3.42159	2.74127	2.37555	3.80338	3.16142	3.244	3.13047	3.66769	3.6199	3.26985	3.66595	2.86812	2.87996	2.97153	4.16656	2.77886	2.90264	3.71848	3.43763	3.32846	2.95228	2.96282	3.23419	2.85448	3.69978	2.6858	3.12928	2.96195	4.43692	3.96469	3.46877	4.09101	3.04571	3.58034	3.35987	2.71039
AC084219.3	3.06872	3.10872	3.40714	3.16049	3.57736	3.51247	4.33684	1.96719	3.24571	3.08575	2.06882	3.09017	2.68838	1.90932	2.2695	2.86111	3.36663	2.25049	2.94226	1.81352	3.40498	2.41228	4.27257	3.74358	2.43757	2.38933	4.53441	1.81413	2.5131	2.76202	3.48407	2.66772	5.07133	3.08364	2.24332	4.61464	2.17758	1.87548	4.03372	2.03487	2.81762	4.09718	2.0615	4.52289	2.94924	3.88854	2.02172	3.2098	2.06364
AC104537.2	1.6844	2.43629	3.38798	3.0634	1.22999	1.48491	3.39872	3.46361	3.03097	2.9619	3.60462	3.565	2.96299	3.35583	2.67284	3.12894	2.66584	3.37526	2.53953	1.92586	2.37741	2.91371	2.48408	1.9945	4.12622	2.82288	2.74051	3.13701	2.26175	3.02128	3.47071	2.08513	3.32474	3.32327	2.92244	2.45951	2.34306	2.86904	2.63261	3.01922	3.72236	2.83458	4.4679	3.87531	2.52576	2.06839	2.68507	2.87035	1.41524
AC128677.4	8.90776	5.73073	9.88151	9.28441	6.34039	5.94371	5.58089	7.72904	9.78999	4.83245	8.26787	5.59248	7.97379	9.22517	6.57678	6.14857	5.7062	6.32381	6.66941	6.91499	7.23811	6.9979	6.39036	7.62434	7.41684	7.91053	7.29114	7.16764	9.82026	7.07535	9.61015	8.24894	8.67602	10.8175	8.55696	6.2473	7.05551	6.12563	7.96313	5.96096	6.43988	7.42578	6.46153	6.44689	8.56044	7.16121	9.54646	11.1316	7.83009
ACAA1	7.73289	7.86724	7.83685	8.12355	8.12652	8.00017	7.84793	8.58022	7.74835	7.81123	8.15181	8.01684	8.37514	8.63044	8.30127	7.9203	8.12316	7.8659	7.30185	7.82421	8.04766	7.53248	7.87304	8.07919	8.16768	8.27205	8.64803	8.03698	8.23957	8.13742	8.03568	8.01387	7.95685	8.27532	8.10769	8.27258	7.92061	7.99114	7.68246	7.67873	8.53677	7.48543	8.21159	8.21014	7.99858	8.05719	8.11301	8.29076	8.05719
ACAA2	7.29663	7.64147	7.04822	7.14927	7.28961	7.40273	7.37102	7.81426	7.09867	8.85728	7.58203	7.86429	7.94491	7.91812	7.93101	7.70512	7.38381	7.11104	7.07253	8.36716	7.02	7.82766	7.76111	7.28409	6.80739	7.34133	8.11216	7.53881	8.07981	7.70038	8.09426	7.7301	7.7014	7.03888	7.13247	7.42514	8.20402	5.92099	7.66732	7.55205	7.83353	7.25892	7.80122	7.83297	7.11931	7.02174	8.1212	8.3238	8.09074
ACACA	5.8314	5.80609	6.28837	6.07103	6.12606	5.30818	6.0575	6.89889	5.56758	6.45529	6.29323	6.90006	6.42247	7.52977	7.23743	7.71389	5.64284	7.49947	6.03503	5.53407	6.11381	5.9158	5.34766	6.49205	6.73838	6.26586	7.37837	7.05555	6.61801	5.5843	5.42587	5.559	5.2131	5.23905	4.8728	6.05515	7.20684	7.50172	6.98322	6.48951	6.44899	6.38432	6.54489	6.03236	5.15135	6.7932	6.14696	4.30133	7.36154
ACACB	7.39172	8.70088	6.68445	7.03425	6.62913	7.25214	6.98746	6.84372	7.32649	9.95032	7.30444	7.75733	7.97173	9.69023	7.75136	8.7574	9.41583	9.26283	7.33972	8.05354	6.24324	7.47045	8.96067	9.43137	7.27581	6.94976	8.4746	7.33179	6.79534	6.49661	6.86987	6.62543	7.19149	7.34132	7.39618	7.98489	10.9037	6.29496	9.00345	9.22613	7.44986	7.9943	7.9285	7.40787	7.4642	6.82098	7.14955	6.99122	8.40064
ACAD10	6.17102	5.35994	5.64542	5.6802	5.9648	5.98018	5.63995	6.04988	5.7128	6.40763	5.74025	6.21972	6.31837	6.16797	6.57249	6.38265	6.17648	5.97103	5.20096	6.57206	6.385	5.91916	4.73293	6.08032	6.07139	6.33114	6.13079	5.82043	6.17452	5.97273	5.17381	5.71419	5.76467	5.9908	6.09301	6.05002	5.4822	5.87086	5.46386	5.98355	6.85225	6.67195	5.93744	6.59968	5.7881	5.67784	5.92131	6.32972	5.68078
ACAD8	6.99511	6.94779	7.20835	6.81054	6.76629	6.64916	7.10613	7.07259	7.44774	7.81691	7.0755	7.31624	7.33276	7.66601	7.48202	7.0518	6.50702	6.99707	7.25024	7.17354	7.19721	6.64302	7.07407	7.37	6.55694	7.18656	7.60689	6.7703	6.98901	7.01276	7.73142	7.55915	7.46332	7.32749	7.16747	7.4308	7.62093	6.93948	6.83395	6.58357	6.48874	7.15452	6.87191	6.59985	7.35479	7.17808	7.31937	7.4055	7.41352
ACADL	5.21169	8.37247	4.38848	3.31404	2.8782	4.67138	3.76695	3.24089	3.29463	6.64941	4.34447	5.04315	5.04089	4.77025	4.79525	4.79525	5.93269	5.80402	5.46245	7.68035	4.56594	5.76475	6.04812	6.05758	3.16976	3.79691	4.50029	3.76169	4.05884	4.33774	3.09949	2.64763	2.90407	4.535	3.41838	2.5332	7.08306	4.62582	5.5372	6.45022	4.07742	4.19284	3.78854	4.17647	5.03299	3.24568	3.57516	5.74417	7.13604
ACADM	8.77303	8.19835	8.90984	8.9259	8.56337	9.07226	8.64594	8.37603	8.8838	11.1733	8.77303	9.46556	8.67854	8.00372	8.68426	9.4512	8.8894	7.80897	8.84552	10.1823	8.29967	8.03209	9.51737	8.95896	8.04332	8.51226	9.06682	8.36225	9.3002	8.66842	8.95684	9.93385	8.7355	8.74181	9.55241	8.0504	10.6392	8.44327	9.20058	8.66606	7.75329	7.83967	8.06525	8.65109	8.94074	9.48572	8.76568	8.92388	9.12145
ACADS	6.45758	6.98116	6.47844	6.53796	7.00092	6.73983	6.86082	7.04249	6.905	8.2601	6.86145	7.33716	7.27422	7.92216	6.40318	7.51822	6.58002	6.64505	6.84893	7.49163	6.61175	6.76143	7.28709	6.63741	6.98823	6.6527	7.42087	7.69477	6.78955	7.19359	7.1966	6.9222	7.44525	7.22116	7.31265	7.01366	7.50216	6.36937	6.32679	7.89508	7.80602	7.13915	6.67191	7.16206	6.56742	7.16554	7.37621	7.21426	7.44703
ACADSB	5.61126	5.71863	5.57429	5.88868	5.5224	6.23724	5.61734	3.74389	5.48053	6.91151	5.14414	5.1208	5.47104	4.90759	5.86069	5.75408	6.08452	5.7024	5.64545	6.05469	3.31103	5.03868	5.90265	5.60702	6.06007	5.21928	5.37038	6.1875	5.81361	6.03518	3.84997	4.78429	4.12369	5.99911	3.28096	5.11138	5.14086	5.32303	5.22166	6.52818	5.11914	5.60562	5.44695	5.54675	5.61931	5.79524	6.04565	5.92586	5.8325
ACADVL	9.47872	9.76462	9.27374	9.75256	9.81448	9.50091	9.7391	9.9314	9.92556	11.3907	9.84999	10.3211	10.2094	10.2892	9.6656	9.69652	10.0981	10.0294	9.57232	8.62652	9.53	9.77739	10.3444	10.0475	10.391	9.83002	10.5863	9.58949	9.82382	10.017	10.0467	9.75272	10.4987	10.6655	9.35374	9.62213	10.1998	9.448	9.76145	10.2578	9.7599	10.41	10.5145	10.6157	10.0569	9.83856	9.6204	10.0148	10.5633
ACAN	6.43437	6.71654	7.06768	5.59241	6.6019	5.59939	6.54568	6.56241	5.80379	6.36625	5.91436	7.52726	6.27401	7.06589	6.1756	6.18708	6.04393	5.69361	6.44213	6.59286	7.13469	6.71513	6.27975	6.11823	8.21827	5.89957	6.49296	7.19531	6.0604	6.4153	6.91615	6.26073	5.84962	6.83941	6.27194	6.07739	5.53417	6.25745	6.26262	5.84654	7.5651	5.49977	6.4114	6.29986	6.41223	6.41395	6.21796	6.03632	6.09812
ACAP1	3.4914	4.49748	4.69163	4.09248	4.09821	3.97024	3.94234	4.28768	4.66025	5.17668	4.6339	4.09704	4.57597	5.27296	3.37363	4.35023	4.26402	4.25604	4.36896	4.08033	4.62624	4.33719	4.47914	4.63026	3.52407	5.70323	5.17338	3.71365	3.93334	5.78443	4.58232	4.22336	4.0501	3.86334	4.92947	3.12713	3.9462	4.91491	4.58178	4.54178	4.0606	4.40927	4.50504	4.80377	3.48586	4.18098	5.23607	6.14851	3.08553
ACAP2	7.76167	7.62094	7.92163	7.89303	7.34527	7.83817	7.82816	7.77184	7.84552	7.24023	8.31208	7.9868	8.10854	6.96962	7.63088	7.59813	7.14109	7.43879	8.12869	8.54511	7.51259	7.46758	7.9755	7.21306	7.73513	7.79671	7.64144	7.60329	7.82606	7.46394	8.01243	8.16172	8.07864	7.36155	8.06934	8.34308	8.62151	8.06799	7.96327	7.82665	7.6907	7.17727	7.36428	7.27227	7.6011	7.83669	7.32933	7.18083	7.67185
ACAT1	9.35593	9.36911	9.41738	9.27045	8.89856	9.3385	9.5559	9.15083	9.20461	11.3284	9.1244	9.79174	9.22589	9.31184	8.88972	9.25138	9.89996	9.2749	9.24107	9.9376	9.17248	9.389	9.78995	9.72554	9.18985	9.40604	9.71971	9.44349	9.29672	9.64958	9.49593	9.78211	9.75349	9.45576	9.06006	9.47879	10.2453	8.07266	8.99853	9.60676	9.38429	9.23827	9.0637	9.62754	9.80738	9.57201	9.43048	9.57553	10.6051
ACAT2	7.10533	6.74727	6.73413	6.84176	7.33936	7.32962	7.02735	6.5605	6.78617	8.24857	6.63275	7.25807	6.74191	7.46896	7.72596	7.14091	6.8807	7.82544	7.41668	7.14018	7.32611	7.01248	7.23988	7.62603	6.43059	6.84334	6.23982	7.44714	6.67743	7.25839	6.3977	6.67306	6.84385	7.00587	6.83889	7.32197	6.83398	6.30201	7.04924	7.74585	6.72418	6.87911	7.32528	7.30339	6.75925	7.10035	6.9987	7.30661	7.25526
ACBD3	9.31364	9.09952	9.12704	9.07881	9.33563	9.82023	8.99877	8.6202	9.16917	8.30254	9.20241	8.8287	8.71997	8.56185	9.04052	9.41683	9.1047	9.2297	9.47821	10.02	8.76877	9.43191	8.97283	8.8122	8.97527	9.01994	8.97283	8.98635	9.02692	8.85118	8.26589	8.5809	8.39507	8.37707	9.3337	9.70623	9.40681	9.1708	9.52361	9.48986	8.89952	9.00192	9.17281	8.95573	8.9979	8.87931	8.56324	8.33943	8.51351
ACBD4	6.47934	7.20817	6.32302	7.40189	6.73653	7.69533	6.31135	5.67991	6.4834	5.99212	5.97544	6.45044	6.86592	6.8975	5.99028	6.70991	6.20188	5.92943	7.04704	6.00112	6.81142	7.37251	6.89416	6.58996	6.94393	6.35705	6.24162	6.61708	6.70857	6.44197	7.20944	6.4137	7.1395	6.86775	6.02708	6.02099	6.71679	4.57076	6.29242	7.20536	7.25822	7.28166	6.71084	6.7357	6.53033	6.55453	6.96424	7.2259	7.03624
ACD	6.78898	7.73697	6.1996	6.28234	7.14599	7.58409	6.84932	6.93617	7.15681	6.77828	5.96052	6.93002	6.78161	7.65016	7.40427	7.64644	7.33416	6.56451	6.64373	6.56639	5.60814	6.57727	7.41995	6.2249	6.85368	7.35763	7.53759	6.97941	7.01544	6.95683	7.39058	6.53509	6.87785	6.54659	7.18505	7.23782	6.9705	5.42431	5.96429	7.07756	6.04952	7.19626	7.42081	6.807	6.46539	6.96559	7.18091	7.68315	7.31922
ACE	4.76813	3.74771	4.4411	3.61462	5.68196	3.23234	4.76246	5.07187	4.68081	4.39865	5.27965	5.76811	5.47052	5.71217	3.95815	4.03666	4.15169	4.17474	5.89334	4.19998	5.01062	5.51887	4.50136	6.09707	3.94421	4.01916	4.02708	6.12901	3.76503	6.40192	4.22296	4.38174	4.98486	5.67244	4.61564	4.69284	3.26608	5.08472	4.07274	4.9582	6.51667	5.49967	5.54242	5.47153	5.4612	4.76501	3.30449	4.42439	3.65926
ACE2	3.31192	5.42207	4.55261	3.9444	4.32938	4.94025	3.96237	3.71918	3.95835	4.51085	3.69674	4.50246	4.333	2.94103	4.59341	4.23371	4.666	4.12979	4.562	5.11211	4.72398	4.34761	4.70205	4.33431	1.91039	4.5891	2.96629	3.56827	4.04777	4.03996	4.78754	4.14953	3.63887	4.91028	3.53637	3.42721	6.30136	4.09757	4.7347	4.63092	2.89486	3.59643	3.15764	3.67371	4.54259	3.67974	3.61654	4.68247	4.7161
ACHE	3.22095	3.94268	3.92476	3.89099	4.17703	3.94078	3.82112	3.82436	3.81289	6.61184	3.87612	4.28494	3.52716	3.61437	4.07348	2.96711	4.30674	3.8813	4.5773	4.54847	4.86184	5.19769	4.37011	3.59744	3.76042	3.61634	3.07039	4.93664	4.02189	3.67514	3.83649	4.35422	3.52182	3.53442	2.77023	3.98823	3.74665	3.40443	2.81607	3.80513	4.39104	4.81374	3.33157	4.09966	5.40638	2.90163	4.46081	4.85897	4.86217
ACIN1	6.84369	7.21299	7.00398	6.9912	7.20841	7.09531	6.94269	7.68714	7.83467	7.78642	7.71322	7.62906	7.87224	7.96961	7.89056	7.61058	7.92532	7.28509	7.4934	6.43135	7.71361	7.42568	7.24332	7.31444	7.5318	6.91039	7.59074	7.42523	7.35801	7.45915	7.71341	7.43103	7.52329	6.21942	7.65314	7.01298	7.18834	7.64608	7.66028	7.4031	7.45923	8.2063	7.94893	8.09502	7.07564	7.25342	7.49594	7.00598	6.76476
ACKR1	9.32524	11.8159	7.21545	7.14786	9.38023	9.19319	7.79634	9.06744	7.3951	7.99039	9.50351	9.09279	8.51677	10.5954	8.58885	8.26213	9.35854	9.8189	11.0048	9.22638	11.4876	10.6089	10.2368	9.86901	8.80499	7.96722	7.78599	9.00504	5.70343	8.57902	8.7656	7.22969	8.64243	8.38039	10.5574	9.45562	9.74833	8.76483	9.86477	9.6799	8.93589	9.19851	8.86233	9.21677	7.01555	7.01463	9.27886	9.10085	9.65097
ACKR2	4.92347	5.14453	5.29553	5.2486	5.44501	5.29006	4.80072	4.92628	4.98702	5.21855	5.24184	5.7878	5.53252	4.7931	5.90575	5.86315	4.69423	4.68764	5.00125	5.35469	5.18253	5.53593	5.1767	5.1418	4.99503	5.75413	5.90925	4.40752	4.48118	5.58158	4.70668	5.24076	5.58431	5.57643	5.13251	5.42327	4.91965	5.23404	6.0321	5.33383	5.48094	4.80071	4.74768	5.63683	5.46159	5.41507	4.32491	3.92449	5.38173
ACKR3	11.4584	11.8641	11.706	11.0887	11.175	11.8134	11.4369	10.0452	10.3999	9.68627	10.8893	10.8408	10.0433	10.0938	10.8302	11.9128	11.0435	11.0707	11.4981	12.1883	11.3261	11.4418	11.7725	10.8591	9.97017	9.95305	11.1585	10.988	10.2261	10.9518	10.6038	10.1933	10.1509	10.1568	9.94274	11.4267	11.6455	11.2141	12.1323	10.2004	10.3269	10.2461	10.2744	11.1992	11.147	11.1807	10.6849	10.7839	11.3675
ACKR4	5.77588	6.87293	4.04603	4.48236	3.80908	6.91528	4.33027	3.56382	4.22506	4.35998	3.99319	4.40395	3.39033	4.52309	3.21385	3.45287	5.31762	5.67499	7.00098	4.29743	5.2433	5.08759	5.65661	5.9412	4.3515	4.96579	2.52457	4.59605	3.3086	5.54551	3.15033	3.94418	3.1337	5.7714	4.28961	4.88488	7.07713	2.2302	4.40573	5.40506	5.01692	4.56755	4.80593	5.16525	4.40854	2.75204	4.63162	5.37053	5.8307
ACLY	9.21297	8.7947	9.3489	8.75918	9.53345	8.48607	9.19994	9.26971	9.05373	8.17152	9.56872	9.19641	8.94254	9.6217	9.01166	8.90253	9.02118	9.90907	9.08602	9.10186	9.27833	8.98212	8.9631	10.3191	9.00145	9.02654	8.9018	9.2607	8.78391	8.86305	9.24382	8.56781	8.76623	8.43534	9.29539	8.29164	8.62391	9.44265	9.55986	9.57506	9.48863	8.93942	8.8179	9.35328	9.11826	9.19511	9.13833	8.94703	8.84162
ACN9	5.84033	5.36981	6.17502	5.97956	5.96796	5.70071	6.61238	5.86204	6.36173	6.82046	6.61835	5.98028	5.81472	4.67867	6.9213	5.75703	6.18642	5.61315	5.86056	6.31145	5.68342	4.43552	5.68037	5.20815	5.99278	5.42988	7.22925	6.01476	5.51844	5.67186	6.12699	6.02872	6.62941	5.99712	5.83385	5.58886	6.21425	6.52145	6.36765	5.6271	5.2558	5.58534	4.65983	5.30208	6.27091	6.1047	6.32112	6.37845	6.18229
ACO1	8.63276	8.59505	8.60378	8.46255	8.67825	8.06771	8.71361	9.19717	8.61809	8.64563	8.74848	8.88336	9.2476	9.54452	8.50226	8.47172	8.64104	8.73116	8.73951	8.27692	9.3249	8.1934	8.44916	9.29042	8.72439	8.7591	9.30501	8.63552	9.04525	8.75642	9.14664	8.89704	8.76978	9.25599	9.03936	9.24519	9.89484	8.79209	9.26509	8.8086	8.34157	8.57917	8.59431	8.62497	8.84353	8.67202	8.33703	8.69007	8.94016
ACO2	7.09289	7.53456	7.00633	6.83318	7.44868	6.66297	7.11527	7.59422	7.44868	10.0731	7.3212	8.46485	7.46299	8.09475	7.7749	8.13608	7.61823	7.86022	6.18968	5.74913	7.16237	6.93778	7.06094	7.25983	7.28864	7.88268	8.15521	8.43722	8.26115	8.44389	7.76095	8.33441	7.87423	7.24644	6.23963	6.53088	7.8738	5.87911	6.78174	7.65754	7.60404	7.54597	7.63925	7.75487	8.131	8.12712	7.68576	8.14684	8.60045
ACOT1	7.232	7.59796	7.14414	6.9137	6.6178	7.23439	7.09162	7.83838	7.3775	8.92884	7.45636	8.18321	7.77615	8.89782	8.50628	7.99749	7.38406	8.36215	7.41685	7.36868	7.26956	6.26262	8.61525	7.71053	7.31052	7.33462	8.41746	7.4437	8.25107	7.59885	7.31636	7.16796	7.29461	6.89114	7.37259	7.2772	9.05406	6.33338	8.11591	7.73045	7.72593	6.98545	6.46496	6.89796	7.61225	7.69325	7.16133	8.13707	8.73095
ACOT11	5.07563	4.56136	5.59615	5.18457	5.62485	5.37277	5.42754	5.18961	5.13895	4.72459	5.69433	5.40665	5.49913	4.65609	5.74049	4.77236	5.79924	4.47087	5.09718	4.55571	4.85996	4.46004	5.23349	4.67922	5.75416	5.79589	5.45412	5.49337	4.92607	5.13183	5.68898	5.89905	5.60973	5.28895	5.291	5.5451	4.85464	5.65488	4.80053	4.88717	5.29417	5.53507	5.70974	5.65591	4.83585	5.77646	4.72157	4.85983	4.78393
ACOT13	8.23392	7.05264	8.56303	8.50007	8.10274	8.24351	8.84328	8.32114	8.29228	8.83508	8.75522	8.37621	8.70885	8.45349	8.5641	7.89585	8.39575	7.47538	7.57253	7.80899	8.41136	8.01063	7.91443	8.28707	8.41717	8.99185	9.26723	8.5207	8.81102	8.61321	8.65245	8.53799	8.55234	8.68829	7.70062	7.67169	8.24036	7.2425	8.07317	8.03396	8.70608	8.37531	8.11268	8.45466	8.43062	8.448	8.75045	8.69648	8.91668
ACOT7	7.19052	6.19501	7.88139	6.58136	7.57263	6.45847	7.41591	7.21572	6.27823	5.90067	6.86114	7.53315	7.25748	7.63927	6.81865	7.08626	6.73816	6.82854	5.91069	5.81884	6.26172	6.83609	6.67405	6.36765	7.42233	6.96502	7.86095	7.49231	7.0556	7.32538	7.65704	7.42413	7.5253	7.14383	6.24882	6.53911	6.01878	6.70355	6.1689	6.43061	7.66376	7.3283	7.32459	7.32042	7.50966	6.89049	6.81691	6.62639	6.24204
ACOT8	6.74479	6.58436	6.846	6.92148	7.05727	6.846	7.38491	6.8347	6.17857	7.11313	6.28527	6.69413	6.1871	6.94866	6.06528	6.34281	6.53389	6.31641	6.80329	6.79	7.21896	7.07182	6.64419	7.06173	6.45014	6.4059	6.6497	7.1415	6.81057	6.94125	7.32229	6.90541	7.19674	7.23856	6.58842	6.52379	6.4406	6.37014	6.16139	7.10734	6.7839	6.95592	6.32375	6.94725	7.32183	6.92363	7.07632	7.15016	7.16329
ACOT9	8.88285	8.61502	9.19096	8.55788	8.77416	8.59827	8.88537	8.92678	8.09632	8.28642	8.88285	8.55493	8.63982	8.52395	8.03132	8.52051	8.3931	8.5015	8.69782	8.80242	8.27476	8.92646	8.66607	8.4549	8.60134	9.15996	8.89848	9.00922	8.86434	8.90392	8.72285	8.54982	8.49731	8.63255	8.3824	9.30989	8.58636	8.73238	8.46248	8.17647	8.62198	8.61181	8.86339	9.20096	8.48184	8.64308	8.8764	8.62462	8.9277
ACOX1	6.31786	5.67314	6.68938	6.62591	6.30015	5.87358	6.64573	6.28705	5.85229	6.8321	6.21311	6.23604	5.95919	6.15076	6.40551	5.93613	5.87843	6.46727	6.0208	6.49232	6.13135	6.38307	5.90075	6.29583	5.77651	6.31495	6.69459	6.18305	6.56046	6.35698	6.31699	6.6414	5.96877	5.7658	5.87471	5.43847	6.38295	6.40249	6.70871	6.41299	6.11066	5.76379	5.79043	6.29964	6.60894	6.50892	6.22298	6.15152	6.44868
ACOX2	7.08751	6.13578	6.69781	7.69529	7.12348	7.79686	7.17869	6.65279	7.55661	6.38042	6.90053	7.3421	6.79429	7.56039	6.31528	6.34927	7.23436	5.49139	7.28221	6.94185	7.01345	7.04554	7.13456	6.88173	6.89852	7.28949	7.76605	7.27183	7.38232	6.94653	7.45035	7.27571	7.74333	7.6238	6.63272	6.52144	7.06525	5.50634	6.19787	7.11686	7.01767	7.67018	7.93588	7.18154	6.84614	7.05232	7.67437	7.39174	7.70786
ACOX3	6.23694	6.06237	5.93801	5.84925	6.28833	6.18966	6.00516	5.94774	5.65544	6.78059	5.82879	6.48413	6.34665	6.63891	6.392	5.84529	5.76176	5.89161	6.21738	6.24647	6.32991	6.257	6.34618	5.98715	6.00906	6.67101	7.00353	5.63992	6.06657	5.68532	5.72761	6.40164	6.34762	6.18955	5.86388	5.93759	6.42995	6.5136	6.53874	6.46836	6.16498	5.99673	5.71958	5.82362	5.46478	6.3757	6.61844	6.07186	5.99322
ACOXL	2.45847	2.14555	2.9539	2.84891	3.75905	2.01186	3.34929	2.91854	2.71217	2.52836	2.43672	3.01308	2.48394	2.40226	1.60835	2.37687	1.99661	2.82007	2.54845	2.8776	3.4134	3.43884	2.44007	2.2133	3.40473	2.0408	3.21002	2.18164	2.31609	2.92261	2.96826	3.57577	3.12259	1.94241	3.0057	1.57184	1.97661	3.0174	1.87211	3.34729	2.34745	4.74035	2.53323	2.32256	1.44689	2.37879	2.57321	3.17253	2.94501
ACP1	8.70231	8.63495	8.8292	8.57901	8.56391	8.54513	8.6468	8.04812	8.42002	8.26935	8.29314	7.85368	8.25499	7.83416	8.83551	8.4563	8.20557	8.21636	8.3647	8.1479	8.46303	7.84782	8.23279	8.17622	8.27135	8.4814	8.98298	8.65909	8.76602	8.40817	8.52277	8.36505	8.22062	7.90491	8.17574	8.42228	8.54546	8.55209	8.73334	8.13877	8.07207	8.129	8.23018	8.12024	8.19731	8.2436	8.63891	8.76046	8.64312
ACP2	8.71202	7.91169	8.8676	8.69829	9.15963	8.23024	8.77356	9.60735	9.09774	7.78112	9.04517	9.06892	9.57769	9.33022	8.00705	8.6672	8.49206	8.4138	8.30967	8.62302	8.6761	7.98067	8.65206	8.79077	9.08606	9.47323	9.07515	8.86093	9.14277	8.75049	9.28999	9.94087	9.23205	9.16229	8.01442	9.4776	8.56049	8.23787	8.22344	7.9188	9.22995	8.83721	8.96433	8.55153	9.37659	9.28424	8.39973	9.09985	8.63594
ACP5	9.84737	6.44145	10.4339	7.92727	9.51167	8.16963	9.38946	9.90867	8.89798	7.63606	9.86258	9.80759	10.4188	9.29195	8.19613	9.36167	8.44601	9.06469	8.12357	7.16532	7.76533	7.54726	10.807	9.05116	9.94801	10.5997	9.94147	8.70114	9.86579	8.51323	10.3095	10.7987	9.04663	8.86535	9.73152	9.57916	7.71296	7.31457	6.78925	8.53631	10.0543	9.90287	9.75997	9.81076	10.0602	9.43767	8.10812	9.13719	7.78841
ACP6	6.77578	6.77896	6.89768	7.31281	6.72685	7.73019	7.22548	7.51309	6.89234	7.08152	6.61915	6.8316	7.14021	7.26067	7.38501	6.89045	7.39102	7.20651	6.85443	6.69801	6.72087	7.34857	7.49517	7.566	6.92165	6.60936	7.61781	6.02869	6.91778	7.19176	6.65861	7.12071	7.63784	7.68979	7.1074	7.27598	7.59379	6.87157	6.07127	7.35746	6.22371	7.10473	6.77723	7.18401	7.38943	7.67943	6.98533	7.02523	7.5408
ACPP	4.44567	4.9376	4.06837	4.92915	5.00522	3.92313	4.8379	4.46684	5.73939	4.4148	6.18076	5.23096	4.77362	4.77567	5.81502	4.9334	5.83758	5.51045	3.85147	3.89106	3.8767	4.84281	3.67128	5.58522	4.91192	5.48113	4.94383	3.7151	5.57986	5.50861	4.12266	5.23294	5.57791	5.02786	4.77869	5.06692	4.42346	6.02566	4.71005	3.13195	4.24125	5.31167	5.31387	5.01572	5.63169	5.46896	4.44389	4.49456	5.45096
ACR	3.60477	6.533	3.83588	3.78401	5.62008	5.06485	3.71437	3.7501	4.41772	4.06337	3.87548	2.43483	3.96187	4.54394	3.74328	4.68385	6.04367	4.73479	5.48843	3.88478	4.88067	2.94587	4.48663	4.81845	4.3735	4.61349	3.54849	4.25822	4.27163	3.0253	3.47256	4.65421	3.35288	4.48034	3.88834	5.13854	5.16285	4.18343	3.51763	4.56278	4.33328	5.28495	5.72431	4.85197	4.07435	4.61934	5.23649	3.25119	3.30943
ACRV1	5.34579	5.57437	5.93629	5.66362	5.30315	4.99242	5.07518	5.97547	5.6339	5.39484	5.72694	5.7606	5.59422	5.82724	5.02711	5.5425	5.67307	5.54519	5.79521	5.71404	6.02345	6.00501	5.45644	6.1714	5.74679	5.49962	5.25791	5.23385	5.52928	5.55248	5.87892	5.50695	5.53066	6.33232	5.54725	5.77482	5.63073	6.12016	6.23733	5.38342	5.06325	5.19619	5.24268	5.55642	6.03744	5.60194	5.54503	5.39145	5.71005
ACSBG1	3.55753	4.1131	5.01213	4.15004	3.83144	4.99173	3.94931	5.24273	4.89327	4.95557	5.04427	3.42301	4.74205	5.6841	4.43876	4.38587	4.60437	4.6457	4.87484	4.89429	5.50947	4.64728	4.67509	4.97607	3.64989	3.82753	3.98791	4.58475	3.83907	4.73561	5.58798	4.98081	3.81843	4.90676	4.17368	3.5318	4.23719	3.30165	4.77147	3.72691	3.76232	4.62431	4.56981	5.06432	5.2264	4.71753	5.27707	4.79607	5.35308
ACSBG2	5.21399	5.22683	5.01788	5.86784	4.53477	4.81724	5.32544	5.88895	4.68909	4.69576	4.59511	6.07936	5.45003	4.82724	5.2193	4.86265	5.49455	5.06261	5.88781	5.68263	6.25288	5.7856	4.89333	5.21634	4.82207	4.3981	4.6141	4.99845	4.83285	5.17299	4.05453	6.19285	5.39735	5.82409	6.08982	4.54595	5.65543	5.70446	5.68315	3.60261	4.64015	5.5619	4.32121	5.11267	5.37143	5.24999	5.06068	4.64651	5.85655
ACSF2	6.09266	5.65533	6.19112	6.10459	5.56181	6.75826	6.40829	7.09141	6.37252	7.54712	6.25881	7.09946	6.90812	7.23843	6.07219	7.05442	5.47344	6.6414	6.71818	6.21004	6.86427	7.00385	6.85504	6.72264	6.90625	5.94965	5.83933	6.78545	6.66658	5.62397	6.78335	7.19917	6.83581	6.01563	6.63404	6.32537	7.36588	5.7074	5.83916	6.7966	6.52625	7.20204	6.82691	6.86899	6.72221	6.51222	4.66515	6.67112	6.97647
ACSL1	9.45274	9.97171	9.07533	8.21661	8.8126	8.41696	8.65955	9.85781	9.20233	12.0802	10.0315	10.4255	10.2921	10.4175	11.4697	10.0439	9.82948	10.7559	9.62219	8.7196	9.8929	8.34712	9.97691	11.3279	8.60482	8.97896	10.684	9.58108	9.91405	9.17793	9.39346	9.24692	8.46068	8.74595	10.0154	8.75786	11.3978	11.1852	11.4739	10.7831	8.28189	8.46629	8.2979	9.9131	9.68552	8.99309	9.34758	8.89014	10.7936
ACSL3	8.88855	8.34408	8.72676	9.14783	8.87583	9.3357	9.05112	8.59108	9.04187	9.64517	8.83224	8.76715	9.03261	8.2417	8.91928	8.8843	8.59453	9.07853	8.7599	9.13619	8.85795	8.30005	8.28743	8.83858	9.00382	9.0566	8.60073	8.74125	8.89372	8.65815	8.78026	9.41494	9.34169	9.0093	8.50639	8.7885	8.94146	9.27632	8.81228	8.45895	9.12566	9.108	9.32511	8.56103	9.24872	9.07861	8.79169	8.54376	8.90152
ACSL4	7.38261	8.7813	7.40416	7.03709	7.46457	6.9512	7.52691	7.03235	7.26839	6.14364	7.34713	6.9362	7.2273	6.27482	7.545	7.23798	6.88476	7.26163	7.28376	8.16159	8.86618	7.51814	7.86501	6.63603	7.24805	6.6153	7.31211	6.00786	6.58076	7.3115	7.06514	7.59186	6.43697	6.4088	7.6696	6.97878	8.30925	8.82901	9.26974	6.84788	6.05039	6.52681	6.17836	6.80913	7.11116	7.16158	6.58554	6.34335	7.05437
ACSL5	7.50132	7.18041	7.93913	6.99941	7.11009	6.72671	7.3494	8.33273	7.74048	6.60672	7.53577	7.39839	7.64758	7.2464	7.30006	6.95472	7.13345	7.61683	7.34782	7.23577	8.02885	7.40528	7.20336	7.87522	6.64328	7.41912	6.42904	7.78976	7.87873	7.64969	7.50474	7.36513	7.28185	7.61342	7.09425	7.14803	8.15673	7.60084	8.47366	7.09891	7.34689	7.34396	7.41187	7.16443	6.872	7.17285	7.95974	7.78988	7.36789
ACSL6	5.00588	5.12649	5.08819	3.90147	4.81773	4.66855	4.8285	5.30074	5.01361	5.15171	5.19686	4.86894	4.9726	5.04193	4.61337	4.84433	5.5465	4.97811	4.87926	5.3103	5.31195	4.88881	5.17985	4.9391	4.96457	5.10102	4.87398	4.2766	4.65014	4.99817	5.06433	4.80924	4.91987	5.63882	4.5986	4.89216	5.30192	5.40122	5.1097	5.10535	4.62039	4.61649	5.03078	5.28157	4.92613	5.33797	4.39971	5.08587	5.07327
ACSM1	3.73169	3.57756	3.02231	2.94974	3.4234	2.08298	2.52473	1.45899	3.01809	3.50812	3.00131	2.3441	1.87465	4.08121	2.71501	2.59478	3.58145	2.80532	2.81443	2.89456	3.61078	4.61047	3.26025	2.51913	2.57394	2.32409	2.39991	1.87765	1.96886	2.02877	4.34267	4.32271	1.74237	3.3443	3.97454	2.56588	2.5484	2.97307	2.5722	2.27356	4.85222	2.65837	3.32725	2.41952	3.13994	2.44482	2.46859	2.30357	2.90951
ACSM2A	4.11772	4.66673	4.03428	4.32896	3.536	4.43518	3.50285	4.5132	5.17447	4.35751	4.86385	4.26086	4.46486	3.58462	4.09124	3.76819	4.80982	5.22192	4.78188	4.99067	4.31329	5.62108	4.31421	3.61084	4.4908	4.64114	3.97076	3.10554	4.70635	3.255	3.08931	5.54315	3.85943	4.16426	3.78105	4.91906	1.98979	4.7704	5.3922	4.69408	3.33921	3.49104	3.05058	4.68079	4.97927	5.32401	4.33947	4.92169	4.00633
ACSM3	4.13223	2.88607	4.20545	4.09585	4.57055	4.63763	4.25285	4.69413	4.97723	4.99471	4.55867	3.61803	4.16293	4.44227	4.80279	4.45267	4.16643	4.84842	3.38023	4.37414	2.97238	3.5619	3.70864	4.61443	5.13736	4.25116	4.57322	4.20929	4.58896	4.89073	4.96488	4.06874	4.43642	4.91248	4.76664	4.53179	4.17114	4.74431	4.82729	2.70537	3.74798	4.02269	3.50259	3.49935	4.12185	5.11056	4.33724	4.95291	4.95262
ACSM5	6.85281	6.83883	7.02625	6.84512	6.48945	7.51459	6.02444	6.65881	8.08264	6.57363	7.42171	7.17888	8.12634	7.44603	6.89549	6.84907	8.10087	7.2301	6.97315	8.25082	6.69114	6.34006	7.99335	6.70336	6.56283	6.96932	7.27877	6.69557	7.35099	7.412	6.97419	7.45603	6.73776	7.0582	6.0922	7.28236	7.99507	5.97143	6.35448	7.8005	6.86352	7.25314	7.17051	7.30386	6.71705	6.95375	7.58897	7.10405	8.09124
ACSS3	7.33032	7.96358	6.71842	7.32019	6.74339	7.72215	7.11294	6.67803	7.32019	6.69894	7.13581	6.67049	7.21465	7.08859	6.9722	7.25492	6.78493	6.53648	7.65433	7.59714	7.60442	7.46037	6.78963	7.54572	6.84332	7.16289	7.13436	7.0597	7.28321	6.78145	7.06499	7.0597	6.94762	7.31243	6.8712	6.99035	8.27274	6.54017	7.2435	7.74342	6.71347	6.83471	7.03323	7.13306	7.32817	6.99395	7.30972	7.25312	7.53926
ACTA1	6.86829	3.18938	2.71568	2.93465	1.57558	1.86228	2.79242	6.66116	4.38939	11.048	5.95506	11.398	4.31893	8.89163	3.99439	2.66574	2.1866	4.24351	6.72422	6.95432	7.93838	3.90358	7.11198	6.98323	3.56347	4.93117	6.28255	3.7386	6.77151	4.43596	4.62359	4.90892	6.95614	6.33388	3.74657	4.63926	5.11455	5.45721	4.42921	5.20721	6.07881	4.74613	5.31621	2.1588	14.2978	4.48063	3.63547	5.03123	4.95918
ACTA2	9.69199	11.3258	8.54155	8.88266	9.81403	9.74674	8.78701	10.2957	9.60825	10.3881	10.2004	10.2848	10.1398	10.6171	9.78792	9.6308	10.1478	9.86801	10.3904	10.9407	9.66598	10.7054	10.2892	10.5603	10.2102	8.6119	8.61103	10.8293	9.37816	9.57504	9.53275	9.06604	9.84352	10.2923	10.4328	10.0607	9.70339	8.45622	8.92229	9.72019	11.0398	10.3644	9.96064	9.4248	10.1777	9.18795	10.0056	9.81876	11.087
ACTB	13.113	12.7988	13.1801	12.8792	13.1801	12.9978	12.8916	13.3591	12.978	12.6087	13.2228	13.113	13.1991	13.2999	12.6393	12.6803	13.0698	13.1351	12.8821	12.81	12.7607	13.0935	12.9995	12.9526	13.1351	13.3339	13.112	13.2328	13.2096	13.1867	13.1867	13.1351	13.3339	13.1867	13.1673	13.1673	12.6505	13.3817	13.2437	12.7562	13.2437	13.2241	13.1867	13.1673	13.083	13.0637	13.1867	12.8431	12.8431
ACTBP9	6.77322	6.68096	6.42711	6.19498	6.76568	6.55168	6.42306	8.68868	7.91893	6.26982	7.73979	6.86094	7.17053	7.36494	7.01651	7.61939	6.02989	6.55767	6.36153	6.46684	6.88897	6.68559	7.60524	5.80928	6.15223	8.07845	7.99779	6.19815	7.50876	7.0096	7.29914	7.72266	7.32353	6.50916	6.79779	6.95357	6.56734	7.87986	6.94787	6.23965	6.45034	6.54744	6.95331	7.53969	7.27037	7.32521	6.85914	6.00466	6.31723
ACTC1	6.79058	7.97222	6.27298	6.06429	7.36395	6.50282	6.64523	8.69187	7.70796	10.9163	7.81828	8.0752	7.55918	7.94965	7.82612	9.58312	9.1673	7.61972	6.74785	8.10352	6.49795	8.43561	7.53002	8.48947	5.86377	6.20314	8.01561	7.61092	7.40794	6.76225	7.31314	7.11562	7.16935	7.69962	5.96674	7.67027	7.21393	7.96368	7.81973	7.88805	7.69379	6.64347	6.7101	6.52912	10.8717	7.12126	6.1502	7.15658	8.13595
ACTG1P4	6.74929	6.72049	6.69679	6.98628	5.87464	7.9365	6.76546	5.31423	6.30291	6.89847	6.28819	6.00559	7.00232	5.4174	6.42287	6.67191	7.2903	6.63014	6.90682	7.79951	5.62565	6.78097	6.81475	6.29536	6.86763	5.72916	6.43676	5.26481	6.45744	6.07428	6.72524	6.18125	6.17296	5.95525	7.08786	7.42792	8.1652	5.70351	6.7313	6.40038	6.44828	6.41587	6.93332	6.30216	5.95063	5.90384	5.5353	6.63103	6.59048
ACTG2	6.29157	8.53906	5.7523	5.30679	6.47103	5.77741	6.17693	7.56318	6.38845	7.60425	7.33576	7.84196	7.0898	7.62551	6.28818	7.67204	6.99804	6.82109	6.44408	8.25605	6.54394	7.98398	7.34595	8.16278	6.05869	6.25572	6.8002	7.25123	6.6456	5.80791	6.42544	6.56574	7.02718	6.41573	6.57496	6.76764	7.5991	6.61138	7.00178	6.35149	8.43911	6.8152	5.78959	5.68533	7.90804	5.53148	7.35999	6.71749	8.06403
ACTL6A	7.65945	7.27514	7.86228	7.8578	7.3445	7.84951	8.08688	8.46877	8.12031	7.19361	8.62939	7.96427	7.88554	7.4506	8.643	7.43664	7.18432	7.6696	7.8033	8.20709	8.1983	7.63459	7.89749	7.73616	7.932	7.22136	8.94468	7.54029	7.74878	7.39125	7.71132	8.19534	7.66658	7.09608	8.1639	8.0517	8.67881	8.74543	8.67827	7.81224	7.4322	7.14205	7.34261	7.16631	7.69216	7.91248	7.18053	7.1289	7.72718
ACTL6B	2.34833	3.01365	2.30161	1.88884	2.45489	2.29218	2.30521	1.95443	2.06549	3.9507	1.62309	2.68415	1.77922	2.84619	1.97485	1.89524	2.62183	2.28999	2.7	2.09983	2.74561	2.708	2.06439	2.47408	2.59576	2.1145	2.11599	2.37824	3.07413	2.03443	2.6029	2.85085	2.3483	2.12053	2.06083	2.50722	1.97144	2.4256	1.91005	2.4425	2.41352	2.22436	4.0313	2.5473	2.67443	2.24166	2.41352	1.79134	1.96382
ACTL7A	3.46882	2.04089	2.63181	4.02906	2.53921	2.91931	2.8562	2.96962	3.51519	6.0179	3.34038	4.2152	3.48268	3.13021	3.18044	3.14893	5.03149	3.17307	3.35804	3.93786	3.90036	4.08411	3.05228	3.24703	2.53857	3.02816	2.37742	4.08651	3.32892	2.8976	3.62322	3.56633	2.83255	2.68929	3.8524	2.40762	4.06682	4.39569	4.25983	4.31404	3.42027	2.81955	2.99526	2.70638	3.34246	2.97274	3.62161	2.49328	3.86053
ACTL7B	4.58306	4.35019	2.74966	4.48751	3.7186	3.44088	4.03241	3.81043	3.74069	3.02262	3.12402	2.7172	2.44229	3.57798	3.72206	4.91844	4.5009	2.76438	3.52254	3.30743	3.13463	4.15705	3.50424	2.74634	3.40367	2.86264	3.1454	2.67063	3.11605	3.4766	4.33699	3.64834	4.4144	3.86969	4.28294	3.16639	2.84271	3.11064	4.60117	2.94582	3.91268	4.77536	3.61992	3.83831	4.86174	2.76371	4.14981	2.45676	3.21249
ACTL8	2.3704	3.94149	4.22059	3.72991	3.98135	3.36658	3.77216	3.71687	3.26518	4.24817	2.24098	4.0369	3.47081	4.8973	3.80969	3.19383	3.98308	2.84769	3.95491	4.07248	4.23667	3.97735	4.99154	3.16344	2.73111	4.02664	3.82271	2.91551	3.59406	3.12185	4.22599	4.50674	3.86446	3.18896	3.64173	2.96254	2.87502	3.07451	3.95602	3.5652	3.72572	4.84609	3.77108	4.93276	3.16217	3.4795	3.77347	2.99733	3.38571
ACTN1	8.89313	10.0155	9.1593	7.7068	9.03097	7.85657	8.78443	9.55866	8.20682	8.91802	9.11921	9.38106	9.3524	9.40048	8.12025	8.00584	8.59129	8.87821	9.66676	9.05164	10.1726	10.2096	9.36027	9.52073	9.59283	8.70531	8.33545	8.95454	8.02635	8.38584	8.96856	8.78077	8.92109	8.9898	10.2461	9.09566	8.63308	9.77626	9.8343	8.34145	9.69081	8.96942	8.59197	9.16245	8.77844	8.05296	8.43472	8.19831	8.80808
ACTN2	5.42007	3.90394	4.26692	4.27821	4.42482	4.12199	4.00929	4.27522	4.12335	11.4734	4.70695	9.73259	4.3728	5.06963	5.34976	5.07033	5.9995	5.49223	5.48067	5.8306	5.77979	5.71922	5.08494	5.57171	4.76182	4.54948	4.93467	5.14743	4.96809	5.345	5.72782	5.48665	4.69291	5.31984	5.33943	4.70843	5.24175	4.75904	5.03068	4.58383	4.14674	4.03376	4.97288	4.51889	10.6328	4.91628	4.57699	4.54073	5.59112
ACTN3	4.85031	5.53746	4.45364	4.73903	4.70347	3.70159	4.66787	5.30408	4.77027	10.3431	4.57545	9.65702	4.3061	5.42845	5.64705	4.85633	6.0127	4.80316	5.79154	5.36694	6.2677	6.34875	5.31821	5.99257	3.83255	5.57183	5.67255	5.51434	6.13596	5.23848	6.06988	5.32008	5.11135	6.12149	5.3202	4.70232	5.86163	5.1896	6.77241	5.65741	6.58938	5.6226	5.75919	4.03776	6.68864	5.46394	4.50772	3.98696	5.09059
ACTN4	8.99105	10.0172	8.99332	8.91001	9.27441	9.76613	8.84148	9.62313	9.03034	8.60786	9.6801	9.3707	9.74913	10.0961	8.33319	8.76377	9.34305	8.84808	10.5731	8.76535	9.25138	9.76911	8.95476	10.0198	9.85913	9.64812	9.73176	9.37443	8.99024	8.91175	9.93306	9.08177	9.35688	9.46615	9.67889	9.82409	8.57388	9.65849	8.80022	9.49307	10.2051	9.84513	9.94444	9.2876	9.62836	8.9641	9.3461	8.64062	9.58736
ACTR10	10.4608	9.59457	10.3273	10.4691	9.98569	10.4022	10.4264	10.5716	10.4721	10.3519	10.4704	10.3715	9.88904	9.64065	10.2796	9.9018	10.1611	10.0376	9.61492	10.7921	9.87602	10.1304	10.4397	9.97859	10.3614	10.6928	10.0382	10.4812	10.3956	10.4328	10.151	10.4494	10.3266	10.0134	10.1837	10.6276	10.4268	10.01	10.0483	10.1666	10.1273	9.84921	9.89676	9.93143	10.5623	10.4417	10.0476	10.463	10.8086
ACTR1A	8.3263	8.02975	8.22935	8.04453	8.38437	8.33673	8.19342	8.76181	8.09162	8.83232	8.24831	8.41875	8.24477	8.82792	8.34766	8.29269	8.1486	8.15537	8.53268	7.89375	8.4575	7.88954	8.10547	8.46709	8.43239	8.52355	8.78113	8.32123	8.3344	8.62747	8.27915	8.28612	8.6179	8.46087	8.37699	8.45383	8.12639	8.22984	8.17146	8.58735	8.79568	8.60871	8.80468	8.64906	8.52791	8.36398	8.07217	8.04784	8.15853
ACTR1B	8.22487	8.29262	8.33678	8.31677	8.35017	8.07023	8.18092	8.37203	7.92436	9.11573	8.26878	8.37466	8.31446	8.99982	7.64904	8.16096	8.4934	7.67052	8.4164	7.88687	8.57597	8.49878	8.54684	8.77873	8.52575	8.40468	7.98204	8.37823	8.24472	8.32045	8.58594	8.45837	8.48201	8.77741	8.31812	8.39418	8.29803	7.46369	7.94085	8.31758	8.41107	8.47624	8.4915	8.55983	8.51884	8.63314	8.50392	8.1745	8.38997
ACTR2	9.93033	9.35284	10.104	9.94647	9.66882	9.40162	9.89832	9.41551	9.5779	8.82901	9.22612	8.99634	9.42834	8.9645	9.15066	9.48407	9.55634	9.60041	9.28848	9.09745	9.39836	8.53047	9.05586	9.55084	9.57946	10.127	8.92179	9.75627	10.1689	9.85073	9.56634	9.83586	9.52779	9.51717	9.87674	9.59497	9.51967	9.72493	10.1132	9.31625	9.55238	9.36066	9.74368	9.36066	9.38869	9.36665	9.5229	8.80548	9.02353
ACTR3	10.7778	10.6209	10.9984	10.645	10.4709	10.6363	10.9073	10.8727	10.6054	9.79827	10.8815	10.4198	10.7472	9.80816	10.6915	10.1429	10.3032	10.4197	9.98725	10.6755	10.8171	10.1878	10.2328	10.6212	10.5567	10.9959	10.8699	10.5617	10.7358	10.7285	10.7838	11.2629	10.9153	10.4027	11.2437	10.5703	10.1575	11.4328	10.931	10.2106	10.6358	10.4257	10.5337	10.7087	10.6553	10.6953	10.2602	10.3214	10.209
ACTR3B	6.34498	6.725	6.18998	6.29514	6.64357	5.71545	6.02188	5.93549	6.13603	5.55115	5.98645	5.57744	5.78437	5.86126	6.65612	6.6308	5.90771	5.30863	5.22433	5.95749	6.16809	6.40611	5.63083	5.95749	4.85748	6.24976	6.68896	5.48148	6.27584	5.99083	6.06407	6.12313	6.10166	6.80637	6.28974	4.42287	6.42086	7.14219	6.48463	6.40391	5.57267	5.71545	5.79744	4.97386	5.83525	6.53573	6.16248	6.34311	6.25865
ACTR3P2	3.29468	2.0416	3.10284	3.13787	2.31607	2.63133	4.04021	4.74915	3.10236	3.8574	2.73007	2.87611	4.18782	2.793	3.68782	4.11522	4.62079	4.19497	2.02274	1.89626	1.76979	2.5862	2.00208	2.09064	2.51418	3.43394	2.65081	4.07781	4.37867	4.56846	3.40732	2.51418	3.67201	4.48013	2.9065	3.01516	3.82282	4.27813	3.75286	3.83844	2.26162	2.88721	2.4666	2.40433	3.78864	2.88376	3.58707	3.64529	3.35986
ACTR5	6.58839	7.31006	6.79365	6.37636	6.71792	6.64104	6.69701	6.05475	5.95931	6.17174	6.02096	6.21353	6.07879	6.26965	6.6361	6.40673	6.34951	6.74107	6.7634	6.3328	6.93735	6.3596	6.62291	6.80843	5.44177	6.35086	6.79994	6.36941	6.07933	5.89994	6.79333	6.76373	6.31946	6.34985	6.26176	6.4759	6.17572	7.18632	6.83205	6.75435	6.15398	6.15103	6.41882	6.67825	6.36988	6.2663	6.29236	6.82401	6.48324
ACTR6	7.67111	7.55245	7.69496	7.91766	7.14597	7.83575	8.17679	7.08229	7.2698	7.22438	7.41557	7.25778	7.16647	6.31575	7.34102	8.32166	7.73261	7.05398	7.09262	8.14918	7.21838	7.00862	7.75828	7.00507	7.30299	7.72738	7.24756	7.34832	7.61985	7.03116	7.63502	7.27611	7.59955	6.32265	7.45578	7.63323	7.83229	7.58131	8.05004	7.24238	6.69139	6.80859	6.68801	7.19692	7.47873	7.38553	7.33059	7.87428	7.89283
ACTR8	6.82683	6.42189	7.06027	6.49758	7.11153	6.7043	6.98861	6.87373	6.69065	5.61527	6.8511	6.85828	6.55265	6.97139	6.97243	6.73684	6.69993	6.78337	6.36225	6.37958	6.32341	5.4377	6.50143	7.15225	7.20906	6.92341	7.15778	6.78145	6.90591	6.95301	6.44072	6.54297	6.83515	7.17818	6.0392	6.99758	6.68992	7.24362	6.59789	7.43847	6.38325	6.7165	6.96285	6.97606	6.73055	6.70212	6.44345	6.49012	6.20981
ACVR1	9.87296	9.00405	10.0422	9.74115	9.73503	10.1859	10.0222	9.77055	9.94427	9.07842	10.0145	10.1697	9.58725	9.44179	9.45563	9.94681	10.0384	9.75094	10.4937	10.2621	9.12255	9.59419	9.75488	9.09553	9.92851	9.9544	9.48699	9.65912	9.78384	9.88981	9.6895	9.71933	9.83548	9.13612	9.80841	10.3613	10.1661	9.98167	9.84547	9.34051	9.42437	9.23292	9.56114	9.585	9.73493	9.84987	9.55487	9.57067	9.87194
ACVR1B	6.59355	7.69977	6.57203	6.3396	6.64647	6.66914	6.19132	6.77532	6.52877	6.74937	6.41493	6.51376	6.34429	7.1365	7.10035	6.9271	7.30984	7.05595	6.87661	6.80328	6.89091	7.00008	6.76166	6.72934	6.2932	6.48028	6.40342	6.55896	6.69379	6.43583	5.97426	6.18845	6.1578	6.88171	6.74137	6.88077	7.30393	7.26716	7.317	6.83626	6.11699	6.25244	6.20141	6.52612	6.50226	6.67807	6.75936	6.61238	6.74204
ACVR2A	7.58851	7.10528	7.35406	8.32773	7.95959	7.97568	7.62425	6.97693	7.66403	7.96154	8.0287	7.64582	7.35499	7.41657	7.74685	7.59583	7.97902	7.3652	7.71747	7.87428	7.17234	7.87398	7.7162	8.38298	7.7955	6.87669	7.11912	8.06389	7.72044	6.91314	7.38096	7.67255	7.61616	8.33704	7.85093	7.8943	7.46453	8.32007	7.66308	7.65115	7.51014	7.6696	7.20687	7.67859	8.5482	7.9029	7.3061	7.68491	7.33264
ACVR2B	5.82011	5.73376	6.04847	7.17813	6.205	6.9997	6.60756	6.064	6.82283	6.98575	5.68785	6.80035	6.45261	6.37073	6.45905	4.67344	6.94963	6.40733	6.96499	6.57162	6.72758	6.92453	6.48044	7.23026	6.44242	6.62823	6.28042	6.37066	6.19932	6.10049	7.06358	6.7131	5.82716	6.47136	6.2646	6.7867	6.97753	6.78397	7.28944	5.5846	6.33151	6.29326	6.66919	6.85715	6.46674	6.0986	5.50725	6.54867	6.86093
ACVR2B-AS1	4.60087	5.65242	5.12056	5.52365	5.10422	5.0183	4.65957	4.62524	5.25796	5.88145	5.35971	4.93085	4.54167	6.24727	4.60082	5.63088	3.28388	4.5072	5.56773	6.70859	6.11804	5.73029	5.57126	5.75962	5.07036	5.19535	5.58675	5.04187	3.11856	5.62374	5.38325	5.73233	5.04679	5.47357	5.61278	6.43	5.881	5.20953	5.3389	5.39219	3.83781	3.63188	2.77548	5.36631	5.45977	5.44155	3.71773	5.08659	5.47863
ACVRL1	6.0075	6.95878	5.76768	5.95665	6.44818	5.04418	5.57495	7.24955	6.62805	7.28255	6.50418	6.91396	6.1196	7.33017	7.06343	6.64368	7.5672	7.06163	4.9863	6.32874	6.22377	5.3093	7.26377	6.79647	6.88198	6.47586	6.1923	6.74139	6.87857	6.00444	5.94921	5.79219	5.48119	6.80903	7.79269	7.20801	7.28445	6.72161	5.5468	6.93833	6.39384	6.70006	6.10765	6.78058	5.60994	5.45416	6.34933	5.97491	6.75899
ACYP1	7.19059	7.97125	7.34042	7.42724	6.63848	7.61643	8.1695	6.87515	7.35783	7.51848	7.87538	7.12974	7.39529	6.14021	8.21292	8.42024	7.24942	7.83217	7.04632	8.08866	7.22762	7.11855	7.7746	7.72133	5.80268	6.78085	7.26981	7.18433	6.95453	6.43797	7.25833	7.04811	7.35062	7.15654	7.22128	7.9123	6.9128	6.61114	6.4472	8.39101	7.27985	7.76842	7.92668	7.46127	7.04658	7.37692	6.92133	7.61211	7.21861
ACYP2	7.41235	6.70821	7.43878	7.16981	6.9301	7.02207	7.57385	7.70914	7.60803	10.1856	7.57042	8.12224	7.44799	6.84637	7.36513	8.15168	7.23264	6.59189	7.30227	8.05242	7.35454	7.1166	7.91596	8.57002	6.52492	7.66936	7.41419	7.0012	7.34873	7.69061	7.81079	8.10483	7.77285	7.78583	6.72	7.50025	7.79473	7.33318	7.84935	7.81278	6.74103	7.16637	7.28963	7.35339	8.01632	7.72681	7.48644	7.86202	7.68683
ADA	7.32401	8.16943	6.65247	6.70724	7.16301	7.34687	7.18996	8.01798	6.44346	6.88535	6.4517	7.04602	6.54736	6.99734	6.54795	8.38249	7.07887	7.47799	7.18349	7.52073	7.50259	7.24171	7.29868	7.90318	6.85896	6.72871	6.38968	6.61363	6.62043	7.24297	6.46391	6.61654	6.91426	7.07531	8.16596	6.80996	6.41266	7.02667	7.22294	7.63456	7.22149	7.09388	6.87075	6.96681	6.80652	6.48043	6.5491	7.71141	7.28879
ADAM10	9.34954	8.63276	9.16383	9.38802	9.16832	9.88644	9.2539	9.08473	9.27255	7.78959	9.05579	8.54957	9.01262	8.25398	9.17492	8.31482	8.90536	8.3732	8.68148	9.24162	8.8554	8.99236	8.60929	8.05097	8.63044	9.5183	9.47567	9.02933	9.60338	8.90232	9.36647	9.13566	9.65934	9.04531	8.99965	9.53941	9.04563	8.46563	8.54961	8.9906	8.60461	8.99384	9.53229	9.24735	9.34258	9.56824	9.12792	8.36229	8.32419
ADAM11	4.16007	3.9536	3.20962	4.24252	4.20584	3.73142	4.29531	4.29162	4.95943	4.29203	4.69115	2.84745	3.19121	4.51216	3.56784	3.29827	3.31411	3.11785	4.33592	4.63006	4.57501	5.49893	4.11738	4.39782	3.38616	4.14435	3.95668	4.22904	3.88823	3.24951	4.23766	4.62966	3.98719	4.30355	4.09642	4.1731	3.95393	3.48138	3.20642	4.3328	4.86903	4.74498	2.99183	4.7683	4.05561	4.64767	3.96606	3.91931	3.83861
ADAM12	5.78981	4.31912	6.59767	5.12566	6.27186	5.22359	6.00935	7.44712	5.98094	5.81562	5.73141	6.79696	7.40455	5.44424	6.18892	5.66649	6.03977	6.14745	5.86129	5.52322	6.33219	5.68516	5.51969	5.85417	7.47215	5.02873	6.56461	6.70165	6.66696	5.78653	6.03162	5.70072	6.31851	5.07051	8.96303	5.91465	5.61758	6.20607	6.37106	4.96951	6.60672	5.51615	5.29925	4.76478	5.48268	5.23508	5.96864	6.07091	5.08413
ADAM15	6.51039	6.77044	6.34061	6.12641	6.91043	5.55091	6.62881	7.21245	6.2724	6.86062	6.14595	6.07675	5.59713	7.37027	5.90337	6.42377	5.99806	6.16445	7.15596	4.40731	6.83555	5.98112	7.23923	6.94511	7.01594	7.11816	5.91363	7.48849	6.87169	7.08271	4.59315	6.5419	7.54283	5.37383	7.04258	6.94528	6.90007	7.00831	7.21783	6.89974	7.68538	7.43564	7.33431	6.48944	5.69345	5.38554	5.86121	5.03353	5.74803
ADAM17	7.92184	7.6501	8.03137	7.38278	8.14544	8.0346	7.79691	8.13657	8.28134	7.21339	7.96355	7.69033	7.73163	7.47658	7.94718	7.39012	7.74771	8.09353	8.34597	8.25836	7.91667	8.61862	7.83096	7.60423	7.9416	7.62307	7.20049	7.53309	7.7475	7.40961	7.79328	7.6616	7.70701	7.55718	8.30216	8.16823	8.13542	8.31383	8.14135	7.85706	8.01188	8.09106	8.05235	7.86136	7.71183	7.54329	7.64045	7.22473	7.1326
ADAM18	4.1766	5.31227	4.95509	4.93513	5.17199	5.09709	5.40281	4.51024	4.0161	4.27055	4.22539	4.83258	3.27132	3.7902	5.08292	3.7003	4.61909	5.06902	5.15252	4.47004	4.63746	4.72109	4.36602	5.29923	5.40995	4.81051	5.03416	2.72896	4.96746	2.23053	4.81545	4.94206	5.03907	5.50205	4.98521	4.81848	5.31833	5.43973	5.34673	5.26421	2.99786	3.05419	3.05102	3.70629	4.65425	4.8609	4.20107	4.77652	3.40352
ADAM19	5.85506	5.82858	6.51492	5.99195	6.4996	5.50193	5.8409	5.91952	5.58877	6.48719	5.47475	6.07458	5.45792	6.41624	5.7618	6.11915	5.51883	5.7558	6.31514	5.84107	6.61704	6.77884	5.15001	6.13053	6.05975	6.06732	5.64497	6.42318	6.0738	6.33623	5.88462	5.54537	5.67252	6.38375	6.85047	5.79897	6.0641	7.29731	6.43013	5.62505	5.51219	6.22216	5.89537	5.89537	5.74836	5.79189	5.75808	5.75834	5.68658
ADAM2	2.8448	1.17861	2.86538	3.00552	3.60735	1.2589	2.22228	3.01665	3.15334	1.724	2.01992	3.81573	1.71171	3.51612	1.95651	1.95459	2.11907	1.38471	2.65718	2.45074	3.20956	2.39992	2.47156	2.7517	2.01271	3.90594	1.61917	2.07311	2.07017	4.78827	2.59668	2.12802	2.37694	4.24274	3.64725	2.37454	2.07352	2.43011	2.13252	2.85385	4.68958	1.02024	3.61171	2.58603	3.21904	1.42446	4.10608	2.12883	2.25057
ADAM20	4.424	4.5191	4.96108	4.65258	4.94682	4.89929	2.36663	4.97007	4.793	5.032	4.93124	5.27312	4.6589	4.79022	3.18669	5.31933	4.40887	4.88471	5.31821	4.31324	5.14749	4.61711	4.87226	4.62998	5.36707	3.48155	5.38478	4.34503	5.48935	5.04454	4.64554	3.7405	4.78647	5.106	4.94821	5.52207	5.43731	5.21048	5.36561	4.63695	4.79387	4.22867	3.86483	4.3863	5.10956	4.73551	3.48416	4.16287	4.73962
ADAM21	5.79412	6.39649	5.4665	5.5161	5.70723	4.51008	4.65389	5.2634	5.19562	5.43773	4.86112	5.03156	5.69287	5.29735	4.2919	5.03584	5.43769	5.20418	5.13774	5.32767	5.69481	5.59548	5.18469	6.21395	5.04491	5.69423	5.27545	5.25082	5.68386	5.15774	5.79356	5.87076	5.64681	6.5089	4.83598	5.87113	5.856	5.94625	6.18695	5.04505	5.19606	4.74237	5.31975	5.09828	6.04239	5.66669	4.42779	5.19726	5.55217
ADAM22	5.02367	3.68131	4.59437	5.60581	5.2174	5.11447	4.72367	4.923	5.36483	4.59622	5.17657	4.8659	4.78844	4.72177	4.90374	4.92124	5.48231	4.73978	4.41621	5.10817	4.87968	4.25464	4.04144	4.92482	4.79564	4.86554	5.02507	5.6291	5.55867	5.28723	4.65055	4.52478	5.10436	5.30555	4.24905	5.20205	5.28335	4.29142	5.1801	5.63023	4.40953	4.55032	5.05396	4.83598	5.15342	4.29033	5.56753	4.56798	5.61763
ADAM23	5.89546	5.13489	5.08938	5.97332	6.24724	7.07222	5.31533	6.58499	5.52089	6.24272	5.40487	6.01332	5.62859	5.68907	5.44871	5.79629	4.49249	5.63182	5.85941	6.38885	5.89414	6.38282	5.64838	6.11191	6.13253	6.48967	5.67084	6.7407	5.25528	5.94446	5.75336	5.72832	6.24651	6.05811	6.76678	5.89377	5.17853	6.26394	4.9894	5.29371	6.21675	5.83411	6.59471	5.19272	5.90945	6.22581	6.76541	5.82872	6.03327
ADAM28	5.02158	4.14912	5.34114	5.27631	5.38792	3.73848	4.421	5.04982	5.70049	3.14052	4.97703	4.85059	5.72517	4.63204	3.89872	3.46623	4.78654	5.42591	5.12468	3.53379	4.6681	4.87428	4.11139	4.83517	4.73267	6.31872	4.37753	5.06726	5.90597	5.06301	5.18675	5.27995	5.03283	4.46867	5.47168	4.69555	4.03783	3.94385	3.73789	3.32398	4.32299	5.58348	4.64219	4.8354	4.56327	5.21433	5.76713	6.22348	3.53977
ADAM29	3.90799	3.64955	2.55774	3.89289	2.85108	3.22561	2.59223	4.17457	4.32905	4.52169	2.22892	2.90877	3.75513	4.2441	2.50953	3.11994	3.88298	3.63974	3.91898	3.85496	4.63052	3.30109	2.36277	3.67933	3.7719	4.87355	2.40934	2.41649	2.99745	5.4495	3.56611	3.38788	3.53608	3.47265	3.24854	4.79353	3.7393	4.59367	3.83682	2.2015	3.19502	3.17603	2.75851	3.92612	3.31692	3.87649	3.8093	2.58077	3.57671
ADAM30	4.09307	3.40067	5.09991	4.9786	4.18817	5.30301	4.96116	3.91152	4.89155	4.57929	4.6047	4.08607	4.77517	5.14836	4.81181	5.29406	3.89208	5.44396	4.65637	5.18763	5.54531	3.43756	4.37951	5.26219	3.76651	4.67121	3.44028	4.60707	3.58614	5.49435	3.77198	5.18318	4.84478	5.53898	3.22028	5.38163	4.66764	4.54664	5.63851	4.52388	5.06736	3.37253	5.47779	5.50316	5.18167	4.62719	4.5554	3.39112	4.29869
ADAM3A	2.20374	3.33518	1.02569	3.35684	3.08391	2.965	2.14335	3.49338	3.85507	3.21733	3.04201	2.20606	2.30844	3.98132	2.06326	3.51828	2.46592	4.3465	1.76427	2.25787	2.29564	2.59484	2.86259	3.73723	4.49194	1.52535	4.22565	4.35583	4.65496	2.34411	1.99379	2.36498	2.28023	1.71684	3.90127	2.06494	1.20055	1.9571	2.85648	2.46081	3.92253	1.06792	2.52676	2.78445	5.08041	4.30197	2.70895	2.20268	1.60555
ADAM3B	3.54522	3.57135	1.76914	2.21825	2.97019	3.41143	3.11305	1.04903	4.42192	3.15423	1.97579	2.09045	3.37411	2.96459	2.90707	3.60054	2.39249	4.24676	2.47585	3.16014	2.3261	3.36022	2.68157	1.49955	4.14506	1.67166	2.19928	2.3458	2.86289	2.79888	3.10382	2.34174	3.93947	1.97854	1.78213	2.28458	2.3907	1.57703	3.14072	4.27882	2.42614	2.77747	3.69253	2.01713	2.31323	4.29721	1.55894	1.77818	1.83808
ADAM5	4.96164	4.77503	4.81333	5.31838	4.21861	5.25296	4.53123	4.78122	5.15539	4.06403	5.26858	3.44335	4.74865	6.16681	4.04673	4.93065	4.96732	4.81409	5.61822	5.41186	5.55655	5.44386	5.08696	5.45039	5.41882	4.4002	3.26265	3.58548	4.98144	4.85725	4.93117	5.27528	5.07726	5.63063	4.85242	5.01745	4.82932	5.24195	5.19847	4.82806	4.46914	4.66806	4.6706	4.35743	4.95986	4.65379	4.37173	5.12199	5.92953
ADAM7	3.62635	2.56276	3.36965	3.61124	3.00819	4.49066	3.07451	2.52007	2.33134	3.65951	2.9465	3.80592	3.49073	3.78552	4.21794	3.65115	4.33548	3.1281	2.761	2.85996	3.69171	3.0653	3.22219	3.63569	3.59899	4.36595	3.30935	3.90295	2.86493	3.00607	2.45005	2.02268	3.81365	2.80262	2.90371	2.93041	3.09995	1.9031	3.63034	3.57866	3.79403	3.69081	2.80531	1.77791	3.52968	3.29983	3.52968	4.07961	3.13052
ADAM8	5.02339	4.14937	5.63701	4.2624	5.42381	4.31693	5.05835	5.76758	5.04093	3.60376	3.84602	4.65828	6.91881	4.43278	4.91501	3.66873	5.1315	5.73518	5.41864	4.29896	4.40352	5.97313	5.39402	4.35618	5.52376	5.20483	5.14341	3.46302	4.90527	5.50722	5.73283	4.92062	3.78942	3.64244	5.08024	4.8855	3.55012	7.43762	4.50111	4.32754	5.50005	5.44814	4.49618	5.47166	3.92311	5.24186	5.07409	4.72037	3.59954
ADAM9	10.0747	8.91345	10.0435	10.3944	9.71394	10.4345	10.3746	9.86046	9.98805	8.92502	10.1003	9.58165	10.171	8.71279	10.1894	9.59148	9.10405	9.56851	9.51148	9.83315	9.18288	8.63365	9.89528	9.12328	9.44003	10.222	10.4724	10.116	10.5945	10.3819	10.306	10.1644	9.89338	10.0239	9.99784	10.1808	9.76184	9.24604	9.93907	9.54698	9.88888	9.80587	9.54501	10.3703	10.1111	10.2361	9.62414	9.23069	9.38391
ADAMDEC1	5.90027	4.93758	6.93917	5.91809	4.36944	4.84216	4.94632	5.18258	5.41046	4.43985	5.07129	5.05326	5.82727	4.29419	5.01932	4.46963	4.84783	5.23658	5.12608	5.5155	4.89947	4.45426	5.37903	6.4152	5.15738	5.75482	4.30056	4.57073	5.31755	5.13019	6.75564	5.87785	5.51175	5.6522	6.86178	5.12353	4.36354	4.57371	4.64519	4.3549	5.03448	4.65666	4.23727	4.19959	5.21784	5.19116	5.81928	7.08109	5.63638
ADAMTS1	9.73597	12.0013	7.43549	8.50768	10.0468	8.95335	8.43049	8.557	9.62406	8.75167	8.55681	7.32274	8.39933	8.82659	9.43747	9.56798	9.72109	9.90265	10.0563	10.2878	10.1151	10.6385	9.29882	9.8537	8.36985	8.47588	7.33143	8.37861	8.67412	6.91308	8.32937	7.81147	8.15953	8.32937	9.83923	8.24307	9.04744	10.5578	10.5851	9.65227	7.06505	9.70257	9.4389	10.6954	8.49086	8.98444	9.04864	8.61452	7.17841
ADAMTS12	5.79415	6.17305	5.61496	5.9162	6.55305	5.40894	6.01986	6.01011	6.21352	6.21855	6.43346	6.90928	6.23124	6.95008	6.75937	6.28212	5.91732	5.84535	6.58491	6.61602	5.78036	6.92275	5.77668	6.33181	5.38306	6.26876	7.13916	5.68199	6.28769	5.7922	6.17513	6.0044	5.91017	6.46406	6.46744	6.69271	6.53524	6.95647	6.73286	6.17844	6.35085	5.43865	5.60807	6.08664	6.51062	6.52322	4.9736	3.9724	6.43332
ADAMTS13	5.15955	5.57459	5.31314	5.3949	5.10501	5.78627	5.70893	5.40158	5.69469	5.05662	5.80401	4.73222	5.27052	4.74805	5.41333	5.55829	5.71824	5.4845	5.48698	4.53529	5.38055	5.42661	5.35473	5.17416	4.85037	5.98855	6.01288	4.12864	5.80296	4.38116	5.86692	5.83717	5.38613	5.6265	5.9404	4.75811	4.7165	5.65781	5.97349	4.84508	5.87218	4.88906	4.63354	6.16106	5.13549	5.73397	4.31139	5.30527	5.4825
ADAMTS2	8.0132	7.37207	8.07653	7.00722	8.71309	6.7422	7.78988	8.2874	7.32314	6.96455	8.25107	8.86699	7.66053	7.93935	6.71533	7.7457	7.78845	6.95149	7.25947	7.93879	8.30231	8.74287	8.7409	7.42706	7.34381	8.19367	7.39169	8.03905	7.35125	7.92736	7.75806	7.79606	7.578	7.95511	7.28462	8.06906	7.08896	7.20031	7.60981	8.10439	8.49103	7.48326	7.6055	8.41187	7.6278	8.14094	7.48984	6.83737	7.81778
ADAMTS20	4.14558	2.8439	3.7676	4.74154	3.77118	4.33399	4.90386	3.79765	3.91549	2.65636	3.76689	4.28269	4.2366	4.32183	4.08298	2.77363	4.34609	5.07414	2.98365	4.48013	3.95327	4.10802	4.36647	4.18862	4.03241	4.60468	4.23923	4.24149	4.15707	2.20807	4.79803	4.05206	3.77183	4.21835	4.39705	4.86375	3.86789	5.14228	4.28125	4.24221	3.75383	3.06429	4.0937	4.28125	3.4735	4.07259	4.37897	3.9617	4.70547
ADAMTS3	7.07786	5.41811	7.08981	7.20174	7.52819	7.10034	6.53424	7.00148	6.15806	4.76263	6.81169	7.21234	6.93317	5.94714	6.7029	5.61395	6.0336	6.20435	6.89949	6.17768	6.39833	6.24459	5.59081	5.97434	7.94181	7.73912	6.45252	7.5654	6.54263	6.16681	6.99477	6.72368	7.86096	6.64518	6.27226	5.53568	5.17604	6.96737	6.62653	5.93986	7.20774	6.7052	7.46634	6.159	6.74007	7.42491	6.87335	6.61077	6.06506
ADAMTS5	10.5793	11.3314	10.3142	10.2052	8.90159	11.2554	10.2758	9.12279	8.9162	8.86396	9.14343	9.44936	9.03461	9.54265	10.0437	11.3087	10.9829	9.9015	10.8131	11.5472	9.05112	9.71096	11.0908	10.2885	8.60806	8.54128	9.13675	9.21938	9.0779	8.79079	9.60263	9.28508	9.26352	9.71041	9.37691	10.6988	11.1129	9.48449	9.50831	11.3502	8.42017	9.50491	9.89862	10.0324	10.5878	10.4987	9.26919	8.60908	8.91811
ADAMTS6	6.89753	4.47914	7.93711	5.40114	5.71231	4.76066	7.06391	5.0143	5.03636	4.87888	6.83387	5.89405	6.02463	5.52134	4.67805	4.63992	6.23825	3.88774	6.24394	6.27497	5.84767	5.42229	5.84667	6.51615	6.28243	6.14304	5.84798	5.84359	3.89415	6.71828	6.21587	6.33554	6.18828	7.1633	6.24553	6.38535	6.57233	6.58271	7.2176	6.78963	5.65487	6.17873	4.27656	5.64825	4.38273	6.35524	4.33046	3.93653	6.12527
ADAMTS7	4.73782	3.73949	5.4074	4.56441	5.45961	5.20693	4.04069	5.29056	5.53745	4.55748	5.72992	5.28812	5.01896	5.30355	5.0777	5.25938	5.56984	4.93899	4.59774	4.84092	5.08949	4.84699	3.60407	5.74533	5.35182	5.00999	4.74081	2.96155	5.61276	5.46716	5.49312	5.14129	5.27773	5.939	5.09776	5.34796	5.13093	5.5028	5.3108	5.75208	5.63252	4.8382	5.30428	5.45607	5.23829	4.41095	4.84276	5.551	4.25793
ADAMTS8	3.55845	4.53492	3.21685	3.14333	3.91703	4.75728	3.83006	4.58046	4.42529	6.36685	4.18256	4.08295	4.53818	4.51199	3.21852	3.91233	4.75095	4.11416	4.83041	4.11001	5.23596	4.96102	3.92069	3.9708	5.30305	4.48218	3.88971	3.55239	3.65671	5.44901	4.65543	3.42723	3.92829	4.19393	3.54987	4.66625	3.6287	5.05811	4.74221	5.28822	4.59877	4.00346	4.63103	4.50611	4.09889	2.77426	4.78337	3.58029	4.22678
ADAMTS9	6.9744	9.37178	5.38393	5.61562	7.19127	6.62564	5.71309	6.67018	5.61342	6.80947	5.68327	6.6601	5.8734	6.70659	6.08953	6.19919	6.70785	7.47921	7.59752	6.76065	7.55635	9.43524	6.12225	6.58125	6.22803	5.44761	5.93662	6.09774	5.82707	6.08994	6.46398	6.1521	6.066	6.75072	7.98004	6.57944	7.258	8.13105	7.96753	5.52955	5.18975	6.51515	6.47832	8.95748	6.34823	5.92196	6.12725	5.61036	5.94904
ADAMTSL2	3.61263	2.78261	3.87773	3.15179	5.01634	3.94057	3.64914	3.43965	2.5128	2.16982	1.97853	2.68738	4.31812	3.16894	2.43514	2.69604	2.92838	3.24239	2.86459	2.7233	2.98641	3.23114	3.6587	2.73874	3.22171	3.72024	3.41787	3.35862	3.84238	2.95537	5.13877	3.76614	3.24239	2.7225	2.69242	2.61397	2.505	3.10645	2.42503	2.61737	2.86378	3.22916	4.5136	3.33421	5.68114	3.97049	2.30904	2.65611	2.44444
ADAMTSL3	8.22778	6.65925	7.84563	9.34188	8.5264	8.65756	8.65264	8.5934	8.95369	6.91087	8.25086	8.39034	8.27284	7.99464	7.63699	7.49069	8.00437	7.49122	8.06477	8.23477	6.93078	7.4032	7.38223	8.03179	8.50628	8.94526	8.4468	8.55411	9.06702	8.93295	8.71366	8.53784	9.31359	9.1138	6.71142	8.55732	7.46859	7.19948	7.67299	7.60912	8.65844	9.32006	9.55636	7.79455	9.14419	8.89273	9.03276	7.82187	8.62491
ADAMTSL4	6.27955	7.50086	6.83597	6.22854	6.52572	5.79639	6.45535	6.75631	6.46364	7.20608	6.9298	7.24921	6.16764	7.20309	6.59477	6.73265	6.29674	7.00843	6.88955	6.84	6.97459	7.47983	6.72335	6.61213	6.98448	5.94266	5.34357	6.88856	6.15404	6.9672	6.25402	6.1662	6.8627	7.57153	6.6558	7.19851	6.5971	7.38207	6.47929	6.47989	6.62576	7.25154	7.02483	7.54042	6.30187	6.14106	6.21092	6.08322	6.60321
ADAP1	7.65018	6.44931	7.46783	7.47426	8.087	6.95828	7.85832	7.71367	7.70832	7.36209	6.87919	7.03178	7.07221	7.89245	7.33108	7.61985	7.15624	7.02129	7.40247	6.98557	7.70596	7.3531	7.61781	7.75644	7.07876	6.8832	8.39993	6.61306	6.92397	7.34207	7.41918	7.7678	7.42813	7.71194	6.57057	7.38634	6.18501	7.32267	7.31116	7.50053	7.27565	7.32413	7.80201	7.62685	7.66054	7.48054	7.37776	7.62723	7.23568
ADAP2	8.85825	7.01207	8.96751	9.72077	9.0367	8.72069	8.85694	9.9524	9.49399	7.69894	9.79017	9.72077	10.4034	9.65481	9.0845	9.114	8.44932	8.7313	7.74923	8.99346	7.92131	8.06685	8.25217	8.48237	9.94075	9.68141	10.5713	9.32891	9.81953	9.30766	9.4711	10.0707	9.43915	9.86824	8.04644	10.3469	7.80249	8.66323	8.7091	8.48206	9.33992	9.93368	9.76572	9.87931	9.11202	9.02286	9.16607	9.12832	8.56606
ADAR	10.2576	11.0384	10.0024	10.5008	10.1314	10.3478	10.1352	10.4204	10.1982	9.0997	10.1296	10.1685	10.4246	10.481	10.1205	9.90536	10.3268	10.7819	10.3401	9.41759	9.94844	10.0596	9.87559	9.87372	10.622	10.2872	10.347	10.4743	10.2948	10.3268	10.1771	10.035	10.3626	10.6358	10.4456	10.2369	10.3597	10.4456	10.3816	9.8613	10.5252	10.5964	10.7067	10.1572	10.3405	10.2695	10.4479	9.42592	9.8913
ADARB1	6.35223	7.92011	6.28249	6.05682	6.41071	5.63294	5.82183	6.2745	5.85391	6.13131	6.23532	6.39178	6.44135	6.32999	6.32122	5.57561	6.43558	6.56727	7.06248	6.88022	6.59233	6.305	6.87415	6.28686	6.67642	5.69826	6.16951	6.53272	6.10794	6.00607	5.70266	6.2944	6.34583	6.40229	6.75664	7.03896	7.09218	5.86444	6.1888	6.44361	6.81249	6.36855	6.13636	6.2964	6.44885	6.00963	5.73217	5.61028	6.63182
ADARB2	4.25684	3.28827	2.64857	4.20226	2.45033	2.422	3.06559	4.06215	4.12635	4.51634	4.03777	3.10002	4.2839	2.98789	2.46601	3.75617	5.27449	3.03992	4.46565	2.73336	3.30673	3.59892	5.02785	3.92056	3.73766	3.66579	3.25259	2.49905	3.20892	4.27872	3.98664	3.09552	3.27519	2.75107	2.74405	2.63776	3.32866	2.89407	3.04704	3.50353	3.51204	2.88131	3.73547	4.23674	3.06343	4.58532	3.21315	5.00109	5.1743
ADAT1	6.77326	7.5187	7.02405	6.42121	7.09497	6.46867	6.59308	8.02291	6.50073	6.14828	7.15748	7.20561	7.1324	7.37888	7.57189	7.25349	7.12891	6.18228	6.91622	6.99115	6.94187	6.99076	6.85017	7.16795	7.52146	7.34918	7.08123	6.85358	6.65666	5.99271	6.93896	7.40992	6.56366	6.97845	7.01953	7.35152	7.05705	7.46246	6.98832	6.83007	6.60705	6.98718	6.93884	7.0141	7.45255	7.39713	6.7691	5.62502	6.64247
ADCK2	6.47997	6.33189	6.53846	6.30358	6.82314	6.07654	6.28144	7.41683	6.50562	6.2182	6.56367	6.78636	6.99674	7.12074	6.48638	6.38396	6.28321	6.1546	6.45839	6.05363	6.13115	6.70044	6.84013	6.0312	6.89715	6.81224	7.31643	6.82781	6.70632	6.89383	6.79962	6.96128	6.72773	6.53347	6.37588	6.56126	6.46815	5.87658	6.11783	6.28129	7.24597	6.78931	6.45418	6.40675	6.5538	6.45051	6.86264	7.26366	6.30739
ADCK3	7.74108	8.29356	7.54464	7.6603	7.46541	8.00227	7.47476	7.95114	7.82077	11.1467	7.73855	9.63134	8.19517	9.2928	8.24046	8.58233	9.01715	8.35158	9.48894	8.7017	8.63389	7.85655	9.26047	8.42945	7.29006	8.24506	8.76578	7.55615	7.75125	7.29308	8.38943	7.95859	8.36235	8.1023	7.688	8.18469	9.72739	5.77108	8.04424	8.88416	8.15876	8.44828	8.19171	8.54207	8.92462	8.21857	8.53685	8.859	9.53628
ADCK4	4.18679	5.02931	4.66019	5.0409	4.46813	4.76699	5.36269	5.17308	4.51572	3.20934	4.8877	3.75902	4.35942	4.67121	5.94156	5.54997	4.11759	3.72883	4.5868	4.02806	4.10911	4.2545	4.01924	4.05166	4.05288	4.10872	3.72645	4.47978	5.53739	6.39243	4.58657	4.30891	3.53961	5.43566	5.54401	5.68704	4.14034	3.90792	6.38031	3.09488	5.45182	4.66385	5.04251	3.89758	4.29718	4.25909	3.18694	4.13533	4.7993
ADCY1	5.80195	5.66736	5.50339	5.74878	6.72261	5.35802	5.59075	7.07278	6.18874	5.51077	5.12237	5.97758	6.20962	6.39267	5.83248	5.07101	5.50708	5.21134	6.15688	5.70289	5.9484	6.02357	5.90505	5.81688	6.91029	6.90898	5.58773	6.23654	5.68288	5.21427	6.27866	6.36939	6.49853	5.82197	5.65871	6.02495	5.44036	5.74365	5.67044	4.8747	6.78737	5.98999	6.111	5.0368	5.98285	6.63469	6.33316	6.10772	5.47753
ADCY10	3.74447	4.71838	4.63848	3.17521	3.8687	4.87271	3.41369	4.1665	4.12055	4.93011	3.40118	3.95153	2.76204	3.75842	3.62439	3.46413	3.28803	3.68452	3.86362	4.53655	3.21248	4.66421	3.96185	4.86268	5.13675	3.70267	4.264	3.69707	3.59439	4.52596	3.93846	4.5112	4.1362	3.78879	4.04149	2.89508	4.64199	4.38113	2.9932	3.49171	4.49217	4.9224	3.72338	4.29364	4.01944	4.72127	3.79793	4.78921	4.11609
ADCY2	6.19924	8.01439	5.63283	5.40019	5.43646	6.11678	5.4692	5.48311	5.8231	9.22927	5.64133	7.08103	5.67493	5.29881	7.09241	8.25312	7.35668	7.36567	6.8274	7.22682	6.19338	6.65604	7.65703	6.68729	5.24962	4.69994	5.20367	4.63237	5.43762	5.66614	5.82584	5.39176	5.5323	5.46233	5.41473	7.69054	6.43487	6.00265	6.33935	7.55249	4.73977	5.98714	6.02576	6.44351	6.31965	5.14355	6.00011	5.42295	6.98034
ADCY3	7.88504	9.07801	7.56941	7.73622	8.14255	7.14484	7.3331	8.06829	7.73136	6.67351	7.67684	7.9415	7.51621	8.11688	7.94564	7.84062	7.73724	8.16724	8.55556	7.39171	8.5067	8.12016	8.26064	8.13687	7.56299	7.5192	7.87753	7.72917	6.92915	7.51552	7.21157	7.81527	6.99166	7.79937	7.78439	7.32505	7.93432	7.14819	7.90647	8.40165	8.54204	8.27915	7.76929	7.60854	7.31949	7.17958	8.27009	7.85963	7.57679
ADCY6	7.51612	7.06157	7.61548	7.35599	7.72246	6.94985	7.4967	8.28571	7.67292	6.66078	8.20397	7.19499	7.79359	8.54653	6.6456	6.93836	7.64267	7.56219	7.70218	7.13604	7.33568	8.16532	7.86672	8.0423	7.2461	7.33594	7.29998	7.59939	7.3907	7.36903	8.10212	7.94077	8.17865	8.46017	7.43064	7.51129	8.19656	7.32619	7.43702	7.60954	7.91694	8.19953	8.49405	8.05782	7.5952	7.79433	7.58628	6.72121	7.35535
ADCY7	8.29944	5.99293	8.69006	8.5049	8.25021	7.54441	8.61019	8.5035	8.01491	7.44282	8.66927	8.40336	8.66563	7.64293	8.00382	7.67368	7.51807	7.7168	7.22122	8.59811	6.94556	6.14486	8.01159	7.56105	8.2979	8.28849	8.90454	8.46607	8.55915	8.83127	8.75293	8.84096	8.43095	7.97427	6.98179	8.88537	6.94743	8.08743	7.83651	6.78334	7.91038	8.25841	8.46376	7.65005	8.28144	8.21096	8.18922	8.00238	7.98502
ADCY8	3.06338	3.60294	3.62101	3.38491	3.93685	2.26733	3.48153	5.14945	6.59491	4.09825	4.46165	4.24993	4.86137	5.06836	4.3055	4.63357	5.61004	4.6479	2.59562	2.7475	3.06584	4.40378	2.27239	4.06005	5.93123	4.88185	4.29699	2.79514	5.53487	3.4444	4.55575	4.34186	4.01097	5.21187	4.25045	2.36757	3.80469	3.0785	4.3994	3.97602	5.60771	3.82641	5.37579	5.15906	2.66627	5.49199	4.81612	5.95755	2.76894
ADCY9	7.35445	6.77021	7.32523	7.28341	7.44229	7.4472	7.20847	7.32059	7.45721	8.37834	7.25812	7.9522	7.20541	7.59086	7.23576	7.2239	7.0358	7.53045	7.34881	7.4122	6.33699	7.6739	7.52494	7.2202	7.4887	7.62204	7.75847	7.84525	7.4574	7.64175	7.74706	7.14017	7.63227	7.29766	6.92774	7.43054	7.28177	7.39874	6.82344	7.47671	7.68769	7.83697	7.69335	7.66712	7.49637	7.84524	7.5353	6.87828	7.41335
ADCYAP1	4.76883	4.24747	4.73937	4.5492	5.58757	4.9069	3.72445	4.86525	6.67737	3.81077	6.80068	6.69626	5.90148	4.42647	5.13622	5.07796	4.85999	5.4501	4.90279	4.64668	4.87853	5.17575	4.33218	5.56677	5.52414	5.2368	4.76199	4.79402	5.69545	5.74241	6.40139	5.01885	5.41141	5.915	5.64874	5.84901	5.09107	5.53881	5.98793	4.62319	4.78501	5.50398	4.03458	4.10862	5.64141	5.89875	5.88375	5.49437	5.62576
ADCYAP1R1	4.87107	3.1416	4.68372	4.79148	4.85461	3.7364	5.83349	5.42681	4.16143	4.16516	5.16724	5.45782	5.172	5.3804	5.141	5.57246	4.64023	4.87855	5.79768	4.08877	4.92454	3.69607	4.25802	5.72958	3.7737	3.61711	5.68752	5.79077	4.20115	4.41777	3.7444	4.804	5.06357	6.23248	5.08127	5.58115	4.29519	5.65178	5.09487	5.48901	5.6885	6.23251	5.43561	5.34582	3.93674	3.63122	3.40713	3.67923	4.53177
ADD1	8.67671	9.10565	8.65285	8.95465	8.96246	9.10062	8.69262	8.80947	8.93807	9.37722	8.96124	9.09177	9.13034	9.5207	8.44746	8.89089	9.09802	8.75883	8.86215	8.45976	8.70552	8.83602	8.99474	9.23245	9.17358	9.16588	9.24215	9.14508	8.77076	9.23245	8.99101	8.9225	8.98017	9.38626	8.99716	9.18051	9.00067	8.44726	8.66499	9.0458	9.22949	9.44366	9.41234	9.11135	8.92613	8.67669	9.13458	8.7464	9.05875
ADD2	4.55063	5.50423	4.99352	5.32657	4.73836	5.22447	5.05086	5.53849	5.76875	5.42692	5.97088	5.21237	5.41246	4.65222	4.55675	5.4354	4.91573	5.27305	5.60748	5.60217	6.07982	5.85108	5.54056	5.73738	5.40445	5.47341	5.1555	3.71688	5.2521	4.00967	5.65291	5.66272	5.37661	5.47836	4.93914	5.71484	5.23679	5.98155	5.38715	5.82762	5.64858	4.85019	5.00736	5.24785	5.00609	5.5073	4.50555	5.36713	5.03029
ADD3	10.962	10.3762	10.5113	11.1726	10.3814	11.6582	10.8265	10.1659	11.0151	9.29926	10.4918	10.304	10.4978	10.0727	9.95918	9.90888	11.1275	10.094	9.85066	11.112	9.15035	10.1182	10.3587	10.2485	11.0337	10.6523	10.4124	11.1443	11.1001	10.9798	10.5802	10.5747	11.1526	11.0362	10.463	10.3449	11.0331	8.76125	9.67307	10.8438	10.799	10.4473	10.4808	10.568	10.9088	10.6321	11.1461	10.6361	11.4315
ADD3-AS1	4.15314	3.86692	4.58381	4.64283	4.85258	5.51071	4.00074	3.11067	3.31841	3.39633	3.64089	4.61229	3.42352	3.53848	3.14603	3.33114	3.98044	2.693	4.34404	3.70595	4.03257	3.88771	3.797	4.12148	4.38754	4.79496	4.90465	3.74906	3.30171	5.36233	4.03821	5.12457	3.35062	5.17313	3.73816	4.50552	4.87204	4.02834	2.59172	3.14116	4.27662	4.28083	2.93375	4.05552	4.77447	3.08445	4.47086	5.30843	5.22357
ADGB	3.96342	2.02392	4.31193	3.72982	4.25853	2.62277	3.62844	3.6089	4.35054	3.55103	4.39147	0.675161	3.58651	2.63859	1.80673	4.03936	2.63878	1.82257	4.00473	4.7525	3.96584	2.28859	2.76739	2.161	2.36934	3.90557	3.8859	4.44548	4.51814	3.41308	5.01461	2.16654	3.6554	4.36445	2.27318	4.71994	1.5755	3.71143	3.86685	2.71783	4.87443	3.00014	3.92135	3.96394	3.63527	3.98037	3.03669	0.656621	3.09823
ADH1A	6.21751	7.84919	4.59717	4.06595	4.20314	4.48687	3.79701	4.40627	4.29509	6.10869	4.72719	4.08539	5.85333	6.7454	3.316	6.01325	5.48063	4.8311	6.05273	6.31979	6.36019	5.88774	5.89247	5.96382	3.63078	4.02555	5.01066	4.669	5.3788	4.76319	5.48293	4.97324	4.51855	5.21582	4.73549	5.08738	7.44793	5.32166	5.91562	5.92968	4.81798	4.4174	3.75268	5.52951	5.43422	3.7981	4.79977	5.03445	6.41617
ADH1B	9.65708	11.9699	5.02473	4.73976	4.28815	7.83668	4.89326	6.67694	5.7005	10.3681	7.86382	7.83668	9.56587	10.7098	7.86417	8.5828	10.662	7.77724	9.89085	10.4077	9.46878	9.02433	10.0968	9.47841	4.0055	5.71621	8.20265	7.55568	6.66678	7.03131	6.30265	5.20248	4.82727	5.62286	5.75035	8.63921	11.7243	5.41847	10.8631	10.1506	4.72546	5.41567	3.95366	8.76933	8.45432	6.58595	8.7178	8.9088	10.5128
ADH1C	7.51309	10.7519	4.95979	5.19893	4.64619	7.80828	5.31585	4.60034	5.42071	7.61217	5.54765	5.69332	5.78387	7.62891	7.96944	7.03608	8.62017	5.28017	7.1245	8.27727	6.02422	7.53889	7.72353	7.14103	5.32761	5.54987	8.25626	6.16468	5.87337	6.82805	2.91642	3.16359	3.82498	5.51791	3.29661	6.46893	9.3776	5.0931	7.33988	7.78276	5.13166	4.07128	4.515	5.6277	5.34945	5.56902	7.06237	8.18138	9.13292
ADH5	9.91522	11.1818	9.51067	9.61708	8.91856	9.89597	9.76226	9.54832	9.578	9.50846	9.72619	9.56811	9.42795	9.78073	10.5908	10.3127	10.6599	10.0028	9.52878	10.3915	9.4272	9.55323	10.1898	9.73536	9.33944	9.48796	8.8037	9.53117	9.56916	9.59033	9.16756	9.05736	9.30843	9.59649	9.58148	10.2181	10.5314	8.66809	9.355	10.5204	9.71504	9.03028	9.12009	9.74322	9.69053	9.47559	10.0235	10.0946	10.3531
ADH6	2.45331	4.93614	4.8103	3.17565	4.98265	3.75095	4.46017	3.52716	4.21812	3.77158	4.35885	5.15157	3.42838	3.99712	4.70095	4.99503	4.31835	3.07267	5.12226	4.40321	3.04224	3.53905	4.6536	3.76277	5.10565	5.01587	3.76641	2.81199	3.89037	5.13863	3.2837	4.7532	3.29773	4.45628	5.1655	4.1451	3.68345	4.95443	5.25334	2.92047	4.30104	3.79588	4.82043	3.58023	5.09407	4.99145	2.66531	4.50226	3.44872
ADH7	5.10507	3.80253	4.7392	5.14525	5.32145	4.13776	5.08688	6.39533	5.81808	6.28037	6.06707	5.57278	5.79749	4.70875	5.68122	5.0181	6.04601	5.32961	5.62282	5.47127	4.53592	5.97312	4.95859	5.50107	6.47173	5.62603	5.46465	5.25439	5.50856	4.62851	3.31059	5.71949	5.38271	5.42642	4.85089	5.74535	5.77141	6.39686	6.01687	5.03521	4.93351	5.76874	4.63865	5.02317	5.96036	5.60874	5.44871	5.4338	5.76725
ADI1	9.41461	8.45295	9.56539	9.47318	9.29196	9.27251	9.84601	9.68745	9.34131	10.3112	9.63437	10.1432	9.06332	9.68297	9.27145	9.84598	9.60041	8.98073	9.31908	10.1818	7.81946	8.79923	9.7316	9.99411	9.40652	9.688	10.2444	9.45906	9.54921	9.41164	9.69089	9.88151	9.49317	9.62726	9.4664	9.48781	9.85434	9.30156	9.37187	10.0544	8.76875	9.41993	9.27697	9.14361	9.95315	9.57573	9.08718	9.70331	10.3902
ADIPOQ	8.81064	8.7845	6.03741	6.88308	6.16646	5.98576	6.20449	9.64125	8.54028	11.687	9.48177	10.9316	10.953	12.0642	9.23401	10.1501	7.92219	8.94707	9.52914	6.6497	8.15986	7.27215	8.66811	10.9468	7.19513	8.38034	11.2101	10.3439	10.2497	10.6834	8.3382	4.90008	7.42818	8.8037	7.88349	6.46248	12.1274	7.60439	11.8023	10.962	5.05734	7.14085	5.78192	9.45241	10.0356	8.35077	9.68234	8.76358	11.9493
ADIPOR1	8.74487	8.84735	9.0537	8.32971	8.60167	8.56961	8.77939	9.29632	9.0713	8.85524	9.09994	9.12222	8.67016	9.23062	8.68804	9.03558	8.63081	8.777	9.03447	8.57206	8.81073	8.78862	9.24116	9.21044	8.23317	8.79977	8.8814	8.36347	9.10506	9.00794	9.03963	9.34901	9.29327	8.70612	8.87175	8.85624	8.44907	9.24888	8.82046	8.381	8.4152	8.72508	8.63164	8.66354	8.94041	9.16906	9.24515	9.07868	9.14525
ADIPOR2	8.87215	9.54561	8.69828	9.22235	8.89612	8.52925	8.78925	9.29157	9.09999	9.33836	9.35889	9.62771	9.4807	9.76874	9.38181	9.57927	9.19162	9.39925	9.38999	8.97426	9.23446	8.65403	9.25742	9.52582	9.25974	9.10236	7.97369	9.31952	9.26439	9.336	8.98802	9.00255	9.04742	9.36003	8.9572	8.80452	9.50972	9.16467	9.50448	9.95675	8.94342	9.26026	9.08785	9.13248	8.89014	9.5554	9.41328	8.86654	9.57036
ADIRF	9.4173	10.414	9.27252	9.70169	8.85513	9.93863	9.44978	9.72037	9.82276	10.3889	10.0614	10.4596	10.3491	11.2555	8.57398	8.91216	9.88757	9.82429	10.1134	8.86531	9.4939	10.6863	10.1177	10.2938	9.52477	8.79688	11.1099	10.6863	9.5934	10.1833	10.5438	9.23135	10.6074	10.4435	8.38225	9.84779	11.3205	9.31339	10.5329	9.96922	10.3535	9.57595	9.39094	9.373	9.25635	9.03399	10.1693	10.6151	11.5294
ADK	8.50895	7.17289	8.76517	8.15477	8.04935	8.26012	8.55294	8.43321	8.95132	7.78975	8.29186	8.17981	8.15407	7.97677	9.00243	7.93334	8.20924	7.91643	7.76281	8.28614	8.12718	8.09732	7.51247	7.5473	8.40928	8.57933	8.82317	8.42541	8.49466	8.46389	8.25223	8.58068	8.0822	7.4622	7.60439	7.69974	7.67641	8.73755	7.56348	8.59891	8.07071	7.56947	7.66363	8.04187	8.37783	8.49091	8.63095	8.70761	8.42173
ADM	11.3333	12.3538	8.33682	9.44277	11.1213	12.0111	7.86681	8.75069	9.67605	9.09719	9.03583	8.92946	9.45725	9.18869	10.5844	9.71849	10.603	10.5241	11.3521	11.2283	12.2173	11.7855	10.7202	10.6861	9.13034	8.19752	9.54749	9.12202	8.61804	7.70361	7.94745	8.51872	8.46152	9.4685	8.27769	11.6737	11.6831	10.2478	11.5482	9.27754	9.41041	10.2506	10.1969	9.01911	8.96954	9.31813	9.2187	10.0893	9.70677
ADM2	6.06651	4.51107	5.52194	5.8593	6.82666	5.92984	6.04034	4.70698	4.88755	3.70301	4.7239	5.79306	4.46062	4.70833	5.49129	5.71324	4.72663	6.1934	5.39637	5.26517	5.09717	5.99618	5.78889	4.04414	6.65315	4.95403	5.69258	6.71598	5.32424	5.3162	5.71517	4.45049	3.93867	3.97546	5.91361	5.87588	4.02386	6.48775	5.92504	5.90267	6.28198	6.04249	6.33571	6.26702	4.6905	5.69148	5.12758	4.02969	3.99967
ADNP	8.98558	8.6118	8.82253	9.49408	8.75974	9.06103	8.96154	9.02033	8.99715	8.9949	9.0161	9.32808	8.91856	8.99105	9.09806	8.9352	9.48386	8.89241	8.95101	8.91258	8.37311	8.44122	9.02394	8.81225	9.09427	9.00591	8.75195	9.44358	9.17103	9.0458	9.01467	8.88949	9.27002	9.01396	9.30758	8.89874	9.15914	9.17858	9.09684	8.43023	8.72674	8.80955	8.7592	8.68679	9.40233	9.2098	9.02249	9.36924	9.16076
ADNP2	8.1752	8.8129	8.15892	7.97295	8.28931	8.44395	7.65783	7.53586	7.82074	6.51724	7.74969	7.67613	7.63732	7.73704	7.58779	8.49365	7.98006	8.84943	8.4514	8.29517	7.31152	8.62295	8.13555	7.9329	7.82785	7.55278	7.71392	7.95508	7.67728	7.02653	7.63091	7.22827	7.52149	7.26394	7.53846	8.25182	8.14537	8.56678	8.09666	7.41249	7.98647	8.18937	8.1932	7.8316	7.7394	7.757	7.93221	7.52247	7.82253
ADO	8.09479	7.55969	8.53576	8.5489	8.26337	7.64097	8.41264	8.01368	8.16024	8.04588	8.50123	8.40447	8.03511	8.17826	7.92831	8.27239	7.66832	7.866	7.99141	8.21685	8.38588	7.15386	7.96675	8.20056	8.31132	8.36678	8.20424	7.96787	8.49675	8.51788	8.50083	8.18971	8.41502	8.37019	8.25753	8.11129	8.1911	8.88506	8.72477	7.78364	7.6093	7.81006	7.68363	7.90664	8.35473	8.21214	8.34157	8.26401	8.24016
ADORA1	6.06341	5.87873	6.32485	6.49648	6.89601	5.8327	6.11359	5.85851	5.83909	6.04183	6.31623	6.03986	6.2203	6.80012	5.48341	5.78038	6.44832	6.20299	6.51605	6.23801	6.16096	6.55039	6.36338	6.02446	6.41332	6.12621	5.9872	6.09252	6.37069	5.47748	6.8104	6.2771	6.18019	6.80087	6.06315	5.96376	6.24031	6.06854	5.80383	6.49996	6.63039	6.8013	6.56775	5.94536	6.69092	6.60579	6.52822	6.05162	5.92114
ADORA2A	5.60375	6.47533	4.76656	5.31562	5.28546	5.56972	5.30394	5.68522	5.31857	6.45942	4.97238	5.06084	5.08855	5.85565	5.97831	5.72391	4.68916	4.70395	6.48548	5.78976	5.58455	5.75678	5.82778	5.09725	5.01393	4.73403	5.5881	5.49486	5.26393	5.60587	5.73968	6.02206	5.32691	5.75059	5.32943	5.70007	4.27603	6.00281	5.58802	5.26317	5.42387	4.7872	5.89212	5.35383	5.57752	5.18581	5.16819	6.49093	6.35069
ADORA2B	6.50972	4.7769	6.78562	6.96108	6.61442	6.88187	7.33911	6.63682	6.3082	5.10279	6.5284	6.62336	6.05088	6.99745	5.95369	5.75289	6.45799	5.86612	6.43855	6.95984	6.93715	6.90224	6.74095	6.46073	6.26022	6.41287	5.89107	6.56349	6.73796	6.73214	6.19203	7.13332	6.50486	6.95826	6.16736	6.34649	5.11175	6.89618	6.43118	7.00893	6.11531	6.70315	7.17956	7.40325	6.87306	6.75671	6.11404	6.44672	5.64376
ADORA3	8.00287	5.9108	8.72216	7.19851	8.23298	7.63656	7.72519	8.84186	8.37562	6.22363	8.97185	8.44392	9.07029	8.69102	8.51361	8.42933	8.18536	7.51498	6.47546	7.74271	7.29802	6.70574	8.04171	7.65844	8.13742	8.91809	7.45824	7.30892	9.16315	7.63124	8.91349	9.30462	8.95625	8.46963	6.50197	8.62235	7.64302	5.92139	6.51186	8.23003	8.32658	7.92443	7.82206	8.44841	8.1703	8.91139	8.59212	8.86264	7.00046
ADPGK	9.12193	8.87638	9.26891	8.92655	8.96512	8.82056	9.01942	9.20242	9.194	7.74835	8.98404	8.87753	9.26066	8.91434	9.83621	9.34957	8.85025	9.05616	8.87443	9.0488	8.66538	8.58551	8.85663	8.54561	9.07676	9.10052	9.31136	8.93438	8.74662	8.79854	8.6168	9.25878	9.05616	8.92941	9.00586	8.86931	8.377	9.3865	8.82607	8.67925	8.6782	8.78851	8.72191	8.71926	9.40979	9.60337	8.8942	9.15993	8.65311
ADPRH	4.9695	5.48183	4.66857	4.79652	5.14817	4.41768	5.2318	6.00754	4.59367	5.09579	5.07042	5.8159	5.01933	6.11988	4.89006	4.84204	4.95728	3.88416	5.55755	5.54436	5.81707	5.87216	5.2715	5.07376	4.72993	5.19977	4.53941	5.53924	5.05103	4.34291	5.49245	5.69282	4.90576	5.16553	5.56354	4.99756	4.99542	5.05587	4.94779	5.93529	6.49333	4.51805	5.59269	6.4495	4.81254	4.66938	4.40373	4.51982	4.69479
ADPRM	6.90148	7.27937	6.30588	6.88453	5.7578	7.63908	6.91713	6.25156	6.32294	7.26258	6.1522	6.2069	6.10578	6.23206	7.56814	7.53321	7.19148	5.67837	6.59861	6.43003	5.64727	5.19087	7.1632	7.08936	5.80538	7.18609	4.90735	5.94829	7.16837	6.83172	5.82353	6.68686	7.22594	6.71951	6.36796	6.93173	6.55693	5.95453	5.4043	7.69511	6.61869	6.36326	6.27967	6.51832	5.3361	6.46537	7.13516	7.26128	6.78212
ADRA1A	3.53176	4.39359	3.76682	3.91139	3.47303	4.91709	4.1091	4.14814	4.49258	4.35244	4.0415	3.83775	3.80327	3.56265	3.44466	4.0813	3.99351	4.37673	4.4074	4.06292	4.21703	3.13246	4.25793	3.93149	4.77929	3.51476	4.19721	3.63778	3.97897	4.4787	3.86977	4.12836	4.14356	4.28181	3.682	3.78872	4.51872	3.77172	4.15932	4.31662	3.58337	3.52263	4.73138	3.89335	4.06516	4.02493	3.59627	3.80956	4.56233
ADRA1B	4.40205	4.60507	1.82879	2.67002	1.74474	3.22535	4.25678	2.85792	3.46585	2.2053	2.66558	3.14454	4.01961	4.37307	3.90655	3.42655	3.51817	3.68875	4.19844	2.72146	2.9901	2.20332	3.59134	1.90369	3.52003	4.04618	4.17525	2.76385	1.86631	3.45395	3.09214	4.84519	2.96893	3.05571	3.23107	1.55065	2.40279	1.901	3.66511	4.61648	2.59931	4.29721	3.55486	3.36257	2.65301	2.26298	4.88986	4.45616	2.74749
ADRA1D	4.03486	2.415	3.875	3.15388	4.69228	3.82548	4.1117	3.91615	3.56941	2.96394	3.8951	4.60207	4.08719	3.78378	3.60033	3.77184	4.51102	4.12673	3.91302	3.67853	4.13016	3.41951	4.35189	4.09686	4.21194	3.85446	3.98773	2.5519	4.33261	2.44295	4.67094	4.15325	3.17648	3.40842	3.90017	4.42556	3.47612	3.64175	3.69008	3.40736	4.86487	3.46004	4.79313	3.8773	4.04411	3.91776	3.34933	2.79224	3.15344
ADRA2A	7.41158	10.0832	5.88904	6.2422	7.83744	7.01436	6.12706	6.09585	6.95924	7.11829	7.54032	7.53369	7.57337	9.00939	6.38576	6.62974	7.40154	7.30688	7.96176	9.27106	8.13954	9.53741	7.85736	8.26562	7.53285	6.40068	6.73257	8.17239	5.91823	6.72598	6.12779	6.49712	7.4875	6.95521	6.76749	8.13653	9.73573	7.06336	8.38233	7.51247	8.01647	7.33405	6.49297	6.80146	7.52363	6.80581	6.93529	7.00393	7.78321
ADRA2B	5.33063	6.21789	5.90146	5.77685	5.91085	4.81533	5.16565	5.28266	4.94089	4.19293	5.01416	3.70502	4.03355	5.77015	5.49011	5.64839	5.81528	5.26982	4.04862	3.48962	5.08705	6.30661	4.55356	5.45635	5.90501	5.15325	5.28814	5.1914	3.45787	5.68226	5.70963	5.50784	5.59194	5.53608	5.44657	6.35196	5.25107	3.85024	6.04679	4.26865	3.26287	5.67369	5.67231	4.65146	5.87868	4.89001	5.37828	4.03126	4.57112
ADRA2C	5.45813	6.78061	5.11089	4.13836	4.74489	3.23616	5.16195	5.50685	4.79275	6.14096	4.6564	5.33121	5.42294	4.84353	3.80944	5.47871	6.3002	5.27992	5.74972	4.48806	5.45741	6.53632	5.7054	5.00772	4.8766	3.5431	5.0125	6.2267	4.14009	4.74313	5.53266	4.71425	5.38405	5.47201	4.51307	4.79306	4.81128	2.8918	5.18836	6.17104	5.98328	5.23213	6.16763	6.0659	4.27798	5.63278	5.63082	4.79963	4.95125
ADRB1	2.90724	4.02859	2.70664	4.03382	2.80954	2.84927	4.73155	4.15576	4.07292	3.30777	3.44754	4.33022	3.87709	5.32867	2.84292	4.41109	3.49101	6.35082	3.22189	3.88806	3.74928	3.57144	3.68449	3.56749	4.89055	2.6169	4.8655	4.10586	3.41692	3.51626	2.8546	3.26008	3.27534	3.07168	1.91976	4.70252	3.37179	2.89689	2.85194	4.73529	2.98881	5.32855	3.51698	4.99179	3.22689	3.99139	3.75333	4.40513	2.60401
ADRB2	7.45172	8.09558	7.27124	7.48944	8.07994	6.4207	7.1535	7.92338	8.03108	8.45798	7.67814	8.0848	7.99798	8.05226	7.36545	8.09979	8.20227	7.47542	7.75381	8.83924	8.04808	7.22136	7.42417	7.52687	7.66015	8.04175	7.37096	8.05424	8.54319	7.43569	7.05311	7.26776	7.47739	7.97999	7.00345	7.58732	8.42313	7.18453	7.56122	7.97206	6.73737	7.82346	7.6069	6.63807	8.09391	8.14227	7.91401	8.19329	8.47624
ADRB3	3.28056	3.87709	4.80634	3.49608	4.56356	4.04291	3.74288	2.6431	2.83007	3.12547	3.78397	3.9928	2.7382	3.74266	4.12944	3.72361	4.10495	4.0376	3.24224	3.16231	3.49007	3.66605	3.03375	3.32565	5.14197	3.29693	3.29566	3.91475	2.92253	4.5716	3.20531	3.1092	3.11271	4.06413	3.34122	4.22853	3.70783	4.51642	4.45416	3.77641	4.03509	3.52596	3.64748	4.47747	2.79636	3.1471	3.01936	2.8612	2.85342
ADRBK1	6.70454	6.78468	6.97611	6.72622	7.27535	6.23514	7.05127	8.01178	7.36355	6.87336	7.6455	6.50015	7.47037	7.61255	6.31438	6.8426	6.81055	6.9468	7.57754	7.25382	7.85889	7.48755	7.15749	7.66834	6.5674	7.4304	6.74462	6.85706	7.03794	7.46762	7.10575	7.066	6.67462	7.41653	7.34762	7.54355	7.13253	7.6213	7.27835	7.05387	6.83999	7.48118	7.68585	7.64246	6.77158	6.67498	6.63072	6.7329	7.04412
ADRBK2	6.93661	5.9268	7.09927	7.30156	6.35371	6.3382	7.03151	7.26339	6.41773	6.14942	6.83052	6.84197	7.36131	6.72494	6.86699	6.6512	7.1419	6.3233	7.14962	6.56104	6.66436	6.84731	6.73655	7.26834	6.87145	6.92991	6.68879	6.37047	6.89986	5.89623	6.21395	7.02634	6.87747	6.88664	6.01445	6.92485	6.43936	6.44991	6.71023	6.11069	6.59253	7.06242	7.17539	7.33871	6.75328	6.80093	6.83125	6.46219	6.98081
ADRM1	8.42088	8.82655	8.51055	8.26198	8.76488	7.97881	8.08759	8.70907	8.24825	9.24132	8.40004	8.7943	8.37992	9.01144	8.12295	8.48503	8.29081	8.77033	8.73224	7.78484	9.33671	8.79846	8.47179	8.53205	8.45011	8.60757	8.48862	8.50772	8.42523	8.56498	8.69091	8.67535	8.38924	8.46214	8.49523	8.55305	8.3041	9.44887	8.83688	9.03207	8.74044	8.48422	8.38627	8.62772	8.48557	8.40128	8.50302	8.27431	8.0984
ADSL	8.84282	8.52467	9.03943	8.93587	8.74486	8.5013	9.20343	8.87865	8.62924	10.6341	8.72231	9.68181	8.72773	9.04345	9.21041	8.98588	8.83896	8.99721	8.53343	8.92291	9.51124	8.41838	8.8664	8.96835	8.83447	9.05902	8.55036	9.49831	8.7495	9.0742	9.23451	9.00942	9.47247	9.07781	8.56426	8.78911	8.9856	9.59112	9.47781	9.12072	8.99264	8.50792	9.26167	9.35668	8.67452	8.89312	8.31139	9.30345	9.29639
ADSS	8.45866	7.83992	8.75308	8.27405	8.06583	8.44648	8.57798	8.00828	8.43152	7.52723	8.41837	7.46868	8.18115	7.16313	8.08564	8.81367	8.8549	8.06589	8.04296	8.4086	7.95998	7.30237	8.18219	8.22208	7.47307	8.16788	8.05701	8.13979	7.99948	8.08949	8.3181	8.30286	8.11555	8.05413	8.97742	7.88128	8.2743	9.19574	8.7499	8.19455	8.00183	8.16493	8.09595	8.54856	7.54693	7.90156	7.88894	7.41643	7.73331
ADTRP	7.46672	6.27742	8.56066	6.51006	6.65028	5.61722	7.35707	6.32717	6.06679	6.50768	7.12211	6.62665	7.32793	6.03662	5.90861	6.69502	6.83293	6.25836	7.05092	6.67541	6.97689	7.15633	6.15822	7.14584	6.75234	7.10166	7.08601	6.58373	6.2968	6.87212	6.72293	6.91291	6.79068	7.68517	7.04701	6.99471	6.33481	8.02535	6.8632	6.15577	6.44171	6.74883	7.08743	7.1784	6.52934	6.34452	5.74376	5.77748	6.8623
AEBP1	9.69984	11.2465	9.78502	8.61487	10.0246	9.15029	9.32886	9.69128	9.90879	8.38326	8.72748	10.3825	10.6707	9.90722	8.81985	8.85809	8.95859	8.44754	10.4221	8.17007	10.3913	10.808	10.0197	9.28726	11.5582	8.80305	9.00586	10.8668	9.54227	9.69685	10.7639	9.4002	9.72844	9.88987	11.6272	9.88503	9.45059	8.38638	8.50866	9.173	10.609	10.0911	9.48685	9.88208	9.39905	8.6057	9.80331	9.46869	9.49694
AEN	6.60099	6.46446	5.78083	4.96238	6.83985	5.27219	6.11888	5.70937	5.05137	6.92148	5.70899	5.49063	6.62168	5.82934	6.61663	6.46316	6.12977	6.92744	5.72164	5.60194	6.34466	7.07919	4.97632	5.10467	6.6263	6.01093	6.34994	6.164	6.2503	4.39092	6.05277	5.11819	5.83916	5.80985	6.34433	4.91269	5.85184	7.69482	6.04324	6.47166	6.15549	6.41228	6.10624	6.79207	4.45462	6.05869	5.88439	5.92997	5.47444
AES	7.58632	8.07541	7.16915	8.24254	7.53086	7.98778	7.52554	7.72259	7.20121	9.11396	7.64552	7.42527	7.78491	8.60946	7.22797	8.07426	8.08286	7.76369	7.66	6.97808	8.44527	7.52405	8.94484	6.84696	7.9608	7.58219	8.13913	7.9724	7.95858	8.18805	8.45901	7.50044	6.84785	8.10514	8.07966	8.0313	7.95615	6.83145	7.74076	8.75766	8.4056	8.54672	8.15433	7.82054	6.94918	6.67454	8.43142	8.26847	7.54954
AF007147	6.35396	6.3886	6.37443	5.7243	4.90991	6.8101	6.66046	5.36855	4.70578	6.18743	5.63462	5.5047	6.27709	6.55305	5.95022	5.01133	6.97476	7.10865	7.45521	7.2749	6.91345	6.86301	7.35886	7.05486	4.35947	6.45249	5.53064	4.74438	5.42606	4.79723	5.01252	5.29114	4.82459	4.97242	7.72701	7.62058	6.8936	7.47806	7.37962	5.24275	5.08727	6.7476	5.27426	6.43689	4.7414	4.9333	6.12498	4.9276	5.5833
AF070581	4.27618	4.49199	4.9426	4.74236	4.19582	3.49507	5.14346	6.45927	3.97559	3.41943	2.82847	5.5645	4.60049	4.59327	4.42447	4.48348	5.26326	4.82804	2.5408	3.5704	4.57331	6.02536	2.9089	4.08824	5.96306	4.29003	4.82804	5.4235	4.98583	4.74253	3.31394	3.42506	5.00666	3.87625	4.14231	4.84406	3.64739	2.69482	4.60256	5.06471	5.20696	5.29353	5.04632	4.93815	5.32494	1.91619	5.38845	5.07382	4.96036
AF090939	5.58583	6.05962	4.99042	4.92391	5.4723	4.6545	4.25595	6.14748	5.22179	7.76653	4.42176	5.50629	4.59896	6.257	5.46941	6.99017	6.52182	7.15618	5.5194	4.97536	5.16467	6.73554	5.13928	5.83852	6.52803	6.01478	4.61819	3.42649	4.80076	5.77549	4.62239	3.91638	4.33829	4.29332	6.70514	6.2274	6.45705	7.37476	7.22018	5.53921	4.8553	6.02793	4.96788	6.09999	3.67358	5.27812	3.51811	4.91565	5.34515
AF198444	4.57132	3.26539	4.18182	3.28051	4.99309	4.49241	2.71334	2.81453	5.22554	3.25591	3.99229	4.01023	3.65941	5.72811	4.47779	4.2512	3.92811	5.96149	2.36339	4.06593	3.22707	5.10799	2.32763	2.66667	5.16845	3.78735	5.64938	3.57034	4.68013	3.30887	2.2636	5.35071	4.07905	4.43771	3.62189	4.7428	3.77062	4.97331	6.29456	4.01555	2.23203	4.72778	4.44569	6.11239	3.1585	3.6403	2.63992	3.55371	2.55781
AFAP1	5.36959	5.91079	5.55288	5.87273	5.85427	5.7059	5.25492	5.52868	5.51255	3.99971	5.08794	6.01509	5.63374	5.59991	4.92227	4.24192	4.65824	5.414	6.08615	6.1809	6.12706	5.90105	5.92613	4.51572	6.16067	5.01988	5.11295	5.16046	5.04694	4.94132	5.89982	5.69224	5.35179	5.05294	6.26157	5.27703	5.3923	5.82686	5.07758	5.25116	5.89077	5.25646	6.2111	4.85248	4.7746	5.20149	5.61624	4.7855	4.29475
AFF1	9.30883	10.0067	9.35813	9.15118	8.71714	9.60902	9.36553	8.3412	9.22638	9.67833	9.10697	8.98025	8.93142	8.5201	9.92456	10.172	10.1366	9.52037	9.11712	9.68321	8.44722	8.90339	9.48524	9.63731	9.29806	8.45197	8.82709	8.87994	8.76934	9.07987	8.86414	8.84315	8.68437	8.58252	9.5453	10.067	9.94629	9.57493	9.7126	9.71023	9.10516	8.95924	8.90127	9.18276	9.16416	9.16873	8.69798	8.4276	9.23613
AFF2	4.01528	5.15033	3.8598	4.50164	3.45837	4.47332	4.74168	4.64064	4.75201	4.80091	4.00142	4.29748	3.8961	4.66707	4.88475	4.21671	3.43221	4.59304	4.64194	5.12898	5.16105	5.176	4.7401	4.50794	4.10485	4.67567	4.05714	4.06352	4.27544	4.68524	4.3478	4.06966	4.13858	4.41369	4.69208	4.0679	4.63627	5.47615	5.28503	4.26998	4.19476	3.95549	4.19184	4.58049	4.68194	4.66417	4.37823	3.01033	4.39701
AFF3	4.11506	4.06026	3.22484	2.85976	3.42032	4.19525	2.39416	2.37555	3.65168	3.47178	3.23072	3.44691	3.52516	2.62554	2.32815	4.21585	3.31037	2.7703	3.44593	3.6183	3.6109	3.25822	4.20002	2.77723	2.89083	3.53537	3.30645	3.24232	3.65477	3.21496	3.59637	3.0643	2.86143	2.81521	2.82601	3.15791	2.98003	3.39809	4.07676	3.88188	4.06653	4.13514	2.7971	2.98398	2.88311	2.84065	3.6901	2.79579	3.12385
AFF4	6.62061	6.95571	6.49011	6.11765	6.74115	6.7909	6.17789	5.95366	7.11027	6.45729	6.65897	6.00459	6.28811	4.9135	6.64184	6.78534	6.72967	6.64147	6.52973	6.74589	6.608	6.70462	5.72816	7.02137	4.08155	6.63489	6.21691	6.83	6.19504	6.29819	5.83842	6.50813	5.68052	6.34865	6.76929	4.5373	6.12821	7.10707	6.99993	7.03384	6.31874	6.40264	6.12394	6.94894	5.81273	6.64866	6.33042	6.47791	6.02254
AFG3L2	8.26194	8.97075	8.3401	8.25554	8.20706	8.26	8.17237	8.17358	8.16033	9.62032	8.44701	8.66496	8.33879	8.19083	8.93251	8.77966	8.46574	8.39931	8.22014	8.17708	8.16603	8.49306	8.2593	8.96893	8.76874	8.23662	9.16866	8.07555	8.22617	8.18729	7.63206	8.08708	8.16181	8.55856	8.96321	8.18932	8.08045	9.40472	9.01526	8.45262	8.23189	8.07075	8.31229	8.19387	8.50474	8.19678	8.28196	8.39677	8.18395
AFM	5.03999	4.12836	5.55216	3.00829	6.05664	4.14234	5.73653	5.2486	3.81182	4.63395	4.65978	4.81022	4.0652	4.19364	4.36823	5.22867	2.91373	2.50918	5.09417	5.18172	5.51496	4.91304	5.01986	5.33615	4.77724	4.0145	4.16832	4.45237	3.94946	4.47551	5.20522	5.54965	5.48653	5.60624	3.99256	5.3558	4.22091	5.25431	5.37739	3.5293	4.18546	1.54192	4.955	4.786	4.56388	4.56471	5.04077	5.0504	4.70783
AFP	3.65602	5.50173	4.17985	4.20425	4.33452	4.56989	3.6791	4.47548	4.2708	2.69535	5.08375	3.73714	5.12885	3.20688	5.31136	5.33567	5.24112	3.23575	4.19196	3.48733	5.16306	3.00009	4.44778	3.75577	5.06547	5.1692	3.2835	3.13547	3.25655	4.07357	5.03038	4.36013	4.76185	2.97644	4.2651	4.69666	4.86809	4.54975	5.65333	4.29113	2.87168	3.1795	2.72223	4.59058	5.05663	3.87298	4.96212	4.26605	3.31351
AFTPH	9.27537	9.06761	9.41826	9.49918	9.04611	9.81976	9.41436	8.96233	9.18137	8.76633	9.22085	9.11743	9.24025	8.75568	8.59687	9.26146	9.20422	8.65927	9.45092	9.26039	9.62518	9.77594	9.09866	9.38511	8.96869	9.18491	8.88621	8.99129	8.90554	9.22089	9.25294	9.45969	9.48965	9.48965	8.99901	9.05131	9.28065	9.20286	9.17252	9.51223	9.26785	8.92923	9.38264	9.01704	9.6809	9.73105	9.14935	9.11311	9.417
AGA	7.74718	6.58029	8.22544	7.21781	7.61014	7.76255	7.67085	8.08869	7.98596	6.60709	7.65613	7.301	7.18114	7.09175	7.91236	7.17426	7.31879	7.09361	6.88598	6.9881	7.09213	6.76968	7.1288	7.42461	7.43889	8.20043	8.46839	7.71525	7.83751	7.7237	7.58037	7.6699	7.75372	7.14838	7.06086	7.73475	6.53794	6.66368	6.6393	7.36762	7.62364	7.31743	7.65465	7.33043	7.4174	7.52499	8.07003	8.05122	7.51683
AGAP1	7.5384	6.95436	7.79693	7.25026	7.52343	6.2472	7.52903	7.18	6.96561	7.8811	7.39802	7.64031	6.77166	7.30008	6.64902	7.05457	7.33996	7.66154	7.90161	8.16293	6.3512	7.78672	7.65808	7.63136	7.11845	6.7807	7.09875	7.77968	6.83258	7.21182	6.95465	6.88536	7.0538	7.49364	7.15839	7.20682	6.30997	7.34944	7.47925	6.83443	8.20304	7.64003	7.54528	7.57355	6.97282	6.99982	7.46795	6.84112	7.7494
AGAP10	8.94942	8.97919	9.3191	8.60608	8.41434	9.19443	8.57303	7.33114	8.1681	8.20433	8.43025	7.949	8.29363	7.57252	8.09074	8.36247	8.70399	8.72206	8.16479	8.85371	8.6391	9.23355	8.47876	8.57789	8.77512	8.10684	8.78006	8.51102	7.77675	7.82329	8.01753	8.14101	7.94554	8.73808	8.8111	8.46208	8.85639	8.88032	8.77292	8.18359	8.32701	8.94434	8.99517	9.36249	8.31774	8.15486	7.68072	7.85842	8.4669
AGAP11	8.0832	8.22016	8.26667	7.81212	7.46786	8.49829	7.87857	6.8853	7.43225	7.83061	7.59815	7.24586	7.97607	7.16531	7.70071	7.5208	8.04001	7.86949	7.68145	8.09884	7.70971	8.15773	7.7952	8.32388	7.8522	7.139	8.22476	7.78832	7.27297	7.37391	7.8247	7.65604	7.17008	8.3193	8.21191	7.98022	8.02351	8.16646	8.24568	7.66442	7.98101	8.41856	8.42821	8.20761	7.38152	7.24191	7.05307	7.28917	7.66095
AGAP2	3.57431	4.70555	4.77416	4.58051	4.72488	4.5047	4.52616	4.85269	4.7809	5.55892	4.68769	4.14683	4.1868	5.02138	4.35024	4.35187	4.42371	3.39718	4.945	5.15726	5.345	4.45298	4.6263	4.82245	4.27402	5.00452	3.80402	4.63384	5.07459	4.86641	5.41474	4.52619	4.99935	4.80307	4.33695	4.3415	4.05008	4.83906	5.14907	4.32187	5.29789	4.96088	4.89969	4.48287	5.16882	4.92923	3.8411	4.91534	4.08293
AGBL2	4.05117	3.66971	4.17924	5.32384	4.5887	4.84613	5.806	4.41971	4.34169	4.46805	4.75307	4.0342	4.88599	4.2231	3.85159	3.88981	4.61605	4.35268	3.77988	3.96123	4.80427	4.46029	4.60099	4.8584	5.45693	5.07889	4.621	4.80373	4.98404	4.46029	4.57564	4.93549	4.28274	5.46614	4.72686	4.71621	5.09421	4.95688	5.18822	3.05802	5.34206	4.26844	4.66267	4.25935	4.58853	5.13004	4.21616	4.62101	4.30246
AGBL3	3.72228	3.63076	3.74227	3.98455	2.92431	5.18435	2.67307	2.50746	2.75088	2.38212	2.66144	2.55076	4.05698	1.21464	2.59589	2.70911	2.35687	4.19005	2.23639	2.55174	2.47754	3.01086	2.99878	3.36882	4.31811	3.0834	5.0205	2.28954	4.72715	2.9402	2.39964	2.23639	4.12132	2.03154	1.62558	3.06271	2.39176	1.38907	2.87476	3.35197	2.08318	2.41823	3.11784	3.94966	1.03455	1.65851	3.78173	4.40684	3.88703
AGBL5	5.85364	5.95281	5.11714	5.43828	5.58369	5.5656	5.5864	5.25219	4.85028	4.59949	4.86374	5.56334	4.74478	6.47879	5.57318	5.18664	4.58116	6.12793	5.22789	4.77291	4.77532	4.99842	5.52753	4.71528	5.14796	4.00522	6.2247	5.09689	6.56366	5.48111	6.89838	5.1587	6.42853	5.19269	5.91955	5.40248	5.57647	3.27952	3.44945	5.4352	5.5198	5.74309	5.61991	5.26929	4.96359	4.83832	5.72281	5.97719	5.92945
AGER	3.57524	4.50912	3.8269	4.58883	4.0563	4.68997	4.38727	3.24021	4.0761	4.35949	3.52556	4.43467	4.46199	4.52803	3.53368	3.77361	5.18546	3.6412	4.90083	4.55486	4.51738	4.69174	4.44966	4.08156	3.70687	4.00028	3.98756	3.64902	3.88552	4.43277	4.96934	4.33557	3.84048	3.93685	4.72287	3.70804	3.95934	4.46232	3.93256	3.67353	3.49447	3.96572	4.34953	4.98696	4.07716	4.34755	5.2534	4.16114	4.0825
AGFG1	8.21615	8.12314	8.08416	8.61305	8.16791	8.03218	8.31303	8.41144	8.32335	7.16915	8.80348	7.97656	7.37945	7.84618	9.08232	8.38314	7.6142	8.81282	8.55085	8.40998	8.66157	8.66479	8.21119	8.17865	7.24841	7.69457	7.97164	7.27457	7.84908	7.65516	7.65947	8.07936	7.7092	7.83013	8.13007	8.19874	8.15946	9.22523	9.52969	8.40694	7.36543	7.66565	7.90607	8.45545	7.91653	8.1352	7.90214	7.73767	7.64123
AGFG2	5.30694	5.42099	4.8994	5.38303	5.28521	5.15344	5.28478	5.83399	5.79304	5.11332	5.6728	5.55576	5.45315	5.46896	5.4108	5.25501	5.24418	5.81778	5.43662	5.36499	5.38308	5.66965	5.6749	5.24169	5.80874	5.52687	5.63792	5.34385	5.61141	5.1304	5.11749	5.41395	5.0082	5.24487	5.33201	5.60208	5.15615	5.35248	5.40538	6.18563	5.27674	5.66915	5.58863	5.65807	5.32812	5.21314	5.222	5.38078	4.76633
AGGF1	7.65889	7.31648	7.74462	7.75691	7.47953	7.62004	7.63212	6.86221	7.05054	6.99918	7.09209	7.02613	7.33975	6.76585	7.52515	7.30861	7.43193	7.0073	7.11729	7.54565	7.08411	6.09602	7.35126	7.42344	7.10927	7.49011	7.47576	7.53928	7.63119	7.37186	7.21	7.30215	7.19806	7.30158	7.11721	7.47081	7.17394	7.24413	6.90829	7.38725	7.13113	6.70078	6.79884	7.1053	7.74943	7.52139	7.24395	7.17634	7.55164
AGK	7.27618	7.1842	7.34758	7.3039	7.1724	7.57005	7.22683	6.89915	6.91549	6.44626	7.22476	7.1423	6.97882	7.08065	7.132	6.7578	7.26037	7.37388	7.11856	7.58186	6.87247	7.21829	7.06162	7.07329	7.38282	7.10634	7.39369	6.55612	7.37184	7.02612	7.15126	7.1835	7.14591	7.33031	6.93	7.00198	6.85579	7.54717	7.13971	6.68944	7.37371	7.0502	7.21999	7.03568	7.22759	7.16031	7.30881	7.36099	7.34023
AGL	8.41216	7.73714	8.60118	8.47412	7.86105	8.23089	8.11298	7.82795	7.93938	11.3578	8.17839	9.58547	8.46542	7.78294	8.36475	8.57908	8.08346	8.37699	7.61966	9.45075	7.73263	7.5259	8.99527	8.24937	8.69872	8.57884	8.57506	9.18097	8.32304	9.03399	8.29887	8.57184	8.55142	7.6322	9.00149	8.21648	9.37118	6.78934	8.56376	8.64498	8.09139	7.90532	7.86378	8.00146	9.55701	9.16739	7.97547	7.63598	8.66306
AGMAT	5.68859	5.22861	6.0359	5.80655	5.91232	5.48078	5.77791	6.76425	6.18756	7.98783	5.75147	7.44943	6.81297	6.43036	5.28097	5.91117	6.51543	5.42454	5.88299	6.02214	5.68964	5.83135	5.27989	6.795	6.62282	7.01783	6.84325	5.99942	6.69688	6.66624	6.16616	6.64029	6.51936	7.24336	5.45627	6.4111	5.68524	6.66487	6.13792	4.99541	6.23828	6.22018	5.73765	5.96517	6.58513	6.70865	5.96288	6.27742	5.65988
AGO1	7.54481	7.46725	7.86246	8.00068	7.34348	7.35398	7.95591	7.92775	7.54322	7.56947	7.62862	7.59832	7.87877	8.321	7.56923	7.37592	7.80455	7.48315	7.47379	7.43494	7.76311	7.44929	7.19027	7.67053	7.91306	7.80676	7.64265	7.99216	8.03389	7.99124	8.18901	7.78822	8.03063	8.41239	7.65061	8.16774	7.57073	7.23101	7.33119	7.85197	7.95137	7.87029	7.92177	7.71097	7.99116	8.22112	8.03504	7.29976	7.62867
AGO2	7.34425	7.93908	7.60855	7.20276	7.37241	6.64107	7.03052	7.28899	7.38227	7.94972	7.27657	7.35587	6.74852	7.16039	7.17538	7.82155	7.4952	7.75036	7.59757	7.303	6.84461	8.69501	6.54735	7.16177	7.34625	7.00013	7.10086	6.30569	7.19501	7.20443	7.08199	7.12473	7.53761	7.53151	7.86997	7.57585	7.3712	8.66608	7.83377	6.12043	7.34583	7.01331	7.21853	7.73769	7.48717	7.60273	6.87165	6.6826	7.0456
AGO3	7.32373	7.30966	7.46085	7.61118	7.08947	7.03017	6.96367	6.88218	7.09014	6.36372	6.85062	6.48652	6.56624	6.55041	6.61682	6.8812	7.81374	7.29193	7.17744	7.46423	6.79484	7.17642	7.00114	7.51936	6.78657	6.73997	6.43201	7.00581	7.33633	6.45387	6.22704	6.53537	6.78559	7.28448	7.0205	6.94518	6.78371	7.62613	7.32427	7.40934	7.07657	7.29651	7.56095	7.3456	7.10645	6.95645	6.19753	6.66502	6.58517
AGO4	6.16251	6.00915	6.63487	6.05924	5.79525	6.602	6.38182	6.19359	6.12461	5.8247	6.43379	6.25995	6.54156	5.56798	6.81147	5.61425	6.31675	6.08441	6.43551	6.38923	6.20965	5.96784	6.00616	5.61395	5.53119	6.04479	7.03167	6.34226	6.50148	6.44111	5.70137	5.95987	6.1643	6.08536	5.81099	6.74965	6.11427	6.71656	5.64682	5.59113	6.26743	5.71823	5.74807	6.30737	6.5003	6.31554	6.4683	6.03084	6.36593
AGPAT1	8.07729	8.3492	8.41973	8.3184	8.75388	8.27961	8.30987	8.98062	8.84588	8.75303	8.76814	9.02885	8.78542	9.55	7.8737	8.13435	8.75556	8.52646	8.39179	8.24678	8.94706	8.75028	9.01629	9.01678	8.5855	8.73654	8.07869	8.52454	8.68773	8.70732	9.229	9.17979	9.26754	9.21996	8.56537	8.14678	8.2416	8.03516	8.00598	8.44695	8.80786	9.10114	8.92155	8.95198	9.11714	9.0267	9.13625	8.64563	8.80177
AGPAT2	7.476	7.45839	7.17738	6.93495	7.51955	6.71926	7.18539	7.96622	7.19289	8.13903	7.47376	7.4739	7.75129	8.9769	7.12783	7.89787	7.46153	7.13241	7.95229	6.73823	8.09476	7.52472	8.05365	8.63618	7.4542	6.92018	7.61024	7.78483	7.34657	7.85864	7.71966	7.13629	6.99082	7.77678	6.9611	7.2208	8.78979	6.56531	7.71911	8.27981	7.67643	7.48768	7.28236	7.45416	7.71584	7.24015	7.35687	7.60897	8.69838
AGPAT3	5.94176	6.02345	6.05234	6.01284	6.30999	5.24434	6.11235	7.0714	6.09719	7.5165	6.18786	6.82163	6.46947	6.6821	6.18528	6.79415	6.08448	6.61841	6.55358	5.08557	5.28174	5.60849	6.55447	6.47206	6.42345	7.39249	6.43369	5.31616	6.16003	6.72153	6.36066	6.54102	6.81989	6.20149	6.33047	6.94922	6.46309	6.26004	6.7398	6.14244	6.5797	6.67212	6.73528	6.74653	6.52141	6.14958	5.91655	6.29908	5.4614
AGPAT4	7.45048	5.15102	8.20139	7.42901	7.32063	7.18669	7.60852	6.66865	7.12847	5.76648	7.45125	7.02838	6.36974	6.99861	7.51364	7.47625	7.45402	7.08306	5.45819	5.12439	4.74093	5.94676	6.9898	6.68214	7.86683	7.68265	7.82388	7.62714	7.70419	7.80616	6.66719	7.01017	7.49028	7.10944	8.1913	7.57176	5.30824	7.19629	5.47476	6.54089	7.68854	6.97798	7.80087	6.9832	7.23098	7.18999	6.45773	6.73485	6.49621
AGPAT5	7.99645	8.46188	8.14834	8.27569	7.78835	7.44421	8.27415	7.7119	7.11753	8.67871	7.65616	8.13311	7.7017	6.99806	8.48492	7.44998	7.25115	8.63163	7.83566	8.20604	8.55999	7.11589	7.7684	8.25018	8.14066	7.55213	8.46493	8.32075	7.6152	7.53026	7.24088	8.03009	7.71872	7.75748	7.92267	8.09628	7.98315	9.23034	8.88853	7.3721	7.64871	7.42642	7.51594	7.2263	7.88705	7.30258	7.66568	8.01545	7.75766
AGPS	8.08615	6.90017	8.3618	8.05646	7.7662	7.73053	8.24619	7.80165	7.65366	7.23597	7.95046	8.1784	7.75802	7.4788	7.58056	7.7623	7.4148	7.46086	7.60802	7.37661	7.5058	6.97917	7.43444	8.16113	7.70354	8.31899	7.66872	7.57877	8.28384	8.20372	8.09922	8.39825	8.15752	8.05886	7.34266	7.4031	7.05665	7.5535	7.96424	7.90714	8.03189	7.53428	7.87977	8.06243	8.09803	7.62515	8.14411	7.60227	7.9282
AGR2	3.22638	2.62401	3.27911	2.80622	3.19566	3.18654	2.79704	3.97322	2.95846	2.09593	3.46877	3.55441	3.16228	3.0405	2.74754	2.25683	3.22372	2.29252	3.86129	3.43981	3.29138	2.81878	3.41473	2.46627	2.89204	2.83973	3.23715	4.66397	3.36214	2.99234	3.68263	3.11535	2.28917	2.31367	3.50197	3.81492	3.28091	2.95525	2.98991	2.66449	3.22146	2.60623	2.72674	2.30018	3.09654	2.88467	3.40855	3.73987	3.21727
AGRN	6.44989	7.31746	6.44693	6.63028	6.67695	6.277	6.50103	7.96918	7.16918	6.53935	7.00853	7.1546	7.34928	7.58947	6.09734	6.65324	7.00944	6.33648	7.26041	6.45521	6.95307	7.33597	7.50632	7.02721	6.83827	6.98486	6.09762	6.82895	6.9285	6.98176	7.72414	7.37546	7.08084	7.35458	7.20568	7.00171	6.55478	6.31596	6.24845	6.27676	7.86524	7.51529	7.56816	7.14006	6.98267	6.73267	7.29998	6.37908	6.68439
AGRP	3.43622	4.72063	3.43622	3.62209	5.27939	3.88467	5.1633	3.43622	4.56425	4.02982	3.43622	4.22839	3.43622	3.43622	4.07761	5.24759	5.2755	4.74556	3.38688	4.00778	4.85395	3.17274	3.48409	2.90592	4.47601	5.45453	5.31247	3.39447	4.5627	4.71004	2.88176	3.62924	4.10775	2.89389	3.08696	4.27252	4.59815	4.64263	5.19911	5.1145	4.41803	3.03348	4.94804	4.65643	4.10846	4.39528	2.14198	2.80521	3.12201
AGT	7.11137	7.19786	6.09249	6.94149	7.76389	5.70452	7.98704	8.32033	6.88625	8.74024	7.97773	8.33299	8.28348	8.15136	7.81493	6.74212	5.78844	7.71732	7.34629	7.57511	8.6728	8.71407	7.52196	7.41884	7.69209	7.03268	9.33021	8.04803	7.72783	8.16796	7.01118	6.10901	7.14528	7.66986	7.46326	8.36823	7.48556	6.04862	7.96234	6.60461	8.53552	7.18064	6.96191	8.0475	8.05292	6.57685	8.87676	7.79718	7.80973
AGTPBP1	6.4629	6.82039	6.36512	6.68851	6.35368	6.57559	6.38002	6.33226	6.31358	8.08274	6.43937	6.78846	6.76183	5.8813	7.37763	5.73383	6.56666	6.32681	6.9423	7.45718	6.59583	5.92597	6.98343	6.68301	6.55544	6.18176	7.42938	6.08331	6.1622	6.83428	6.29867	6.54823	6.08193	6.67788	7.31484	6.76645	7.70548	7.65222	6.19921	6.11169	6.4058	6.22115	6.45007	5.71199	6.42681	6.66395	6.19035	6.30154	6.06578
AGTR1	9.09877	10.228	8.42243	8.23523	8.10394	10.3196	8.25517	7.25976	8.32696	8.52244	7.66526	7.93976	7.8604	8.30008	8.87607	9.38693	10.1963	8.57352	8.67789	9.6974	7.83781	8.32403	9.63827	9.42708	7.61604	7.60926	8.42375	8.74154	8.17647	8.30154	7.54236	7.43428	7.90086	7.94017	8.07496	8.59728	10.3126	6.96958	8.22185	9.80449	8.43245	7.90201	7.27386	8.0129	8.60396	8.18234	8.54687	8.18634	9.57535
AGTR2	4.3112	4.28105	4.35194	4.29245	4.1688	3.78917	3.62339	3.571	3.76866	6.05675	4.03559	4.19557	3.79378	4.06713	4.45755	4.30042	4.11509	3.07312	4.5635	4.8241	4.48829	3.81921	4.72433	3.40753	5.145	4.89884	3.81569	5.27463	3.05537	4.29627	3.35652	3.11765	4.3622	4.63317	5.05444	3.58001	3.45782	3.83898	5.44439	4.84184	4.3175	4.52682	3.26104	4.53692	4.24111	4.22383	2.87843	4.92903	3.76977
AGXT	4.10898	3.47328	3.85323	3.36389	2.62396	2.74069	3.65499	3.72459	3.66672	3.32675	3.43977	4.76821	3.33313	3.69192	3.55833	3.72448	3.71826	3.79269	3.24879	4.32192	3.21154	4.79484	2.99001	3.31636	3.05844	3.62153	4.55865	4.04032	2.97654	4.59465	2.90209	3.73942	2.81546	2.935	3.21941	4.26247	4.60462	3.05087	4.67206	3.15324	3.8264	2.65426	3.2071	3.10478	4.19086	2.30712	3.04455	3.61597	3.57258
AHCTF1	7.33762	8.22519	7.27363	7.1142	6.97087	7.47431	7.34027	6.31746	6.77642	7.32286	6.71749	6.34989	6.47774	6.33106	7.24131	7.24581	7.05258	7.4682	7.62534	7.58112	7.0524	7.2158	7.47702	7.61027	6.65658	6.92745	6.77897	6.56539	6.32333	6.98486	6.9281	6.48694	6.59317	5.92376	7.73467	6.6725	7.32297	8.06781	8.24569	7.06941	7.20907	6.54298	6.48702	6.96254	6.46963	6.82544	7.02312	6.43472	6.62378
AHCY	8.05771	8.82796	7.85533	7.62149	8.58512	7.79925	8.42006	8.67154	8.23111	8.42223	8.21193	8.34352	8.17085	8.47937	8.51672	8.32229	8.40737	9.24465	7.88319	7.81888	8.64968	8.02296	8.06171	8.32995	7.83204	8.45413	8.03011	8.23546	8.3391	8.19281	8.0149	7.88824	8.44522	8.26607	8.24743	8.05643	8.38267	8.58467	8.53671	8.38088	8.35539	8.00419	7.87046	8.69434	8.03023	7.96174	8.19316	8.82174	8.29379
AHCYL1	9.28126	9.2844	9.34279	9.27542	9.04541	9.53801	9.30491	9.3779	9.01741	9.14663	9.49357	9.29053	9.13655	9.31921	8.82747	9.49098	9.17209	9.41534	9.50972	9.52802	9.28016	9.40742	9.55803	9.40685	9.29026	8.89893	8.52703	9.24467	9.03286	9.08542	9.29026	9.32844	9.25026	9.25878	9.6122	9.18501	9.66554	9.03549	9.57577	9.40892	9.43288	9.16402	9.37368	9.1744	9.41866	9.31867	9.19396	8.79124	9.35319
AHCYL2	6.75274	5.96664	6.83356	6.55858	6.63189	6.37138	7.00488	7.08714	7.13404	7.74043	6.91516	7.48971	6.90784	6.43643	7.18996	6.45992	6.77405	6.1938	6.73395	7.52701	6.07168	6.51033	6.6627	6.3333	7.151	6.85195	6.78389	6.79325	7.20029	7.18584	6.95827	7.33954	7.43998	6.95565	6.37147	6.56563	6.85788	6.60092	7.20924	6.77546	6.69256	6.40997	6.7791	7.114	7.66852	7.28039	6.79215	6.71971	6.74168
AHDC1	5.65481	5.38575	5.31834	6.00809	6.89299	6.44823	5.55393	6.5249	6.62303	6.91067	6.20624	6.41531	6.27566	6.63404	5.16492	6.83769	6.49278	6.1874	6.70283	5.05996	5.05385	4.75811	6.66843	7.45906	6.46438	7.12661	5.57906	5.88637	6.34061	6.69778	5.13567	7.1742	6.38983	6.68105	5.70062	6.31955	5.7733	3.85774	4.32223	7.01288	7.04042	7.18798	7.0738	6.87607	6.5334	6.49378	6.30162	5.65549	5.93215
AHI1	7.71596	7.58537	7.83488	7.49441	7.60243	8.20398	7.59838	6.82702	7.57585	6.38148	7.37564	6.45049	7.3768	6.79762	7.48915	7.37398	7.33966	8.01166	7.7239	7.52806	6.47412	7.9129	6.93231	7.59088	7.69756	7.12244	6.83418	7.34894	7.13542	7.38466	7.2132	7.04902	7.27594	7.2398	7.52091	7.56316	7.60233	7.81586	7.23371	7.96067	7.03002	7.46201	7.67037	7.13548	7.90651	7.53631	6.67004	6.67683	7.42692
AHNAK	10.4818	9.67367	10.7559	10.8321	10.3698	10.7581	10.4971	10.4042	10.3978	10.114	10.553	10.6156	10.5836	10.935	9.76632	10.1901	11.1545	10.8156	10.2539	10.2696	9.67975	10.2866	10.6272	10.5987	10.8061	10.5032	9.84825	11.2286	10.3159	10.715	10.606	10.5309	10.9389	10.885	10.259	11.1711	10.4019	9.87571	10.2432	10.7051	11.1007	11.0794	11.0564	10.6969	10.7187	10.5023	10.5146	9.81876	10.6413
AHNAK2	8.74736	7.69448	9.25847	8.55183	8.94475	8.44016	8.62522	8.13366	9.00125	6.05941	8.46521	8.3119	9.09891	9.22843	7.96548	8.06948	8.93461	7.07731	8.45286	8.36216	8.3211	8.85204	9.19613	8.77843	9.56919	8.31855	8.21338	9.72493	7.8187	9.41425	8.22382	7.77958	8.75463	7.79647	8.56796	9.18395	8.21851	6.77394	6.34232	8.64578	9.4989	8.42729	8.33225	8.06207	8.61104	7.9136	8.78304	8.37531	9.29172
AHR	9.60854	8.90983	9.52323	10.6628	9.59192	9.35669	9.66925	8.94511	10.0555	7.42819	9.8477	9.11351	10.0051	8.40593	9.35945	8.88699	8.38356	8.64402	9.20459	9.31572	8.32032	8.47665	8.8443	7.89472	9.84333	10.0336	10.956	9.86462	9.50189	9.40644	9.96723	9.64471	10.1146	9.51843	8.32657	9.16215	9.37781	7.61187	8.70197	9.43035	10.4558	10.9952	10.3962	9.55356	9.52039	9.32063	9.17762	8.52747	8.39977
AHSA1	8.96517	9.42645	9.00479	8.62607	9.40794	8.47558	9.08216	9.22076	8.66578	9.89944	8.83628	8.76003	8.81597	9.22353	9.45404	9.12872	9.52185	9.604	8.89411	8.01679	9.5342	8.74943	8.82601	9.58861	8.65325	8.94821	9.55316	9.06807	9.00152	8.50753	8.81816	8.72712	8.83504	8.87552	8.85367	8.57972	8.8028	9.47774	9.89494	9.74765	9.28988	9.01884	9.1505	8.873	8.82247	8.83644	8.89244	9.10343	8.8586
AHSA2	6.96883	6.75952	6.75114	7.14164	6.62428	7.83173	7.06104	5.7907	7.23026	6.34766	7.29064	6.33089	8.02871	6.10108	6.20467	6.61827	5.902	6.60059	6.34044	6.97507	4.53043	7.11911	7.00233	6.51306	7.6322	7.14842	7.13485	7.2718	7.68168	6.66807	7.53786	7.26768	6.20163	7.71218	7.43707	7.42748	7.61842	6.70575	6.30464	5.92723	6.65229	7.9346	7.73617	7.33377	6.64229	6.98791	5.16705	7.12947	7.1061
AHSG	2.91507	3.601	3.06056	3.72702	3.74653	2.28656	2.97061	1.90962	2.33839	4.44349	3.19154	3.37602	3.04816	3.21862	2.09674	4.11376	3.51187	3.71301	2.90835	3.10306	3.42046	4.13038	3.58092	2.9351	3.81739	2.56352	2.93779	3.16541	3.81847	2.84888	2.86116	2.5995	2.56192	2.34121	3.22507	2.74141	3.91968	2.77466	3.58815	3.07524	3.67878	2.86573	3.47145	3.07294	2.17279	3.96146	2.24065	2.22292	3.07027
AHSP	4.92924	5.48824	6.06061	5.32572	5.86675	3.99477	5.19571	5.54372	4.68903	6.39069	5.69548	5.65584	5.3659	5.87529	4.73033	5.20708	4.96788	3.97278	5.35966	6.06869	6.5739	5.92201	5.34251	5.40266	5.42106	4.99445	5.45741	5.19312	5.68933	6.20449	5.78696	5.41487	5.35223	6.81889	5.15944	5.27856	4.8855	6.19111	4.63356	6.02511	5.90557	5.14498	5.86848	5.56095	6.23857	5.6007	6.25945	4.58814	5.44836
AICDA	4.43608	6.70343	4.15666	3.60406	3.39444	3.47536	3.85052	3.91764	4.57688	4.20342	4.29427	3.36547	4.34084	3.115	5.24222	3.4013	2.759	5.56629	5.28616	4.54672	3.03672	3.92331	3.81671	5.6388	2.96094	4.20617	4.40305	3.34762	3.336	3.13887	3.77729	3.86233	5.27596	4.85715	3.06853	4.2914	4.62169	2.45172	4.10922	4.33154	1.95701	4.46459	3.64226	4.4484	4.33126	4.45483	4.8612	3.13557	5.2885
AIDA	10.0048	9.68235	10.1625	10.3254	9.35583	9.95097	10.254	9.60804	9.748	9.18261	9.86438	9.63945	9.75022	9.3207	9.88217	10.0575	9.64123	8.9167	9.15869	9.33701	9.41788	8.81291	9.90461	9.41279	9.19737	10.3418	9.63869	10.0814	9.8504	10.4886	10.0076	10.1607	10.1025	9.52884	9.66014	9.26322	10.3964	9.21454	9.65	9.37882	9.46399	9.20365	8.97486	9.5859	9.84529	9.82016	10.1369	9.79938	10.3949
AIF1	9.59235	7.36497	9.7264	10.0288	10.0655	8.83886	10.0705	10.0934	9.45515	7.40142	9.863	9.7606	10.3212	9.61617	9.0333	9.42696	9.25067	8.61387	8.35988	9.05659	7.53915	7.38279	9.01478	8.37145	9.95618	10.6364	9.80003	9.85089	10.4358	10.587	9.96844	10.8666	10.1517	9.6303	8.80829	10.1865	7.84936	8.99549	8.8053	8.51624	9.69694	9.72288	9.79504	9.59162	9.4392	9.88997	9.74606	9.60886	8.69702
AIFM1	7.52454	7.7719	7.28082	7.20424	8.15671	7.33063	7.5973	7.42684	7.19537	8.52611	6.5623	7.44962	7.4961	7.94573	8.05979	7.54255	7.0868	7.4352	6.70411	6.34551	8.12698	7.41812	7.40944	8.03633	7.81855	7.77794	7.77409	7.62505	7.85235	7.99496	7.22177	7.57309	7.79137	7.71853	7.39952	7.34654	7.91164	6.58382	7.45614	7.54301	7.51329	7.27305	7.50902	7.72215	8.46379	7.91843	7.39218	7.64811	7.44152
AIM1	8.73016	7.80198	8.84414	8.90474	8.44675	8.01943	8.58819	9.36194	8.74409	7.75007	8.86203	9.01679	9.07749	9.09532	8.17471	8.42957	8.32715	8.37929	8.27882	8.78635	7.96966	8.39358	8.30432	8.93056	9.51984	8.59107	8.47982	9.26215	8.84534	9.31404	8.9139	8.9139	8.90569	8.62135	9.51745	8.61271	8.90131	8.22506	8.34019	8.32525	8.70143	8.32552	8.44127	8.46847	9.34396	8.80007	8.64621	8.35422	9.25209
AIM1L	5.11643	4.08218	5.24907	3.87307	4.46426	5.19457	4.75228	5.38514	5.72604	6.51473	5.57139	4.63307	4.55763	4.98105	3.18306	4.20983	3.53587	5.71561	5.61994	5.71129	5.49223	5.56078	5.24783	3.74052	5.53814	5.1447	4.53011	5.27912	5.42873	5.69696	5.54827	5.44404	4.74822	5.29741	5.12976	5.69695	5.13548	4.21294	5.82777	5.36344	4.26488	4.18908	4.22827	5.92524	5.0592	4.90374	5.71536	4.4481	5.24498
AIM2	6.1316	5.77513	6.42409	6.78528	6.15664	5.82378	5.79053	6.69765	6.45377	6.17641	6.8151	6.38155	5.5368	6.26125	6.46887	6.5525	7.03827	6.41206	5.83961	5.98239	5.71484	4.43698	4.97234	6.97145	7.09593	6.38988	6.76528	7.04101	6.87559	6.97188	5.5348	6.42151	5.63204	5.90404	6.74101	5.17818	5.96017	7.43971	6.50086	6.21737	5.9879	6.2858	6.68837	3.14909	5.60296	7.03577	6.3695	7.2273	6.05526
AIMP1	8.53713	8.87869	8.41668	8.4475	8.19471	8.62848	8.61729	7.73379	8.25269	8.53237	8.14681	7.87008	8.22156	7.50489	7.71374	8.7105	8.32781	8.36443	8.6438	8.62431	8.87011	8.42406	8.08957	8.63081	7.90624	8.37348	7.58792	8.03201	8.38114	8.06099	7.89391	8.28118	8.40684	8.43565	8.43321	8.31546	8.78789	8.99984	9.20996	8.33143	7.99448	7.73161	7.92458	8.15909	8.22456	8.27405	8.13395	8.44461	8.34522
AIMP2	8.33601	8.12415	8.51827	8.27863	8.47296	7.90964	8.32653	8.73337	8.19948	9.78488	8.673	9.0163	8.14223	8.73066	9.13209	8.37371	7.88794	9.01225	8.2755	8.22549	9.23069	8.16888	8.05115	8.59404	8.43634	8.56065	9.01721	8.44446	8.48906	8.63477	8.60851	8.5805	8.26403	8.46758	8.41865	8.34573	7.71164	9.40156	8.98889	8.66965	8.34936	8.0652	8.13131	8.02079	8.60943	8.72071	8.51564	8.7669	8.54403
AIP	8.41398	8.98882	8.26419	8.43369	8.61022	8.80088	8.68655	8.52494	8.12446	7.93749	8.17568	7.90323	8.15052	8.76994	8.41088	8.92559	8.63959	8.21734	8.3532	7.55823	8.6231	8.22137	8.42326	8.42402	8.26362	8.19499	8.81793	8.65463	8.28276	8.62358	8.49854	8.25514	8.50354	8.77016	8.11413	8.41893	8.53469	7.69987	7.84222	8.6792	8.64522	8.54908	8.43215	8.48013	8.55756	8.42009	8.40741	8.87723	8.93835
AIPL1	5.09274	4.80977	5.03838	5.73788	5.2347	4.44944	5.10676	5.15597	4.7071	5.96286	4.90868	5.23312	4.26264	5.29289	4.86219	5.59271	4.51091	4.92181	5.1496	5.39047	5.53324	5.69745	5.02798	5.19278	5.52801	3.93779	4.52411	5.07494	4.98267	5.18781	5.00532	5.29209	5.44133	5.65822	4.88296	5.86727	4.1404	5.70309	5.27971	5.3244	4.55278	4.9614	4.95774	5.55319	4.94722	4.95664	4.94366	5.62382	5.17881
AIRE	3.97429	4.1087	2.35551	3.83179	4.19861	4.41175	2.16809	4.52039	4.59063	5.19774	4.25597	3.78358	4.67797	3.85909	4.30459	6.1364	3.73728	3.57166	4.14484	4.13878	3.98307	4.22863	3.6466	3.60986	3.60343	3.30944	3.83375	3.5235	3.02817	5.36406	4.48094	5.01203	2.89734	3.45599	4.26358	4.05009	3.96811	4.17597	4.50436	5.80841	4.6174	4.52395	4.5953	3.64446	2.66933	2.45684	3.19285	3.89123	3.79476
AJ011981	4.90378	4.99647	4.08684	3.93221	5.96283	5.38643	4.87595	3.99994	5.33488	3.57124	5.52192	2.58688	5.58532	4.03578	4.1187	4.35397	5.03178	2.69036	4.32647	5.16991	3.84413	5.44109	4.62969	5.34245	5.2905	5.14038	5.65018	4.9777	3.92776	3.42798	5.1563	5.19818	4.50419	4.97667	4.69878	5.03193	5.15236	5.4087	5.59758	4.4561	4.91268	3.89205	5.13228	5.13169	4.3048	4.98176	4.8945	3.86887	3.75079
AJAP1	4.65362	4.56402	4.8757	4.58074	5.04765	4.3999	4.66981	4.26784	4.4281	4.35088	5.67031	5.12899	4.43853	4.95367	4.39608	4.28014	4.51801	4.41265	4.48603	4.43842	4.82516	5.35847	5.01498	5.04538	4.4934	4.75811	5.0197	4.37117	4.87168	4.04952	5.2488	5.02187	4.89506	5.10588	4.85707	4.84538	4.47895	4.87507	4.48125	4.10382	4.95452	4.79879	4.85934	5.17517	4.38104	3.84439	4.31158	4.63794	4.71063
AK021537	6.18291	5.88785	5.5781	5.97211	6.32248	6.91253	6.86375	6.75053	6.74524	6.46055	6.9942	5.69658	6.75461	7.13068	6.16847	6.05057	6.09784	5.35602	6.98333	6.68717	6.92675	7.0807	6.58158	6.67462	6.41159	6.13107	6.38219	6.25825	5.48418	6.62795	6.7228	6.63153	6.97712	7.10074	6.8008	6.42093	6.56418	7.04371	7.33135	6.21358	5.81384	6.35141	6.275	6.667	6.17729	6.28812	6.14135	6.44823	6.52519
AK021933	4.28099	4.8055	4.44225	5.3842	5.20476	4.54778	5.28093	4.9654	4.6811	4.69774	4.96818	5.08317	5.20871	5.24123	4.70813	5.67296	4.74218	5.21299	3.70058	5.53205	4.1419	5.43011	4.6441	5.17017	4.69728	4.87425	5.03815	5.93613	4.54385	5.07209	4.62115	4.36567	5.01287	5.23717	4.59827	4.692	5.0625	3.80828	4.82437	3.82434	4.70658	4.8203	5.23749	4.89464	4.98612	5.35883	5.20496	5.55691	5.24106
AK022030	8.57831	8.50512	8.58292	8.68249	8.41285	8.82856	8.65446	7.25538	8.10985	7.3312	8.2822	7.74452	8.34021	7.53122	8.58311	8.36208	8.39853	8.40101	8.21592	8.97435	7.19663	7.64846	8.23692	7.37047	8.44782	8.12866	8.48563	8.30656	7.91219	8.19081	8.40815	8.1792	8.05904	8.00577	8.8362	8.5386	9.223	8.7657	8.57634	8.01232	7.80062	7.70641	7.75445	7.43806	7.99762	8.438	8.30066	7.6061	8.17101
AK055981	6.14713	5.97381	6.32379	6.39168	6.22151	5.71082	6.32795	7.51899	7.21973	8.88545	6.8401	7.70999	6.72451	7.15606	5.94592	5.80741	6.70454	6.71077	7.1444	6.45337	6.9371	6.3298	6.04249	6.79595	7.27948	7.01468	7.0614	7.26568	7.12372	7.14098	7.043	6.82855	7.04829	7.73016	7.13134	5.93663	6.94726	5.9337	6.87868	6.05926	6.52504	6.49673	6.53208	6.323	7.64989	7.31576	7.18148	6.23598	6.8337
AK096803	5.31359	5.08241	6.46044	5.54892	4.36888	6.21214	6.70303	5.72812	5.68043	5.24994	5.76721	5.34036	5.21426	4.56202	4.49278	5.91205	6.70615	5.37883	5.65589	5.02057	5.80402	5.85084	4.68912	6.17535	4.95926	4.76254	4.57066	6.16193	4.94739	4.49362	6.69875	5.25785	5.42505	6.60765	5.2161	5.43325	6.13987	4.43145	4.92037	6.03702	5.18725	6.67196	5.87891	6.30147	3.80019	5.26975	6.18564	5.64681	5.37632
AK1	9.3778	7.30621	9.27148	9.57074	9.80042	9.84005	9.56071	9.12706	8.7936	10.0599	9.28059	9.81142	8.86726	9.49755	7.67855	8.18603	8.42789	9.06196	9.84974	8.37311	8.81866	9.30944	9.21965	9.2913	9.27404	9.3393	9.47438	9.60394	9.40878	9.71969	9.98987	10.0355	9.91213	9.95095	7.79076	9.12533	7.96841	9.07094	8.83783	9.38201	9.26976	9.60927	9.66378	9.27432	9.52282	9.90715	9.63346	9.35287	8.90053
AK125860	3.53284	4.17714	5.14924	3.2216	4.83212	3.2375	5.37944	3.70921	4.03988	5.31792	3.87045	4.36765	3.70431	5.20351	4.93907	4.03834	5.3112	4.68973	4.66293	4.93109	3.9414	5.32198	2.44789	4.60413	2.4472	5.12517	4.43676	2.751	5.06776	5.56445	4.40884	4.07179	3.85097	3.57838	3.13629	2.65511	3.07134	4.34802	3.53504	5.17488	4.74936	4.36354	4.50942	5.54606	3.45088	4.99422	4.89076	4.72317	3.4171
AK2	7.77576	8.18908	7.72125	7.92541	7.80719	7.66112	8.06215	7.85918	7.64923	7.86437	7.69517	7.76122	7.50313	8.25482	8.21078	7.7033	7.53656	7.88086	7.91362	7.47253	8.45458	7.95735	7.54787	7.75624	7.69041	7.96169	8.00503	7.60747	7.98704	7.90567	7.77941	7.77236	7.73123	7.64346	7.64323	7.76934	7.98871	8.39922	8.35655	7.8602	7.46023	7.45292	7.44121	7.68043	7.82224	7.89226	7.84074	7.85259	8.07541
AK291611	4.8324	4.29082	5.64154	4.28783	4.24803	5.13522	4.44698	4.76838	3.10761	4.0954	4.57213	4.90928	3.32791	4.62054	3.93825	3.34694	5.68358	3.20139	3.97646	5.21659	5.78302	4.07757	3.19941	4.84463	3.93825	5.10138	5.36745	4.53559	4.41676	5.68101	5.6673	4.18218	4.52864	3.1827	4.43476	3.34918	5.32629	5.12933	5.64261	3.23976	4.72063	3.12392	5.00626	3.09209	3.36842	5.60751	4.85826	2.99051	5.58677
AK4	7.88459	8.1725	7.79597	7.52442	8.19096	6.50938	8.14496	7.70717	7.42132	6.63294	7.80442	7.43155	7.47592	8.24625	7.98246	7.29048	7.59398	8.41031	8.38579	7.82915	8.97089	8.58178	7.52065	8.35505	7.09876	7.29772	6.66462	7.38516	7.55704	7.51851	6.59703	7.44488	7.10858	7.43837	7.14067	7.2726	8.93416	8.87208	8.89456	7.1865	6.83276	7.09536	7.23613	7.72439	8.08961	8.01609	7.03845	6.70289	7.84755
AK5	4.77507	6.85311	5.70464	5.04131	5.72006	4.22763	5.36148	4.75171	4.57079	5.063	4.97793	4.9649	5.03841	4.62075	5.86946	5.10434	4.35508	5.04895	5.27978	5.85604	3.706	5.85982	5.69017	6.005	3.85039	5.38065	5.4633	4.88233	5.28323	5.51482	3.85196	5.13876	6.05651	5.05306	5.65159	6.09118	5.13642	4.87172	5.59687	5.59705	5.02706	3.71112	4.31503	3.27	4.69331	5.37522	5.40171	5.66576	6.37026
AK6	8.96598	9.31537	8.8711	8.76884	8.82787	8.98193	8.96406	8.40551	8.67803	8.88934	8.68109	8.30424	8.47371	7.87882	8.52937	9.02899	8.63206	9.30783	8.851	9.32754	9.16199	8.94192	8.58419	8.81875	8.7414	8.61579	8.44709	8.44534	8.56008	8.77625	8.54682	8.35887	8.12914	8.03134	8.68546	8.65441	8.5946	9.35404	9.3842	8.91724	8.34246	8.46347	8.37912	8.88203	8.29108	8.42349	8.63884	9.02763	8.72349
AKAP1	7.76519	8.04415	7.17203	7.79032	7.40332	9.13195	7.26933	7.58925	7.46964	9.4762	7.73766	8.14108	7.81978	8.46602	7.75474	7.88855	8.19524	8.19797	8.54286	8.69752	8.19178	8.41915	8.25931	8.98481	7.39991	7.24777	7.62866	7.2339	7.34056	7.03812	7.19698	7.80277	8.43362	8.16278	7.19747	7.75198	8.23256	8.23799	8.23356	8.72076	8.01176	8.14464	8.26234	7.79833	7.97764	7.58651	8.02028	7.24617	9.26389
AKAP10	7.20723	6.98881	7.40078	7.76992	6.83286	7.18029	6.9669	6.56364	7.10301	6.728	6.89009	6.6857	7.56797	7.07804	7.35604	7.2016	7.51264	7.23438	7.46403	6.93573	6.56623	6.24082	6.80838	7.33034	7.29553	6.97139	7.16651	7.28541	7.19209	7.02614	6.79763	7.17092	6.70176	6.84606	6.92955	6.71377	6.78875	6.91598	6.77974	7.20344	7.06818	7.03735	7.13654	7.23127	7.007	7.02815	7.264	7.35025	7.18948
AKAP11	8.81495	8.33718	8.92026	8.97129	8.47394	8.93614	9.04747	8.37239	8.86187	7.6246	8.84672	8.50796	8.87609	8.29014	7.97703	8.50299	8.55631	8.63671	8.22001	8.74633	8.08786	8.18997	8.34595	8.56523	8.69623	9.19818	7.98959	8.78821	9.07862	9.07179	8.98781	9.11042	8.98997	8.7248	8.72977	8.69234	8.90417	8.4997	8.46048	8.58537	8.42631	8.46077	8.67811	8.16442	9.11754	9.15231	8.77661	8.14721	8.94217
AKAP12	9.13303	10.7534	7.65551	8.61465	8.83518	9.71964	7.86139	8.18613	8.96618	8.88	8.65371	8.5208	8.00948	8.72498	8.43248	7.60719	8.45708	8.49891	8.26967	9.20437	9.16138	10.9127	8.7773	9.7967	8.81968	8.05367	8.48584	8.65107	8.88659	8.75395	8.4226	8.52471	9.02725	9.47777	8.35642	8.29823	9.99281	10.2564	9.60171	9.05113	8.24437	8.91601	8.79681	7.9741	8.26809	8.59027	9.10875	8.83726	9.917
AKAP13	9.01218	8.95373	9.03608	8.15627	8.90982	9.34977	8.71364	8.52908	8.7011	8.19752	8.34902	7.99126	8.07435	8.65843	8.3925	9.22166	9.31227	9.20235	8.88955	8.84419	8.32481	9.64949	8.80181	9.02089	9.01558	8.38416	7.97747	8.11146	8.08758	8.23632	7.56793	8.05538	8.51308	8.5535	9.39361	9.1965	8.02529	8.65122	8.96592	8.99741	9.26838	9.28636	9.11091	8.84519	8.60883	8.35706	8.39158	7.81137	8.05394
AKAP17A	7.39766	8.1021	7.32853	7.03278	7.75326	7.44097	7.06556	7.14904	7.67244	6.79915	7.3333	7.01751	7.64493	7.52063	7.48371	7.3686	7.2359	7.27468	7.98756	7.8082	7.33325	7.11867	7.75148	7.08131	7.31513	6.96879	8.13098	7.04504	7.35967	6.74433	7.26854	7.24968	7.49263	7.1901	7.77554	7.45868	7.3288	7.60071	7.93105	7.48213	7.03789	8.04687	7.84837	7.53731	6.59265	7.10019	7.22116	7.27218	7.02236
AKAP2	9.20219	10.8002	8.89106	8.81354	9.52195	8.22697	8.93806	8.89167	8.91444	9.2251	9.26963	9.20901	9.0331	9.7107	8.97269	8.69231	9.38117	9.37126	9.66874	9.30279	10.5571	10.5699	9.24265	9.5743	9.38771	8.76985	7.97807	9.17792	9.07462	8.99054	8.45926	8.51832	8.94691	9.24003	10.2616	9.1338	10.1163	10.3688	10.2576	8.94101	9.24525	9.24937	8.94777	8.98094	9.07906	8.76719	8.95224	7.89794	9.09736
AKAP3	3.59842	3.81029	3.47491	3.63923	4.98019	3.82692	3.93656	3.4326	2.6819	3.21269	3.52585	3.19192	2.65729	3.19746	3.63783	2.78538	3.82881	3.05815	3.86268	4.16707	3.95472	3.93082	3.59345	3.60939	2.92979	3.09098	3.51501	3.44613	3.3722	3.64403	3.65316	3.93216	3.15139	3.6508	3.62065	3.59056	3.37308	3.95406	3.68937	2.90079	2.72534	3.58425	3.28495	4.05836	3.04619	3.59437	3.21134	3.79158	3.68937
AKAP4	4.20471	3.16083	3.65971	2.25833	2.60573	3.1277	4.2092	4.92512	3.92492	4.70419	4.70073	3.33087	3.79718	3.42474	3.92674	4.82128	2.97717	2.75041	4.46297	3.06981	3.50822	3.52705	5.42337	3.36981	3.43879	3.89268	2.9037	4.73758	3.40486	4.97327	3.54482	3.41258	3.17922	2.97894	3.92986	4.32597	2.56706	2.95799	2.94219	4.84258	3.19287	4.44887	3.4223	5.39612	3.43778	4.10799	3.09401	2.61583	2.71077
AKAP5	3.31011	2.43445	4.46391	3.94784	3.73377	2.93892	3.59912	3.59548	3.78345	3.17412	3.41967	3.23372	4.13709	4.30705	3.14079	4.53995	2.47257	2.21484	2.76087	4.14444	3.01824	2.83879	3.01661	4.18538	3.80224	2.92858	4.19661	5.29142	3.71705	3.28454	4.55268	3.95625	2.93973	4.94828	3.0255	4.57006	4.50244	4.61292	4.02161	2.74533	4.2592	3.95283	2.45717	1.71107	4.73228	2.76071	2.46746	2.73606	3.84919
AKAP6	5.29212	5.39546	4.24004	4.13487	4.93343	5.1672	5.37726	4.42312	5.21879	5.39848	5.90166	5.21567	5.11671	4.056	5.03215	4.8947	5.76434	5.10452	5.32328	4.95191	5.84212	5.52449	4.94354	5.534	5.00941	4.56027	3.28247	4.82342	5.14045	5.31333	4.2516	5.0294	4.76096	5.64038	5.7755	4.92133	5.64267	5.70535	5.56611	5.05913	4.70351	4.58074	4.30886	5.06408	5.84048	4.55703	3.89701	4.89224	4.85089
AKAP7	6.80183	7.51157	6.7897	6.80546	6.47749	7.15855	6.81263	5.97574	6.50322	7.28751	6.94399	6.91693	6.9448	6.54539	6.75261	7.13178	6.61616	7.00206	7.25454	7.65923	6.85562	6.83965	7.02132	6.42113	6.7958	6.5034	6.80429	6.69747	6.90423	6.51544	6.79563	6.84716	6.21752	6.78681	6.40774	6.62268	7.18305	6.02522	7.02153	7.09427	6.39453	6.51434	6.65078	6.84423	7.18061	7.14214	6.4289	7.11636	7.34764
AKAP8	7.94079	8.69791	7.90563	7.91993	7.85874	8.39386	7.71995	7.44184	8.0667	7.70048	7.91993	7.75798	7.84283	7.86031	8.04762	8.13039	7.93484	8.3601	8.51728	8.2527	7.95043	8.42357	7.97772	7.94099	7.86525	7.61577	7.99088	7.61889	7.74984	7.71845	7.80713	7.45761	7.85496	7.62442	8.11891	7.82887	8.02605	8.4145	8.36648	8.45639	7.61848	8.0622	8.08353	8.29557	7.8589	7.83308	7.62103	7.85714	7.55767
AKAP8L	5.81782	6.51119	5.8004	5.71367	6.02898	6.01987	5.74338	6.04932	5.70572	5.9614	5.5961	5.58621	5.71119	6.07583	5.91654	6.12696	5.90654	5.7563	6.37819	5.47388	5.87477	6.00916	6.31977	5.95638	6.11733	5.7119	6.15699	5.69253	5.68101	5.28903	5.52043	5.88967	5.85143	6.01482	6.2803	5.87142	6.12016	5.70729	6.20664	5.91536	5.54215	6.27956	6.20664	5.77491	5.5384	5.77491	5.39977	6.022	5.88052
AKAP9	7.46715	7.74254	7.55615	7.26294	7.17311	8.00725	7.36061	6.39712	7.26762	7.91052	7.00337	7.05473	7.42729	6.29104	7.4149	7.53279	7.63666	7.36315	7.88095	8.09279	5.75917	7.5678	7.59432	7.16695	7.11157	7.12509	7.15832	7.02129	7.05962	7.12296	7.17884	6.93026	7.37141	7.02152	7.15587	7.52202	8.09919	6.764	7.68725	7.01812	7.03521	7.8275	7.85995	7.5911	7.25048	7.35091	7.09155	6.7595	6.97686
AKIP1	7.03358	7.11589	6.98129	7.166	7.67076	7.40025	7.31722	7.96765	7.53075	6.78398	7.47346	7.61637	7.49587	8.06438	7.21185	7.21918	7.30182	6.90046	7.45859	7.5051	8.00529	6.77255	7.25192	7.01654	6.97085	7.63649	8.02463	7.2478	7.76923	7.45026	7.43124	7.6924	7.49084	7.19584	6.99694	7.53972	6.95112	7.79177	6.67779	6.92267	7.04233	7.08868	7.19029	7.15739	7.47275	7.75781	7.55358	8.21023	7.52979
AKIRIN1	7.27264	7.69675	7.41627	6.69488	7.63809	6.39276	6.68711	7.25516	6.76391	6.79074	6.65514	5.68622	6.10578	6.58411	7.0147	7.46949	6.38693	7.63605	7.78367	5.35715	6.87975	7.83686	7.13706	6.27664	6.83537	7.32209	7.43902	6.58386	5.34838	6.1795	6.32401	7.0128	6.8328	6.5129	7.65828	6.55905	6.65661	7.45145	7.18135	7.75512	6.66185	6.71938	7.26596	7.39621	6.18167	5.98227	6.74182	7.20525	6.88834
AKR1A1	10.2949	9.12093	10.6484	10.4294	10.3995	10.2056	10.5241	10.6695	10.0376	8.81057	10.3754	10.1333	10.5426	10.6398	9.97889	9.61921	10.0914	10.0621	9.25593	9.25946	9.45591	9.53681	9.87485	10.4001	10.6213	10.7203	10.8567	9.78091	10.9495	10.8014	10.5819	10.8225	10.5702	10.1685	9.61052	10.3755	9.53541	8.99575	9.22456	9.75463	10.5549	10.3673	10.4811	10.5735	10.4423	10.6235	10.2781	10.4101	9.89874
AKR1B1	10.6479	9.94321	10.9452	10.6831	10.5292	10.6259	10.4262	10.4682	10.3272	11.3572	10.6713	10.8648	11.1105	10.7636	11.1293	11.4596	10.9828	11.4542	9.92431	10.2732	10.3631	10.1456	11.7586	11.1416	9.91005	10.6457	10.5587	10.2309	10.682	10.5245	10.5067	10.8067	10.4025	10.2346	10.1439	10.7348	10.1622	9.49401	9.52576	11.4758	10.7068	10.9115	10.8171	11.1378	10.6195	10.7986	10.8222	11.0557	10.4983
AKR1B10	6.28298	6.82454	5.74646	6.80208	5.37832	7.94757	5.94038	5.45025	7.96313	7.97033	6.70801	4.50928	5.79981	5.7864	7.12683	7.47724	7.65024	7.51959	5.81856	8.05566	5.15764	6.43946	6.81336	8.72247	4.58024	6.31452	5.93592	5.8726	6.17458	5.01516	6.1466	5.57137	5.96224	6.25401	4.24096	6.17296	7.35972	5.06143	5.0982	9.34582	6.35245	6.35521	6.2666	6.22434	6.17576	6.82944	6.96779	6.97262	7.2107
AKR1C1	10.9799	9.75468	11.1961	10.9116	10.6155	10.721	11.5093	9.94869	10.1081	11.0878	11.1111	10.5822	10.5147	11.2586	11.316	10.9452	11.3385	11.447	10.6123	10.5472	10.23	10.7512	11.5463	11.2997	10.5855	9.94432	11.0238	11.377	10.4184	11.4701	10.1546	9.92737	9.99243	10.3691	9.87532	10.9786	10.9883	10.181	11.4437	11.8095	10.6208	10.8628	10.6606	10.9289	10.3451	9.51461	10.7762	10.8653	11.6895
AKR1C2	11.3493	9.93004	11.5096	11.2184	10.8915	10.9468	11.8538	10.4084	10.5337	11.5353	11.5136	10.96	10.8959	11.6994	11.5101	11.3083	11.6311	11.4116	11.0548	10.7748	10.6664	11.2177	12.2982	11.9069	10.6838	10.3273	11.3753	11.5544	10.8032	11.7873	10.3461	10.3127	10.2809	10.763	10.3774	11.1554	11.4145	10.5508	12.2214	12.2818	10.9495	11.1819	10.9675	10.9947	10.5183	9.78545	11.132	11.0006	11.9722
AKR1C3	9.53965	8.26944	9.80404	9.23816	9.08756	9.17511	9.91872	9.53965	9.91005	10.4482	10.4108	10.1272	9.69496	10.6807	10.6528	8.13468	9.88447	9.63575	9.2862	9.37014	9.18314	8.95482	9.69082	10.3867	10.0231	9.48198	10.9856	10.7257	9.90045	10.3836	9.17212	9.28347	9.52314	9.01583	9.08921	9.35412	10.0184	7.57436	9.90168	10.2219	10.0205	9.79862	9.64138	9.6282	9.4608	8.62957	9.88862	10.3529	10.5983
AKR1C4	3.83365	2.95704	3.94822	3.68545	2.74195	3.0976	4.8572	3.93484	3.46518	2.93692	4.67647	3.11852	5.22679	3.39551	4.51831	4.31575	4.80614	4.94699	3.2754	2.88612	2.72186	3.22744	5.06782	4.46403	4.13752	3.47937	4.30917	2.8499	2.69018	4.67283	2.71255	2.93538	3.37781	3.59873	4.82062	4.08524	4.33149	4.0229	4.57987	1.74283	2.72102	2.20682	3.51497	3.89301	2.41088	4.31574	4.03127	3.4645	4.52113
AKR1D1	4.56196	4.61791	3.07758	4.70368	3.21845	4.73816	4.30693	4.46034	4.04904	2.94327	3.81138	4.20979	3.5275	2.44708	4.52997	3.59195	4.07693	4.0147	4.14669	4.63363	4.40628	4.23223	4.14008	4.26341	2.22701	3.27269	2.93637	3.48932	3.75664	3.76866	4.80525	4.45317	3.75029	4.51295	3.75025	3.94778	4.37376	4.34237	3.69932	2.80081	4.16702	4.11834	4.48975	3.66598	3.82122	4.44393	4.08466	0.805817	3.82349
AKR7A2	8.41792	7.53469	8.57625	8.5992	8.78927	8.62019	8.51895	9.17561	9.02524	8.99614	8.85808	9.19107	8.95735	9.22968	8.77406	8.39272	8.70873	8.27913	7.88731	8.02857	8.17005	8.39368	8.52888	8.19734	9.18878	8.95416	9.50324	9.2466	9.23056	8.99415	8.87059	9.05587	9.21632	9.05197	9.07723	8.77689	8.88984	7.48138	7.90447	8.24839	8.88895	8.7456	8.90393	8.69597	8.69371	8.71582	9.00584	9.14097	8.97579
AKR7A3	6.55083	5.78123	6.69412	6.57513	7.05667	6.73977	6.70681	7.23684	7.23207	7.34454	7.10284	6.97449	7.00402	7.38413	6.228	6.80328	7.14294	6.90104	6.63971	6.12834	5.77249	6.64671	7.06734	6.85353	7.21233	6.8263	6.91569	7.37724	6.99717	6.99201	7.31345	7.22371	7.16341	7.13424	6.95451	7.08033	7.34238	6.39731	6.8347	6.50655	6.4621	6.95771	6.81526	6.97564	6.51372	6.7935	6.95581	7.243	6.83063
AKT1	7.92712	8.33937	7.92787	7.76309	8.24392	7.87665	7.59153	8.95962	8.52268	8.24299	9.3781	8.81693	8.8624	9.28459	7.87106	7.96953	7.86572	8.59403	9.13236	7.14473	9.08798	8.23865	8.29831	8.81488	7.73689	8.40801	8.39545	8.09958	8.11604	8.34086	9.19934	9.12704	8.83605	8.39788	8.29032	7.48556	7.9483	7.67863	8.33515	8.41137	8.82238	8.73328	8.39756	8.12652	8.49312	8.44388	8.79813	8.06628	8.35766
AKT2	4.98061	4.65147	5.35353	5.22212	5.39651	5.53976	5.17393	5.29864	5.57889	6.53577	5.62629	5.62321	5.62775	5.87889	6.09237	6.25773	4.35031	6.36504	5.54582	4.1465	4.60601	4.65773	4.94477	6.39719	4.85991	6.40977	6.05245	4.03816	6.88984	5.55404	3.72771	5.55597	5.8162	5.96397	5.79776	5.84254	6.3032	6.24401	5.85552	6.68484	6.0841	6.63439	6.13391	6.23365	4.33229	4.16294	3.57352	4.55122	4.6145
AKT3	8.3703	8.64616	8.47486	8.23772	7.83792	8.2885	8.34133	7.77647	7.7257	7.57743	7.81458	7.80836	7.5755	7.65396	8.01687	8.73741	8.20331	7.36757	7.82078	8.29496	7.35458	7.84372	8.20522	7.56947	8.23527	8.10433	8.18671	8.3203	7.86719	8.47674	8.24049	7.83789	7.9252	8.1829	8.43222	8.22406	8.49244	7.61713	7.49696	8.00066	8.56119	7.96713	7.99657	8.19292	8.29606	8.11297	7.92129	7.25118	8.36845
AKTIP	7.93424	7.63651	7.50227	7.52487	7.3751	7.81763	7.69266	7.2993	6.90328	9.34952	7.02849	7.59021	7.2399	7.05174	7.70234	7.33882	7.58014	7.57933	7.98636	8.4921	7.06571	5.44771	8.08189	7.94495	7.8751	7.92304	7.46708	8.09819	7.54774	7.96713	7.92358	6.84353	7.11807	6.97877	7.37411	7.4335	7.69533	5.57848	6.36977	7.85229	7.53151	8.03039	7.55442	7.12074	7.80315	7.97392	7.19333	7.62824	8.40846
AL109706	4.438	3.19256	3.42046	3.27817	4.43329	4.47585	3.73171	4.95671	4.09944	5.46969	4.92479	3.85534	3.75926	3.68482	5.16958	5.16123	2.80215	5.41021	2.71142	2.19897	5.23019	4.53288	2.30134	4.57547	4.93704	5.2999	3.90509	5.28232	4.67407	4.31611	2.13357	3.93888	4.58468	3.52415	2.90424	4.34536	4.93299	2.84775	5.29982	1.76211	4.43613	3.99359	4.65721	4.75227	4.5217	4.66337	5.09448	3.82552	3.78091
AL590762.11	5.30901	5.48884	5.22221	4.926	5.11043	5.29682	4.71707	5.96982	6.42813	6.50192	6.11452	5.61299	6.12688	5.47105	5.46363	5.81418	4.34609	6.25658	6.1344	6.0308	6.203	5.90553	5.89256	5.22194	6.12417	4.91974	5.55328	5.2117	5.9527	5.00072	5.79099	5.68494	4.65186	5.21193	5.95045	6.32353	6.46682	5.85833	6.15428	5.85749	5.09896	4.24386	5.71749	4.80305	5.4973	5.47865	4.90243	6.00562	5.62685
AL928768.3	4.66323	4.12269	5.41854	5.63225	5.32547	5.99619	4.19781	4.80435	4.94478	4.46744	6.35863	4.23769	4.57926	4.36597	4.88473	4.76266	4.48532	5.1461	4.88191	4.55873	5.48478	4.59346	5.03775	4.76349	4.26094	3.93594	5.64852	4.67675	6.29414	4.16811	5.54649	5.35775	5.38285	5.74823	4.84996	2.93734	4.72881	4.44288	5.03931	5.29626	5.07015	5.01852	5.0686	4.89115	5.27065	4.72067	5.60817	7.37251	4.7999
ALAD	6.77977	6.17111	6.76805	6.60785	6.91279	6.89642	7.11646	7.56555	7.18904	7.38457	7.10856	6.84052	6.95574	7.3087	6.43215	6.61458	6.08286	7.24221	6.71698	6.43254	6.40544	6.48	6.84893	6.73045	7.30439	7.28855	7.5114	7.15168	7.51557	7.81875	6.6041	7.1378	7.32188	6.67526	6.86129	7.26595	6.9545	5.37164	6.75378	7.11233	7.28026	7.18662	7.42079	7.46479	6.92032	7.17616	6.94894	6.84768	6.99055
ALAS1	7.52273	7.79359	7.22192	7.20271	8.05201	7.226	7.19854	8.31391	7.66104	9.09621	7.88013	8.21366	7.97077	8.51772	7.49881	7.77515	7.52746	8.00003	7.97238	8.11774	8.44417	8.62928	7.60596	7.9242	7.86409	7.71815	8.11959	7.38879	8.18446	7.573	7.57134	8.1715	7.92579	6.80263	7.97384	7.87959	7.93324	7.82127	7.60755	7.79285	7.60927	7.18154	6.77357	6.6996	8.29868	8.15131	8.00231	8.14713	8.07383
ALAS2	3.16562	3.34835	2.81603	3.16935	3.10913	3.38166	3.89711	4.08867	4.49801	3.45009	3.58399	2.42521	1.99124	2.50072	3.41715	2.72927	4.03869	3.1104	3.65214	2.97619	4.6285	3.67066	3.11519	2.69512	2.48707	2.76401	3.00997	2.92758	3.7191	3.60861	2.57546	3.9581	3.19839	2.57988	5.10012	3.63161	2.9599	3.15022	3.92952	2.75428	2.76533	2.64112	2.63177	3.80893	3.47845	3.05892	3.25579	2.7596	3.04662
ALB	3.83913	4.39321	4.10636	4.17558	3.51718	4.21323	3.71919	3.42135	4.01972	3.82376	3.72114	2.53437	3.56853	3.45249	4.47216	4.11879	3.16412	3.89307	3.95426	4.18425	4.12394	3.65308	3.02661	3.36906	3.80797	2.62961	4.03247	4.18072	3.74456	4.69082	3.54547	3.49807	4.02719	3.42247	4.30247	4.08206	3.77342	3.80623	3.44559	4.1603	3.39013	4.4931	3.72754	3.00703	4.40158	3.32777	4.28082	4.53988	3.38859
ALCAM	8.62818	7.90839	9.15956	8.86202	8.28679	8.13463	8.38871	7.95922	7.85452	6.7607	7.95012	7.45505	9.02671	7.69266	8.12705	8.47879	8.57128	8.00802	7.74492	7.79697	7.47792	7.89333	7.66135	7.48484	8.06192	8.64817	8.31495	8.34977	8.84322	8.00364	8.38966	8.56028	8.13632	7.76487	6.89018	6.99722	7.19297	7.74382	7.52801	8.3075	8.37687	8.13664	8.57409	8.79646	8.58399	9.0724	8.35527	8.08271	8.01791
ALDH18A1	8.71906	7.18156	8.97457	8.48267	8.97659	8.15468	8.47942	8.92785	8.55641	6.95616	8.5333	8.43399	8.45784	8.79116	9.26932	7.75593	8.16861	8.50794	7.58804	7.08296	8.49576	8.01578	7.33576	8.28591	8.47049	9.16359	8.92244	9.18951	9.02013	8.76108	8.96751	8.75849	8.08961	7.79276	8.22225	7.42714	7.67105	8.72224	8.62228	7.8721	8.66058	8.25195	8.34706	8.44132	8.69241	8.48219	9.22672	8.53696	7.91153
ALDH1A1	9.14657	6.9082	9.71429	9.15458	8.83484	8.2502	8.70269	9.22517	9.77612	7.99024	9.60992	9.0823	9.86269	8.61326	8.98872	9.29715	8.84679	8.77634	7.84539	8.74799	7.94447	7.06712	9.57796	8.98952	8.41781	10.045	7.34357	8.79231	10.0508	9.54629	9.11383	10.2535	9.52527	8.98024	6.83935	9.78474	8.44576	7.56508	8.26479	9.32772	9.2055	9.06158	8.83817	9.18425	8.69509	9.17914	9.40063	9.08313	8.86164
ALDH1A2	7.65027	6.31884	7.94787	8.31917	6.92612	7.50906	8.09151	7.47718	7.92199	7.49172	8.12297	7.99191	7.01566	7.0017	7.38511	8.60043	7.55544	7.46505	7.28356	7.88105	9.07623	7.68262	7.58787	7.73718	6.82694	7.10394	7.49468	7.38425	7.17284	7.73395	7.60568	6.20694	7.42345	7.85414	6.85413	8.25573	7.10414	8.23848	8.01997	7.63842	7.05792	8.31111	8.12832	8.77151	6.94849	6.85634	7.85807	6.79865	7.76013
ALDH1A3	9.55886	7.48029	9.14771	9.49286	9.91981	10.0566	9.76854	10.4267	10.3043	7.59241	10.1573	10.062	9.9123	9.91372	11.0344	9.1091	8.7018	9.50411	9.82361	9.0489	9.89608	10.174	8.33544	8.51245	8.72207	9.8292	9.90684	8.88327	9.37545	9.80868	9.7995	10.0037	10.2492	10.4617	8.86223	9.83715	7.45987	11.1615	10.9225	9.03635	8.77192	9.19335	9.60113	9.74717	10.0216	10.7027	10.5665	9.60364	8.72293
ALDH1B1	5.65872	6.11552	5.65093	5.43173	6.25554	5.67272	5.43026	5.99734	6.18652	7.03236	5.74204	5.97947	5.60613	5.8926	6.66284	5.79088	5.43896	5.72533	5.91	5.95151	6.61646	6.85257	5.42973	5.80818	5.48073	6.01754	6.1537	5.60564	5.93976	5.95523	5.85773	5.80715	5.93203	5.42218	5.07829	5.573	5.87518	6.92894	6.26604	5.77611	5.8432	5.62385	4.97549	5.94734	5.27974	6.0722	6.30536	5.6142	6.07199
ALDH1L1	5.59014	5.78551	5.62196	5.76978	5.22366	5.66222	5.94205	6.41702	6.48035	7.66851	6.52178	6.44632	6.21032	6.76692	6.62246	5.9449	6.65105	6.66391	6.13256	5.25248	6.71534	6.47887	6.20328	5.59505	6.61952	5.62212	6.49828	5.60656	5.52734	6.15038	6.45136	5.37492	6.16073	6.49807	5.70489	5.90497	8.30353	6.49534	6.42928	6.69584	5.51119	5.85933	5.47285	5.88226	6.3764	5.88749	5.72714	5.98203	6.95388
ALDH2	11.2633	10.7143	11.2853	10.8903	11.5365	10.3411	10.854	11.4164	10.882	12.0111	11.635	11.5843	11.757	11.9438	9.97598	10.771	11.0733	10.8216	11.0676	11.3274	10.5049	10.5148	11.5419	12.026	11.3744	11.3506	11.3908	10.9459	11.1818	11.5763	11.7595	12.2088	11.7493	11.7714	9.65251	11.1619	11.4648	10.3533	11.4744	11.4788	11.3589	11.1414	11.1957	10.8495	11.9437	11.8069	11.0754	11.0436	12.1477
ALDH3A1	4.52998	3.98007	4.53638	4.17051	5.07251	4.8302	3.11334	3.51533	5.25237	5.69413	3.93835	3.77239	3.9076	4.00002	2.70154	4.39198	3.8997	4.58036	4.79635	5.43859	3.99095	5.5146	5.08286	4.0281	4.0263	4.65475	3.65619	2.64248	3.62584	5.37904	5.47073	4.20709	3.44397	4.65323	3.77111	5.78861	4.31603	4.35522	3.62489	3.51803	5.08334	4.11686	4.07567	4.74549	5.91809	3.98426	4.09198	5.176	2.40643
ALDH3A2	9.16557	7.8656	9.01686	9.71823	8.51783	9.34469	9.57995	8.89636	9.38245	8.93367	9.20678	8.80673	8.90169	9.32493	9.16873	8.8536	9.00249	8.41893	8.62054	8.77988	8.01225	8.19017	8.63242	8.79764	8.94535	9.35645	9.55519	9.36087	9.54008	9.72439	9.1091	9.23955	9.61929	9.56956	8.09793	8.89428	9.31002	7.86521	8.29454	9.25227	9.01325	9.34332	9.38541	9.2376	9.54124	9.13908	9.28624	9.24384	9.68007
ALDH3B1	6.85613	6.12112	6.93737	6.90087	7.08129	7.52178	6.72924	7.47796	7.49921	5.85818	7.42947	7.21397	7.04051	7.75588	6.82237	7.34964	6.92681	7.18549	6.71411	6.46434	6.51871	6.99311	7.71425	6.05813	6.875	7.28225	7.39106	6.67879	7.23681	7.18591	7.47193	7.65276	7.43924	6.88885	6.48607	7.50875	6.53852	6.08484	6.53472	7.15904	7.21157	7.49965	7.27964	7.81042	7.05998	7.55089	7.19106	6.95885	6.12062
ALDH3B2	4.04474	4.18142	3.82765	5.12741	3.42991	3.59677	3.71675	2.70853	3.59167	3.81303	3.54749	3.91415	2.81204	3.95433	3.31592	4.39156	4.7219	4.24174	2.98223	4.21446	4.70212	4.81101	2.88307	4.1668	4.23341	3.67062	3.42366	3.42812	3.92418	4.26991	2.90327	2.46976	3.61376	3.52471	3.85152	1.81602	4.20582	4.43127	3.97817	3.14492	3.64754	3.88016	3.02543	4.59787	3.89901	3.6289	3.99457	4.11867	4.31166
ALDH4A1	5.05329	5.07857	4.66776	4.71727	4.66166	5.18867	4.39677	5.48271	5.4945	7.35894	5.33836	5.89343	5.55552	5.91126	5.32267	5.83727	5.90866	4.67614	4.43326	4.38996	4.57009	4.27795	5.59805	5.74506	5.93614	5.4888	5.4093	5.86855	5.45002	5.40453	5.40399	5.9633	5.59966	6.21297	5.62416	5.64948	6.62021	4.8093	6.15377	5.76352	4.24655	5.96733	5.48518	5.84897	4.92686	5.02945	4.84889	5.21771	5.29118
ALDH5A1	4.775	4.30057	4.55114	5.55015	4.28304	5.70234	4.66571	4.85994	5.51517	8.91254	4.47589	5.8758	5.46955	5.48398	5.37351	3.98817	4.18809	4.67439	4.46551	4.90282	3.93388	5.91132	4.60811	4.30789	4.366	6.48953	7.07362	6.24263	6.4652	5.8895	5.33828	4.84059	6.64234	5.96602	4.9445	4.81	6.7191	2.28237	4.37229	4.76809	5.40228	5.20969	5.36953	3.54574	6.19054	5.24449	6.35086	6.14398	6.8728
ALDH6A1	7.32375	8.348	6.58533	7.29381	7.35936	7.75437	7.41075	7.72439	8.36955	8.04478	7.46805	7.45657	7.52623	8.30359	8.18635	8.67771	8.69447	7.42583	6.90334	8.13922	7.01946	7.68789	8.27551	7.66589	7.11868	7.46313	7.43793	7.4608	7.88387	7.14604	7.2265	7.29238	7.40575	8.12547	6.95667	7.7001	9.26063	6.56547	7.49877	7.98146	7.24343	7.39182	7.54593	7.6616	8.23363	7.92438	7.78928	7.45736	8.22895
ALDH7A1	6.93228	7.12404	7.07047	7.13829	6.73958	7.49443	7.1435	6.98081	8.07208	6.40617	6.66758	6.89422	7.36412	7.50364	7.18921	7.08177	7.01684	6.89153	6.2142	7.21917	6.51299	6.64276	7.03152	6.66985	7.38144	7.30146	6.49547	7.49404	7.85945	7.40076	7.41852	7.20286	7.7163	6.97296	6.99142	7.27712	7.59584	5.67356	6.52214	6.86512	7.2727	6.95945	7.03776	6.97293	7.03809	7.29809	7.34001	7.63424	7.52191
ALDH8A1	4.32892	5.05565	5.56259	4.37067	3.84445	3.94778	6.06579	2.56931	3.59789	5.22576	3.567	3.86904	4.44291	4.02084	4.39443	4.23535	5.95856	2.72156	5.07917	4.89999	4.14382	2.52835	4.18511	4.39022	5.27359	3.55961	3.96868	4.42488	5.59519	4.72868	4.46538	3.85019	3.57593	4.51989	5.27083	4.46449	4.24733	5.24355	4.7409	3.9269	3.91605	5.04788	3.68392	4.53182	4.66146	2.81815	2.37727	4.99624	4.52013
ALDH9A1	9.70754	9.37601	9.47937	10.4736	9.78194	10.1275	9.52291	10.6191	10.3532	10.7721	10.2674	10.5944	10.6081	10.6746	9.32415	9.8954	9.85206	10.1496	9.39961	10.7387	10.0051	9.992	9.81063	10.5812	10.212	10.6362	10.0195	9.68252	10.3982	9.8378	10.0083	10.5925	10.5004	10.8383	10.1701	10.3384	10.9297	8.59041	9.66764	10.2784	10.0965	10.2943	10.3122	9.8645	10.2485	10.3745	10.3761	10.5003	10.6427
ALDOA	11.1304	11.0458	11.2128	10.8619	11.5708	10.929	10.8877	11.4001	10.9034	12.9336	11.3652	12.4794	11.2652	11.6091	10.8452	11.1127	11.401	11.9466	11.5178	9.68131	11.5079	11.5865	11.7784	11.1236	11.1004	11.6645	12.1252	11.5598	11.6351	11.1004	11.8931	11.5255	11.5255	11.2961	10.9665	11.3301	10.9234	11.433	11.0177	11.3912	11.2247	11.486	11.5042	11.5671	11.5466	11.9877	11.5778	11.1544	10.985
ALDOAP2	3.73559	2.51303	3.12135	4.51464	3.8005	2.97039	2.31377	3.76158	3.83747	2.99354	3.51628	2.61348	3.03611	0.861444	2.41407	3.55753	5.05389	3.60676	2.47856	2.89534	2.54453	2.92345	2.42216	2.25234	3.78795	1.96531	2.27094	4.703	4.02326	4.76484	2.32782	2.42421	3.72708	2.43062	2.7747	2.3984	4.16871	2.47355	2.40425	2.42708	3.51233	3.23105	5.35919	3.00228	3.35086	2.71425	1.96024	2.94419	2.69411
ALDOB	4.52263	4.74324	4.74039	5.14638	4.83113	5.07101	5.31526	4.37713	4.20452	5.08378	4.68433	4.8283	4.61776	4.97958	5.1294	4.73094	5.07552	4.4751	5.03762	4.82978	4.69698	5.2224	5.01628	4.81721	5.12718	4.0545	4.66642	4.855	4.4616	4.64996	4.68776	4.76398	4.68635	4.88929	5.04502	5.04873	5.10156	5.38593	4.95655	4.5218	4.08812	4.63896	4.53726	4.68901	4.84534	4.9698	5.00177	4.2853	5.11758
ALDOC	7.61491	7.18397	6.99654	7.50457	7.50748	7.69944	7.95537	7.42896	7.35701	6.63255	7.04702	7.18698	7.26223	8.08863	6.64846	7.01146	7.31934	7.64188	7.91462	7.07527	8.37157	8.14778	7.4135	7.71136	6.95382	7.12055	7.2641	7.24409	7.24634	7.10112	7.67005	7.44269	7.52947	7.33637	7.20684	7.67198	7.73683	7.10946	6.56966	6.96055	6.6133	7.01872	6.96686	7.64449	7.99026	8.17807	7.5243	7.54015	7.16128
ALG11	8.58997	8.41607	8.8478	8.65773	8.65504	8.3768	8.88739	8.43895	8.37413	7.96717	8.48964	8.27044	8.23053	7.96321	8.87432	8.63912	8.49941	8.30367	8.02597	8.51568	8.42726	8.04473	8.13748	8.34757	8.55453	8.49864	8.27044	8.58139	8.55935	8.96084	7.99762	8.4013	8.43081	8.41061	8.15135	8.25237	8.60983	8.90705	8.88288	8.54512	8.21476	8.12277	8.22972	8.45483	8.72968	8.74783	8.43295	8.19	8.60504
ALG12	5.35716	5.17167	5.05158	5.27955	6.21944	4.56722	4.34051	5.83429	4.78038	3.45429	5.68277	5.50855	4.6871	6.19509	5.80581	3.6321	6.097	5.74731	4.51522	3.78211	4.31332	4.34096	5.56526	6.18675	5.12685	5.61717	5.60967	6.25917	5.84452	4.48266	5.16116	5.43321	5.61334	3.93892	3.46757	4.31111	5.09342	3.38503	4.79263	5.67694	6.18215	5.79028	4.9208	5.45401	4.62617	5.57498	5.88864	5.54024	4.40497
ALG13	7.59473	7.23122	7.78565	7.78102	7.28572	7.58481	7.7299	7.29235	7.67163	6.74136	7.40554	6.93923	7.49473	6.55685	7.98502	7.37956	7.31414	7.73666	6.91827	7.65456	7.41653	6.71547	7.2684	7.28887	7.84946	7.10477	7.18177	7.25437	7.47571	7.31695	7.27383	7.54674	7.22817	6.87632	8.27991	7.33123	7.91276	7.84951	7.71173	7.14922	6.73876	7.33792	7.16929	7.35866	7.0057	7.32316	7.1704	7.37466	7.20403
ALG3	7.71553	7.80871	7.74697	7.24893	8.30204	6.64048	7.55133	8.0665	7.13766	7.1844	7.58757	7.42198	7.63882	8.25119	7.86287	7.7098	7.00464	7.79546	6.8953	7.40711	8.00551	7.13505	7.51084	8.09465	7.85124	7.51298	7.81305	7.30412	8.07373	7.74665	6.97448	7.64917	8.04849	7.77414	7.15844	7.61835	7.02889	8.3407	8.09715	7.87053	7.52537	7.18578	7.4007	7.3818	7.65504	7.89609	7.48281	7.43645	7.30277
ALG5	9.27191	9.29548	9.58192	9.10147	9.3461	9.00881	9.56873	9.18738	9.0364	8.2637	9.28009	9.16631	9.1049	9.21061	9.32152	9.11709	9.03699	9.3228	9.198	9.32943	9.32464	8.71609	9.05877	9.21731	9.0036	9.51235	9.99478	9.10552	9.07983	9.3889	9.17193	9.09994	9.03429	9.00177	8.97676	9.38274	9.32852	9.07712	9.57736	9.34514	8.91923	8.78561	8.99401	8.76228	9.09039	9.2743	9.27246	9.44218	9.42846
ALG6	8.02	8.04982	7.72717	8.02176	7.88026	8.27115	8.21198	7.83003	7.69174	7.27034	7.79692	7.92934	8.03229	7.36824	7.20731	7.83539	8.47035	7.63185	7.67739	8.1272	8.17409	7.53314	7.84848	8.19144	7.92014	7.83164	7.47184	7.79276	7.90995	7.80532	8.18212	8.03412	8.04296	8.0477	8.23654	7.82	7.89311	7.48329	7.78851	7.50576	7.37935	7.63483	7.89407	7.91461	8.16867	8.2902	7.82109	8.00672	8.30433
ALG8	8.54052	8.56067	8.52833	8.18414	8.62568	8.16547	8.61704	8.55231	8.55802	7.55856	8.70969	8.51136	8.61854	8.56762	8.16023	8.21932	8.54377	8.72353	7.86432	8.28152	8.87562	8.64555	8.34685	8.77463	8.23069	8.57497	7.98057	8.40128	8.60473	8.29273	8.73233	8.445	8.67804	8.56516	8.12511	7.9987	8.70006	8.37876	8.80843	8.23891	8.00691	8.21552	8.27763	8.59351	8.60498	8.88097	8.57482	8.31308	8.52517
ALG9	7.34265	7.13848	7.33081	7.54947	7.2152	7.7881	7.16196	6.8159	7.18718	6.82366	7.02321	7.23928	6.96193	7.55002	6.91184	7.34603	6.95831	7.19206	7.27772	7.09912	7.0743	7.81919	7.03502	7.24958	7.27079	6.82377	6.73835	7.15654	7.29222	7.6302	7.37489	7.43571	7.27861	7.29552	6.81952	6.88511	7.48548	7.03896	6.97817	6.81228	7.28776	7.03473	7.23036	7.30003	7.01997	7.53427	7.51542	7.41543	7.2948
ALK	5.34736	4.48671	5.43009	5.46778	5.33156	5.11749	4.92173	5.71912	5.77709	5.25501	5.56695	5.29234	5.4365	3.31926	5.83004	6.026	5.66328	5.60705	5.37845	4.63693	5.57011	4.75455	5.68111	5.65798	3.9586	5.40819	5.60122	5.20831	5.79705	4.76614	4.54323	5.27153	4.01293	5.11508	5.63387	5.73993	5.72407	5.54731	5.5084	5.2689	5.97084	5.41811	5.00642	5.19038	4.91598	5.4094	5.57926	5.28243	4.06906
ALKBH1	7.38423	7.60905	7.21278	7.3229	6.903	7.93591	7.31264	7.51857	7.25057	7.96488	7.44438	7.34086	7.44438	7.50102	7.86667	7.58035	7.9852	6.62631	7.36807	7.97933	7.52772	7.39161	7.49927	7.38758	7.26086	7.56866	7.60808	7.16615	7.5993	7.44716	7.45209	7.60619	7.49909	7.19386	7.33841	7.71137	7.32278	7.76972	6.98887	8.20563	7.25166	7.3373	7.31176	7.50237	7.35054	7.29035	7.37895	7.85402	7.83467
ALKBH4	5.1446	5.83954	6.16902	5.02433	6.18671	5.65575	5.6822	6.44085	5.88955	6.19407	5.87893	5.83143	5.68394	7.06244	5.79185	3.76163	5.59639	5.38329	5.76972	5.97879	6.5744	5.56284	6.15921	6.37209	6.73428	6.00052	5.67149	5.5582	6.5712	5.62093	6.57132	5.77791	6.83977	6.24325	3.4993	6.41961	6.0662	5.95026	5.15398	6.18578	6.63266	6.13913	5.67683	5.80576	6.33981	6.26111	6.23528	6.12875	5.37915
ALLC	3.74386	5.89702	5.65743	5.47571	3.71747	4.39483	3.54598	3.7732	5.08308	4.6117	3.83441	5.33842	3.53545	4.97442	3.74821	6.11079	5.391	4.52742	3.69348	3.81763	3.61251	4.50366	4.15084	5.74144	5.99282	4.01226	5.81911	5.43516	5.80186	5.1481	2.83948	3.43535	4.40448	3.87214	2.5048	4.78629	5.8866	4.5708	5.00871	5.45851	4.99036	3.58996	4.86271	4.96312	3.55916	5.16119	3.74366	4.48647	4.26832
ALMS1	7.18221	7.17092	7.30972	7.47516	6.79258	7.58036	7.07158	7.50153	7.61632	7.67829	7.90734	7.15117	8.00747	6.38814	7.30316	7.54632	7.53089	7.53528	7.39918	7.94728	7.36455	7.56961	7.17129	7.16329	7.76027	7.22747	7.74395	7.08764	6.9237	6.66291	7.07892	6.74206	7.10234	8.29154	8.0178	7.58969	7.95849	7.75571	7.83327	7.12029	7.14739	7.63691	7.63161	7.56629	7.37601	7.22323	6.5038	6.83989	6.79537
ALOX12	3.3783	3.06674	4.82812	2.4724	3.43375	3.56723	4.62571	4.65819	2.96007	5.51456	3.00526	4.48348	5.69107	3.24631	3.31447	3.45581	5.94288	5.09177	3.15769	3.27419	4.09641	3.03665	3.00701	3.93122	3.08097	5.61198	5.38272	4.2328	3.50213	2.98376	3.62274	3.6704	3.66037	5.11638	5.32879	5.20826	3.65204	3.7554	5.27999	4.54184	5.15849	2.41833	2.791	2.64195	4.74968	2.35813	3.05358	3.05886	4.51143
ALOX12B	2.40018	3.16256	1.87576	3.1737	2.88767	2.57773	3.32786	2.91043	2.41045	3.46372	1.68778	3.40958	1.96549	4.02439	2.26453	2.35717	2.05892	2.97257	3.77547	3.22133	2.98656	4.58597	2.5202	1.90613	3.05632	2.55335	3.0401	3.19955	2.3358	2.40506	2.86954	3.18155	2.61484	2.83164	3.07232	2.81393	4.83664	2.77918	2.98584	2.55008	3.02216	2.43312	2.76424	1.69748	2.77827	2.27018	2.84018	2.66277	2.73818
ALOX12P2	5.25581	3.87847	3.69646	2.49054	2.80498	4.0247	2.9426	2.97258	2.66819	3.67177	3.64252	4.50884	4.0983	4.8431	5.40949	3.31044	2.78984	3.27071	3.09439	3.72637	3.53301	4.00358	3.68527	3.01363	3.47126	3.37525	5.62946	5.44122	3.39521	3.55627	4.20528	3.50154	3.43037	3.66512	3.57776	2.73657	4.044	3.90021	4.78408	3.03192	3.49358	4.54506	3.14207	2.4273	3.72261	3.04833	4.18274	4.27018	3.93453
ALOX15	2.25616	3.02109	1.61288	3.16427	3.7301	1.32662	2.70626	2.76426	3.60509	1.56643	2.09591	4.09144	2.31121	3.38236	2.4169	2.28798	2.05133	1.82354	3.20101	3.60186	3.57831	2.42369	2.69889	2.75443	2.09008	2.43356	2.05735	3.39376	1.72112	2.46147	3.37069	3.11057	2.7505	3.57783	2.82384	3.58035	4.85403	2.03861	2.07701	3.62072	3.47118	1.73866	2.04608	2.98484	2.07701	2.10542	1.94083	2.61348	2.58689
ALOX15B	5.19301	6.46364	5.11667	5.48267	5.9654	5.8527	5.18497	5.35833	6.06349	5.16156	5.43808	4.96755	5.01896	5.8541	3.87509	6.28594	6.21204	4.89691	5.71302	5.84178	6.33361	6.11402	6.13282	6.03059	5.44639	6.05673	4.97113	5.55395	4.86359	4.98083	4.76965	6.0632	5.17534	5.66433	5.34513	5.4016	5.9708	6.21212	5.37065	6.86722	5.74074	5.22308	5.83094	5.24142	5.69746	5.20976	5.42276	4.64699	5.60275
ALOX5	7.71841	6.53632	8.14013	7.57872	7.98519	6.287	7.9134	8.79356	7.73683	6.06525	7.58262	7.79106	7.919	7.66659	8.37125	6.93215	7.18264	7.47149	6.67226	7.21345	7.25681	6.39264	7.23611	7.02611	7.67567	8.02131	8.71915	7.14687	8.12867	8.34153	7.78148	8.47337	7.30624	7.6277	7.16729	7.46717	6.08814	8.60338	7.9624	6.83438	7.1134	7.63604	7.46156	7.72725	7.58962	7.82482	6.65438	7.70324	6.85552
ALOX5AP	10.0922	8.07506	9.99736	9.66761	10.2797	9.32233	10.7767	10.7356	9.56303	8.42207	10.0633	10.0475	10.2366	10.4745	10.5409	10.4591	9.65927	9.84079	9.22689	8.88596	9.41585	8.02728	10.3324	9.7611	9.43622	10.825	8.64352	9.57152	10.4747	10.6717	10.1809	10.4838	10.4381	10.0547	8.56539	10.3783	8.536	10.3824	9.36389	9.58274	8.9982	9.90971	9.69122	10.3824	9.72137	10.0464	10.2605	10.1098	9.90345
ALOXE3	5.02736	5.44788	5.49931	3.6455	5.00368	4.30613	5.05624	5.13189	5.64843	4.59838	4.48489	5.54705	5.35569	5.79926	4.22131	5.14131	5.3477	4.97613	5.7513	5.8003	5.77506	5.95987	4.84923	5.14396	6.13338	4.87308	5.20135	5.13078	5.18604	4.01132	4.64303	4.86314	4.89307	5.14371	5.48653	5.42891	5.51683	5.32194	5.38382	4.8295	3.32674	5.23746	5.11528	5.42961	5.51139	5.38988	5.21793	3.87153	5.04824
ALPI	1.78671	1.76373	2.57167	2.37384	2.35156	2.69983	2.30046	2.55054	2.47272	2.60808	2.81061	1.37931	2.56237	2.42035	2.85987	1.86649	2.04559	2.25569	2.46401	2.38243	2.47117	2.51842	2.67736	2.10774	2.00258	2.10876	2.12718	2.24056	2.11311	2.29286	2.53907	2.4651	1.9417	2.0628	2.20273	2.86838	2.42403	2.18236	2.1989	2.14272	2.47072	2.64421	2.44165	2.5699	1.77658	2.07596	2.81362	2.18448	2.0197
ALPK1	6.54786	7.09226	6.77893	7.01607	6.34623	6.11848	6.17953	6.33851	6.63238	4.14414	5.92544	5.59158	6.41589	5.77571	6.49788	5.23242	6.32677	7.05871	6.64364	6.38251	6.93707	7.45203	5.93004	5.84904	6.4437	6.10237	6.60052	5.81099	6.23915	6.17686	5.36845	3.94949	6.67542	6.9605	6.70605	6.87818	6.79913	6.25498	6.19767	6.14645	6.43856	7.43527	7.42255	7.16554	5.75889	5.87487	5.72144	5.3544	6.01189
ALPK3	4.70419	5.18203	5.20634	3.61843	4.88566	3.9655	4.52689	3.69777	3.9393	9.03456	3.75198	6.55638	4.74998	4.89947	3.52151	6.39772	3.66369	5.64318	7.38274	4.63933	4.8998	4.93955	4.57647	4.62418	4.50034	3.99888	5.52879	5.74174	6.58828	4.04674	4.6768	4.65707	4.14294	4.37029	6.56836	5.48627	7.26922	5.01636	4.36467	4.24014	4.68395	4.65939	4.06461	6.24667	4.15124	3.71602	3.56674	4.89695	5.65518
ALPL	5.02591	5.66914	4.3516	4.68237	5.89553	5.21554	5.4151	5.36932	5.22877	5.09925	6.10476	6.58643	4.37057	6.06486	5.46078	4.5213	5.8079	5.22589	4.16614	4.44196	5.18308	5.68978	5.70539	6.14036	5.98755	5.56755	4.29093	6.30251	5.67089	5.63979	4.14956	5.41601	5.94154	6.40456	6.57114	4.6562	5.3193	7.32937	4.8441	5.1528	5.74423	5.09987	4.45445	5.97554	4.81941	5.03412	5.80285	5.44706	4.3764
ALPP	3.53642	5.92189	2.48107	2.89276	3.40315	3.53619	3.57889	3.72379	3.59566	3.54467	3.07649	3.26171	3.06962	3.69075	3.79651	3.87267	3.48269	3.94844	3.57645	3.62477	4.63223	4.7593	4.72122	3.25567	2.85509	2.72964	3.1907	2.48314	4.09066	3.28998	4.28806	3.59524	2.63378	1.96364	3.14883	3.5879	4.4837	2.97452	4.55129	5.1281	3.35688	2.69202	3.69149	4.51019	2.88649	3.8237	4.06181	2.88379	2.72511
ALPPL2	5.20825	5.42233	5.43768	4.91927	5.69236	5.72553	5.54557	6.52243	6.16425	6.13707	5.92156	5.83102	5.47367	5.45203	5.68293	6.18612	5.91265	5.35796	5.48233	5.57095	5.7403	5.80072	5.58875	6.30856	5.65325	5.49885	6.11614	4.70789	5.08151	5.4578	5.69261	5.63476	5.56352	6.67614	5.16296	6.30842	5.61389	6.50184	5.70415	5.7765	5.84706	5.71295	5.96171	5.8376	5.81222	5.64849	5.32562	5.80604	4.87483
ALS2CL	6.77138	6.75231	6.90645	7.10304	7.22974	6.75231	7.27783	6.97465	7.30936	7.43643	6.87627	6.50621	6.56773	7.57802	6.34155	6.56534	7.36699	6.77905	7.17535	6.98196	7.33268	7.53982	6.89745	7.20174	6.98135	6.83742	6.7904	7.05574	6.89903	6.73058	7.23134	7.23809	7.31838	7.76124	6.77208	7.1285	7.05595	7.02185	6.72307	7.08429	6.84618	7.11811	7.24274	6.8319	7.24569	7.16332	6.98858	7.30444	6.75998
ALX1	3.61498	2.97056	3.77975	3.72925	3.52094	2.69399	3.44305	3.57637	3.84957	2.50344	3.0689	4.56111	4.5434	2.61055	3.18335	3.14311	3.82392	2.94888	4.1479	4.55601	4.21314	3.93798	3.8073	3.65055	2.80797	2.67856	3.69131	2.52436	2.69649	3.57847	3.64255	4.09965	3.25426	3.33771	2.93583	2.76194	3.28625	3.65247	3.24678	3.20411	5.44897	3.23979	3.61706	3.35719	3.55819	3.47447	2.95287	3.06236	3.03629
ALX3	3.5848	2.8604	4.24859	3.61623	5.21665	3.5392	4.37019	5.00094	3.94719	5.77967	4.636	3.2266	4.64289	5.33336	4.80988	5.43893	4.78429	3.4086	5.62408	5.08373	3.78375	3.56488	4.21119	4.00654	5.50779	4.62406	4.9341	2.59363	3.64313	3.57735	5.57359	3.2496	4.14329	4.17002	4.83216	3.56083	5.43166	3.42762	3.65072	4.31777	4.99939	5.11573	5.08967	5.45973	3.21219	5.2464	4.37413	4.45401	3.45467
ALX4	4.0172	4.08952	4.69721	3.51721	4.72779	4.72387	4.40847	3.94604	4.22718	4.43794	4.17543	3.83364	2.90084	4.57913	3.35974	4.45893	5.59566	2.97967	4.01311	4.13777	4.8505	4.07485	3.95193	3.70827	3.75708	4.92168	5.46593	3.50477	3.89017	3.40323	4.11052	4.09245	5.13843	3.83424	4.11684	4.32041	4.3305	4.46263	3.36006	5.75585	5.21168	4.12474	5.47168	4.17732	4.19287	4.01976	3.95125	2.8754	2.95766
AMACR	5.97908	4.69664	5.5775	5.80966	5.99569	6.71427	6.42568	5.66429	6.39282	5.77063	5.87821	6.76247	6.05399	5.67658	5.0283	5.27757	5.87474	5.22498	5.84772	5.62445	6.04986	5.4616	5.74914	5.75138	6.13029	6.38938	5.82579	6.51417	6.43325	6.86117	6.23956	6.16714	6.34465	6.1787	5.13677	6.12933	5.3451	5.12853	4.65701	5.57724	6.10071	6.36615	6.43339	5.61474	6.53452	6.19996	6.14342	6.14679	6.13956
AMBN	4.69369	4.84219	5.42145	2.31746	4.20789	3.49628	4.44471	4.89061	4.19413	3.66871	4.70695	4.34384	3.89405	5.30554	3.86465	3.7055	4.78516	4.36075	4.76372	4.79613	5.46731	5.09155	4.33208	4.35648	5.20658	4.25541	3.6887	4.68577	4.53935	3.40004	4.40995	3.51186	3.66658	3.53595	3.92978	5.02654	4.54073	2.71719	4.40584	3.53445	4.45684	3.6908	4.08428	3.9203	5.39865	4.50529	5.70454	5.20133	5.13348
AMBP	5.09923	4.21197	4.76157	4.90604	4.85149	5.07966	5.40884	4.98882	5.25692	3.82638	4.0273	4.55954	4.58622	4.87472	4.61108	5.17349	4.61484	3.25093	5.21861	5.01977	5.13244	5.01821	5.12942	4.46189	4.28514	4.43987	4.62926	4.34281	4.83004	4.5427	5.28808	5.08362	5.00496	5.18723	5.27894	4.541	4.93877	5.31088	5.32133	5.09511	5.28663	4.16969	4.88809	4.43956	4.29584	4.72491	4.61614	3.96209	4.28817
AMBRA1	6.3203	6.72212	6.03454	6.34141	6.281	7.07705	6.30651	7.30742	6.9302	6.53228	6.93423	6.54105	6.76184	7.15886	7.06985	6.54665	7.10821	7.00072	7.14209	6.95611	6.035	6.01233	7.14846	5.85615	6.714	5.80905	7.54011	6.82413	6.74684	6.80365	6.66337	6.40306	6.43513	6.50444	6.25314	6.82411	6.83871	6.18947	5.32237	7.04352	7.15874	6.8877	6.94847	6.2975	6.37497	6.83041	7.0511	6.78136	6.24433
AMD1	8.84638	8.70582	8.8795	8.24232	9.04815	7.97385	8.71352	8.23395	7.8461	8.04071	8.11647	8.09943	8.00275	7.46902	9.28984	8.92081	8.20116	8.49185	8.73551	8.53805	8.83186	8.42888	7.80715	8.18691	7.79561	8.32381	7.00279	7.99001	8.35527	8.23172	8.15774	8.26854	8.12201	7.78944	8.61958	7.79694	8.30384	9.85458	9.5007	8.41928	7.90765	7.88744	7.8524	7.91673	8.19826	7.84438	8.18491	8.04723	8.07368
AMDHD2	5.0115	4.69503	5.28583	5.95754	5.69718	5.02664	5.6006	5.69413	5.45012	4.31768	4.65756	5.54524	5.62078	6.00216	5.77951	5.84877	4.32757	6.78372	5.99958	3.77646	4.081	4.10594	7.22727	5.34027	4.43893	5.53055	4.19818	5.71228	5.0383	4.73562	6.28862	6.29535	5.8672	4.99879	5.15767	5.78977	2.76703	2.63736	4.04236	6.03171	6.06373	5.25068	5.20209	5.64202	5.09432	5.29991	5.70692	6.48495	5.6033
AMELX	4.71378	3.89171	4.30502	3.81639	4.78576	3.89865	4.50789	4.42795	6.20828	5.19764	4.19906	4.97882	3.62593	4.40657	4.99972	4.73997	5.554	4.85037	4.40668	4.2525	4.15183	5.06963	3.8378	4.92301	5.21523	3.84835	4.54088	4.90507	3.95811	2.57576	4.56617	3.73202	4.82777	4.99317	4.21378	4.13628	4.15533	4.81145	4.58069	4.53156	4.44285	4.68865	3.32711	4.66797	5.09249	4.91126	4.65471	4.2474	4.28712
AMELY	5.02377	4.62263	4.41538	4.84045	4.91947	3.58728	4.92992	5.703	7.09416	4.93167	5.33567	5.01582	4.22565	5.55035	4.34825	5.19812	5.3222	5.42006	5.13827	4.8459	3.36723	5.99822	5.4135	5.34123	2.27228	5.26204	5.51379	5.00654	5.62959	5.40225	4.92002	5.6324	5.10275	5.89724	5.41844	4.25222	5.46731	5.85936	4.77886	4.28528	4.19739	4.41768	5.86656	4.97196	5.4178	5.28696	4.96212	5.81127	4.09913
AMFR	7.54377	7.00689	7.89305	8.34111	6.9966	7.25446	8.20891	6.64905	6.84593	6.46905	7.31321	7.26589	7.49253	7.88704	7.52792	6.7661	6.72274	7.48306	7.24076	7.45016	7.25883	7.33998	7.2557	6.81533	7.0172	6.66125	7.1108	7.64888	8.41132	7.71732	8.4656	6.69018	8.13282	7.30083	6.86951	7.68145	7.62088	7.41455	6.76697	7.85779	6.87303	6.93464	7.2322	6.59712	7.1489	7.44046	7.47325	7.88707	7.27464
AMH	2.6698	3.55197	3.3111	3.22253	2.2303	3.33561	3.02986	3.70952	3.85643	4.40487	4.25333	2.22984	3.77947	2.82184	3.15604	4.00119	3.27296	5.06449	3.86786	2.72799	3.19269	2.98654	3.56877	2.67767	3.38655	2.96843	2.87379	3.23595	3.27296	3.56122	2.8597	3.60314	2.95644	2.16547	3.26435	3.65449	3.47134	3.22932	2.34962	2.70636	2.90879	5.14278	3.38145	3.80794	2.77579	3.09066	2.77632	2.42969	2.40042
AMHR2	3.4179	2.48064	3.02608	2.48064	4.21441	2.48064	2.88287	3.78354	2.48064	3.70687	2.51244	2.70732	4.63363	2.90007	2.5294	2.77209	3.57552	2.48777	3.45021	4.08537	4.13676	4.3898	3.05488	3.69122	2.69409	3.1464	2.39084	2.80067	2.55667	3.24235	3.3937	3.53235	3.51629	2.79222	2.91472	3.988	4.2402	3.14378	3.22747	4.01173	3.78112	2.85758	2.22383	3.27217	2.04186	3.02785	2.61004	2.68117	3.57854
AMIGO2	8.23806	8.32225	7.96041	7.64711	7.36439	9.15264	8.1996	7.51711	7.93983	6.57239	8.08839	7.65616	8.18184	7.12512	8.1423	8.95907	8.05911	8.63094	7.75555	9.2726	6.39093	7.49607	8.5771	7.97963	7.48197	6.42128	8.10558	7.76156	7.2183	8.19763	7.7755	7.24022	7.74327	7.66867	7.81318	7.70142	7.87244	7.14257	7.98254	7.50472	7.89463	7.39968	6.9021	7.36654	8.0832	7.82689	8.44436	8.2413	9.42768
AMIGO3	6.48848	6.44024	6.78318	6.70024	7.5809	6.54534	6.32215	6.76631	6.49353	5.77914	6.98552	6.40787	6.51744	7.09323	7.40044	6.44871	7.254	7.44609	5.7361	6.72044	6.70672	7.35363	5.71439	6.84413	6.87499	6.57435	6.98359	6.91159	6.70501	5.37285	6.23356	6.54931	6.39239	6.6075	5.93884	6.72808	5.63809	6.89841	7.12409	6.92632	6.17691	6.45641	6.27171	7.04481	6.8761	6.97607	6.43217	7.27614	5.65938
AMMECR1	6.44211	6.50111	6.70198	6.75055	6.27119	6.6554	6.46481	5.82072	6.13295	5.48114	6.11087	6.13469	6.35443	5.42924	5.98682	6.40232	6.39144	6.5056	6.1737	7.13818	6.44571	5.69343	6.23054	6.47869	6.76627	6.32085	5.45304	5.94586	5.70411	5.94799	5.97095	6.74381	6.25418	6.27645	7.12648	5.90776	6.26143	5.61447	6.11963	6.3984	6.49885	6.07794	6.54679	6.25868	6.44066	6.27969	7.04391	5.78462	5.78406
AMN	6.01128	5.98581	6.15879	5.53639	6.60143	5.74689	6.77521	6.35063	6.05138	4.93513	5.94427	5.19579	5.77963	5.72117	5.29356	6.27975	4.69817	6.34456	6.62761	5.87337	6.06287	6.21402	6.33384	5.43957	4.56555	6.00169	5.81914	5.0249	6.10829	5.85951	6.73944	6.31302	6.11725	7.03521	6.34619	5.58748	5.82136	6.13141	5.66952	5.98595	6.18035	7.04435	6.73162	6.87826	5.70196	5.61616	5.86145	5.79807	4.8982
AMOT	3.69479	3.73191	3.63001	4.61812	5.26022	5.62554	4.81443	3.97908	5.16151	5.68229	4.52439	6.17692	3.70162	5.11971	4.92504	3.3365	3.84635	4.70924	4.63037	4.68183	4.4893	4.96916	5.06824	5.06229	5.97129	4.63078	3.83444	5.50589	4.308	5.09027	5.08368	5.67136	4.69069	5.0844	4.60517	4.76277	5.22494	2.38509	4.39298	5.22566	3.15957	4.44813	4.02956	4.78234	5.86337	4.76849	5.46091	4.12513	5.44363
AMOTL2	9.42697	9.8031	8.76011	9.44809	8.76261	9.33428	8.41649	8.34841	9.46535	9.36001	8.85464	9.00599	9.11056	8.97404	8.49241	8.83611	9.40218	9.02392	9.57186	9.72537	9.04737	8.85422	9.40997	9.34554	8.93326	8.43077	9.19641	9.05238	8.76995	8.72008	8.14565	9.03197	9.30936	9.07219	8.4915	9.00543	9.96291	8.2401	9.57372	9.44412	9.31585	8.93655	8.82239	8.74096	8.80987	8.69881	9.22727	8.92688	9.36768
AMPD1	5.1676	4.09649	5.31384	4.77024	4.60211	3.93788	4.53624	4.96109	4.76579	12.1868	3.90862	10.7194	4.46716	5.94133	2.69873	4.45243	4.5214	6.24077	5.41046	6.20472	7.01974	6.82627	6.0314	6.00411	6.10221	5.42022	6.01495	4.58237	6.57098	4.76354	6.47133	6.38384	5.50568	6.72457	5.48394	4.98335	4.86135	5.84314	5.83071	5.02669	4.13921	3.31105	5.77866	5.16906	9.81214	5.00603	5.19902	8.15296	5.87222
AMPD2	8.60121	8.08317	8.38366	8.76623	8.87447	9.20974	8.22592	8.56789	8.57475	7.16031	8.54498	8.53034	8.91359	9.19583	8.3897	7.96529	8.14891	9.10466	8.75297	7.78439	8.12738	8.5489	8.51978	9.06535	8.91339	8.75173	9.11555	8.36571	8.24806	7.94447	7.96769	8.3918	9.137	8.85537	8.94752	7.79071	7.58645	9.39177	8.59634	8.78313	8.42183	8.58209	9.34143	8.8831	8.45618	9.00449	8.43279	8.15437	8.40199
AMPD3	6.60204	5.6814	6.38822	6.29752	6.82005	6.18851	6.37508	7.49539	6.74855	8.30749	6.54895	6.90867	7.50921	6.67601	5.81588	6.66617	6.95919	6.26244	7.28844	7.05907	7.17854	7.24532	6.5626	6.81145	6.30833	6.88929	6.34411	6.19528	7.09766	6.84461	6.89606	7.49127	6.98605	6.63392	6.73191	7.40624	5.94503	7.36097	5.52306	6.09762	6.91551	6.80031	6.25223	7.47277	6.80643	6.8453	6.70501	7.07031	6.5666
AMPH	7.14295	8.86007	5.21896	6.05878	5.60111	5.96059	6.34259	5.88028	5.88316	7.19241	5.23455	6.53058	5.92213	6.63121	7.28723	6.41633	6.34314	6.04416	6.9738	6.65275	7.55981	7.39571	6.83826	7.83905	6.87609	5.53983	5.39517	6.25105	5.26777	6.05259	4.53421	5.75963	6.09642	7.09092	7.39829	7.09527	7.2782	6.00447	7.13841	8.19763	6.21182	5.09055	5.37537	6.02071	6.24262	5.83696	6.23938	5.98128	7.07745
AMT	7.51005	7.03534	7.38966	7.76198	7.70146	8.53216	7.60437	6.87244	7.97894	7.86989	6.91556	7.17085	7.54589	7.63943	7.20589	7.05717	7.0987	7.36008	7.27168	7.18515	7.0526	8.31205	7.42032	7.10784	8.11949	7.30128	7.90948	7.6614	7.5497	7.42801	7.98873	7.90689	7.83146	8.45526	8.01835	7.63619	7.94922	7.23296	7.11655	6.60509	7.27073	8.33894	8.43838	7.80836	7.74974	7.37486	7.25781	7.71902	7.34253
AMZ2	8.94799	8.64435	8.78562	9.29929	8.84136	8.62661	9.14733	9.2269	9.50107	9.86963	8.74962	8.89778	9.14201	8.73778	9.26706	8.88253	8.99641	8.8009	8.66436	9.23776	8.5603	8.65834	9.00675	9.06857	8.6765	8.77232	8.85615	9.0363	9.32953	9.10251	9.2413	9.5439	9.27412	9.39742	9.25022	8.47837	9.29259	8.03377	8.65972	8.87478	8.79645	8.84589	9.01923	8.61111	9.08232	9.13222	9.43418	9.55204	9.58252
ANAPC1	7.42171	7.73155	7.21961	7.5853	7.2942	7.47432	7.45414	7.2425	7.60586	8.07752	7.62567	7.40606	7.01165	7.38375	7.87997	7.56252	6.90922	7.67889	7.5884	6.93789	7.88848	7.49959	7.22371	7.39457	7.6501	7.47617	7.47041	7.29772	7.14905	7.06218	7.77611	7.33835	7.608	7.89199	7.47448	7.60089	7.93407	8.0745	7.89893	7.35469	7.35073	7.19748	7.10402	7.55975	6.95057	7.76334	7.52043	7.2292	7.50243
ANAPC10	6.83293	6.85542	6.85714	7.16267	6.50303	7.17731	7.58497	6.47403	7.35771	6.63531	7.17315	6.75833	6.81083	5.42483	7.14781	7.36642	6.97197	6.80487	6.52055	6.98185	7.13341	3.76305	6.98165	6.6672	6.78394	7.26512	7.22803	6.78025	7.32897	7.27456	6.70871	7.04215	6.89872	6.34614	6.75586	7.03395	7.61984	6.47698	7.99276	6.94128	6.34498	5.96869	6.07947	6.37606	6.29266	6.82636	6.77125	7.33883	7.18578
ANAPC13	9.4404	9.4743	9.20209	9.41156	9.18642	9.32788	9.77585	9.65112	9.81988	9.8494	9.8039	9.89414	9.24517	9.69482	8.96126	9.58932	9.44387	9.58014	9.53418	9.71502	9.3202	9.37204	9.6087	9.78727	9.58597	9.78679	8.85555	9.58678	9.71804	9.70214	9.46935	9.74075	9.59182	9.78122	9.48165	9.60709	9.93422	9.428	9.561	9.7152	9.40144	9.26613	9.25369	9.23295	9.71472	9.51958	9.77344	9.77457	9.54624
ANAPC15	7.05439	7.18406	7.54352	6.97903	7.71883	6.95011	7.73005	7.48937	6.83596	8.26294	7.01956	7.80969	7.14841	8.04862	7.54261	7.37852	7.23428	7.22106	7.25972	7.37484	7.54712	7.46625	7.53113	6.46025	7.51795	7.28354	8.22863	7.06509	7.42931	8.10549	7.66948	7.52049	7.10858	7.61392	7.48185	7.68742	7.46447	6.74706	7.5049	7.09139	7.23995	7.26781	6.69846	7.16016	7.60291	7.66741	7.37456	8.20374	7.48919
ANAPC2	5.7204	6.91249	6.12128	6.14314	6.74519	6.4291	5.59391	7.26905	6.83778	7.06953	6.92893	6.98852	7.10229	7.41897	5.31019	6.862	7.18966	6.92932	6.96586	5.71084	6.93534	7.64877	6.93187	7.21652	7.3539	6.69991	5.69999	7.19515	5.7384	6.58412	6.68957	6.38012	6.55702	6.85463	6.13019	6.34987	5.58052	6.18503	6.35832	6.64035	7.2701	7.28525	7.56903	7.19324	6.74345	6.8015	7.02151	6.9382	6.50533
ANAPC5	9.33562	8.90147	9.65111	9.39318	9.27857	9.44298	9.30345	8.84653	9.32304	9.2491	9.32122	9.00159	9.20129	9.23074	9.35161	8.79536	9.21665	9.69727	9.01939	8.85805	9.24493	8.89628	9.02811	9.26562	9.35764	9.30524	9.65303	9.27358	9.14846	9.1055	9.40464	9.45154	9.41765	9.16902	9.65615	9.17861	9.11896	9.39084	9.31738	9.31811	9.14148	9.54309	9.75999	9.24752	8.85528	9.09569	9.33537	9.20806	8.83571
ANG	7.97659	8.44762	7.98687	7.22277	7.79438	8.77653	8.07059	6.87423	6.9382	6.45773	7.22023	7.21562	6.88457	8.32739	8.34384	9.10195	9.25618	7.6063	7.41098	7.59667	7.57696	7.91046	8.20315	7.63051	5.16108	7.40314	6.96952	7.39462	7.44311	8.03734	6.92217	6.56481	7.48985	7.43517	5.87676	7.24143	8.73637	5.66774	6.9741	8.40581	7.32315	7.4787	7.24681	7.40613	7.5848	7.65898	7.98641	7.75858	8.90434
ANGEL1	6.71986	7.13261	6.61261	6.94804	6.56915	6.59581	6.88905	7.61944	7.40824	6.77343	7.45829	6.7438	7.3307	7.31507	7.09864	7.43042	7.6015	7.23941	6.7217	6.73146	6.71996	6.57224	7.18789	5.84056	6.95639	7.38114	7.1055	7.17033	7.13579	7.00041	7.3439	7.3975	7.36172	6.41517	7.3144	7.00142	7.05086	6.48212	7.08158	6.72682	7.28841	7.2243	7.21646	7.34144	6.93496	7.1345	7.28578	6.91237	6.63165
ANGEL2	7.26472	7.80825	7.3168	7.78104	6.91258	7.49697	7.3676	7.18068	7.49804	7.2114	7.3235	7.45843	7.25063	7.00537	7.94554	7.23476	7.2585	7.42593	7.27147	7.80132	6.62344	6.71506	7.30479	7.22511	7.16983	7.36419	7.81884	7.2499	7.56585	7.35364	7.08375	7.20825	7.53416	7.20004	7.44237	7.23908	7.85377	7.06972	7.49537	7.32492	7.11507	6.842	6.96291	6.77929	7.50788	7.65379	7.29405	7.40974	7.97202
ANGPT1	7.55081	7.70419	6.84018	9.19251	7.48627	7.97317	7.38863	7.07141	9.10885	8.20823	7.62064	7.61858	8.67546	8.25319	7.38092	7.44445	8.58936	7.49764	6.78398	8.19579	7.03341	7.9297	7.57469	8.16483	7.51431	8.50639	8.01477	7.74926	9.18221	7.23487	7.72053	8.24639	8.41072	9.38647	7.6518	7.08013	8.55181	6.16843	7.53533	8.55722	7.94959	7.56814	7.03743	7.30161	8.03035	8.18808	9.29402	8.74785	8.70828
ANGPT2	6.16137	7.77599	5.36987	4.99609	6.91696	4.38881	4.63197	5.84633	5.27988	6.22823	5.51955	5.51908	5.38265	5.13651	5.78285	4.31658	5.3834	5.71794	7.24228	4.51057	7.81742	6.42617	5.81543	6.17541	6.35525	5.55436	5.48514	6.60236	4.51401	5.81809	5.3751	4.1093	5.35048	4.81238	7.38726	5.30642	5.00243	6.10759	6.01388	5.8439	6.91665	5.52728	5.53651	5.82047	5.79992	4.39889	6.05071	6.07709	6.12779
ANGPT4	2.39366	3.79401	3.19006	2.47441	2.39366	2.39366	2.39366	3.4662	2.39366	2.5862	3.99386	2.39366	4.51738	3.26587	3.18583	3.04553	4.33915	3.15405	3.16202	2.2611	1.94969	3.93896	4.31245	1.61827	3.0964	3.78798	3.30324	2.78466	3.63387	2.81943	1.97694	4.34834	3.10474	1.50224	3.30423	2.36567	2.5541	2.61098	3.34475	4.38912	4.05776	3.47524	2.19256	2.31867	2.27306	3.28944	2.1552	4.22484	3.62523
ANGPTL2	10.8444	8.68206	11.2889	10.6626	10.9364	10.0966	10.8528	10.3175	10.3175	9.47895	10.8732	10.9704	10.331	10.8238	9.32914	9.25826	9.49026	9.59374	10.9219	9.9961	9.99724	10.4239	9.59761	9.86248	10.8444	10.7366	10.828	11.4293	11.2013	11.6472	11.4166	10.4307	11.0164	10.9872	10.3797	11.2301	9.51494	9.36907	10.1284	9.24721	11.3338	10.7674	10.6742	10.6431	11.1151	10.6742	10.7161	9.66235	10.4267
ANGPTL3	2.8469	3.87244	3.48863	3.16671	3.69429	4.0947	2.4191	3.35864	3.08267	5.15864	4.43074	3.867	3.08105	4.6455	3.91531	4.00575	5.06734	3.779	4.06287	3.50215	2.85876	4.34299	4.2453	4.03942	4.19084	2.55928	1.81087	2.72413	2.85099	3.36447	5.13784	3.92645	4.04542	3.25056	2.17487	3.43827	2.51105	5.07786	4.31999	5.03835	2.61537	3.51428	4.3782	3.7266	4.78311	3.15418	3.98058	3.20066	4.7258
ANGPTL4	8.25731	9.32141	8.19689	5.57541	9.17758	8.23922	8.84395	8.11452	7.35566	8.25085	7.52161	7.67235	7.34299	8.44008	7.5604	7.65113	6.3151	8.49035	9.49383	8.06347	10.8379	11.2159	8.12628	7.57012	7.86857	7.17259	7.75409	6.74317	7.38702	7.45052	8.37193	7.96707	7.0995	7.92235	8.3164	7.6206	8.06663	11.0087	10.6181	7.49273	8.06975	7.25359	6.94118	9.56099	7.24649	7.59388	7.80859	7.86143	7.881
ANGPTL7	8.82046	12.5102	7.22957	4.61665	4.81674	5.13644	6.39215	4.1699	5.5627	5.87318	3.97108	5.17669	5.78629	5.99035	9.08644	7.44821	9.19935	7.3341	6.21131	10.134	6.54624	7.07986	9.12012	8.35818	3.04186	5.03463	3.1458	5.99666	3.08349	6.3611	4.62947	3.93096	4.10138	4.56415	4.91698	7.39459	8.94283	2.37075	4.27089	8.75834	6.22087	6.78216	6.24848	6.37362	4.43027	4.94246	7.2767	7.99697	7.52565
ANK1	5.02526	5.03061	5.04202	5.11736	5.18285	5.07281	5.11446	5.04202	4.90551	8.83961	4.94327	6.76429	4.67753	5.35103	5.61715	5.17266	5.30499	4.33878	4.45916	4.81854	4.21632	5.71779	4.23004	5.31093	5.78052	5.84971	5.8993	6.11734	6.08073	6.83128	4.63795	5.70774	5.90359	5.82141	4.59083	5.15424	5.13807	4.828	4.4922	5.13136	5.61013	5.21461	5.49904	5.35748	7.17044	5.57022	6.41656	5.24735	6.29354
ANK2	9.07845	8.44214	9.26714	9.05407	8.38666	9.05007	9.12695	7.67199	8.7357	8.59179	8.32572	8.53308	7.87562	7.57322	8.84696	8.95426	8.44358	8.03888	8.24995	8.19665	7.89419	8.7864	8.23798	8.52322	8.51809	8.55639	7.85202	9.2876	8.5707	9.70666	8.60961	7.84663	8.87349	8.7684	8.77056	9.2784	7.60607	8.20779	8.7589	8.34358	9.1869	8.63724	8.58975	8.37061	8.56251	8.3328	8.52381	7.95404	9.35873
ANK3	8.55616	6.55735	8.63051	9.54608	8.1864	9.74553	8.5242	8.19733	9.15516	8.89809	8.34736	8.2262	8.85489	7.77827	7.49888	7.59496	9.0073	7.6381	7.33438	7.9181	7.5782	8.25693	7.51302	8.64929	8.78792	9.83775	9.12989	8.69268	9.07932	8.3784	8.57252	8.94272	9.68005	9.69814	7.77924	7.58002	6.9777	8.7771	7.91074	7.92164	8.63173	9.12583	9.54627	9.04251	9.28362	9.76312	9.37469	8.362	7.75978
ANKEF1	3.95075	3.60096	2.84346	3.04123	3.84216	3.4163	3.68392	3.8439	3.09091	4.02419	3.586	3.06441	4.25871	4.31923	3.17351	4.85065	2.89251	4.76242	4.50171	3.02718	2.6753	3.5932	3.04051	2.98792	2.9223	2.3104	3.75715	2.83605	3.41913	5.02428	3.11079	4.45238	4.03523	4.60102	4.66724	2.54937	4.98552	2.62419	2.57579	3.29683	4.40463	5.00825	3.24376	3.16107	2.50037	3.07821	4.47127	1.92082	4.26622
ANKFY1	7.48296	7.45513	7.35787	7.6648	7.75119	7.35221	7.86159	7.8885	7.48907	6.80006	7.33072	7.20711	7.2498	7.63843	7.84575	7.89273	7.43596	6.93287	6.91252	6.39196	7.09941	6.99334	6.68512	7.23881	7.50061	8.06452	7.80312	7.8781	8.00402	7.81953	7.72514	7.25397	7.67107	7.98505	7.15493	7.54401	7.24478	8.01356	7.58868	7.46979	7.6407	7.54261	7.49511	8.04146	8.18154	6.85823	7.34555	6.65376	7.51804
ANKH	9.24521	5.72514	9.78217	8.57909	9.49502	6.93796	9.20306	9.30901	9.28434	7.54343	9.26989	9.0916	9.5562	9.02626	8.66386	8.32152	6.99745	8.09211	8.31391	8.17032	5.42436	8.33478	8.18377	7.27713	9.86637	9.30716	9.46564	9.45739	9.94103	9.5061	10.4516	10.0581	9.20742	8.17013	6.86032	8.56047	7.7533	8.65413	9.04272	6.62467	8.77571	8.72136	8.55571	7.2281	10.3469	9.77613	8.76478	7.88953	7.89049
ANKHD1	8.37022	8.66567	8.31788	8.47312	8.43607	8.59266	8.08762	7.92366	8.26393	7.9793	8.22422	7.95748	8.25199	7.93331	8.05438	8.48592	8.31689	8.29878	8.81878	8.51282	8.33511	8.37039	8.47287	8.38916	8.07058	8.24468	7.90536	8.11576	7.96489	8.00035	7.87143	8.12957	8.00081	8.11779	8.2524	8.48799	8.53515	8.51394	8.35001	8.46569	8.07119	8.42207	8.3477	8.57792	8.09198	8.16082	7.9517	7.9057	8.23154
ANKLE2	6.58183	6.60569	6.79827	6.43672	6.53834	6.23694	6.17902	6.26057	6.5432	6.61723	6.49067	6.71182	6.62641	5.98964	7.0913	6.43978	6.48126	6.79614	6.82551	6.31393	6.49016	6.46096	6.6612	6.13814	5.79182	6.46628	6.69606	6.2915	5.90054	6.42689	6.5008	6.48141	6.36451	6.30684	6.67522	6.16685	6.40178	7.28972	6.80887	6.66119	6.57624	6.46876	6.46006	6.51838	6.1919	6.12248	6.57442	6.58795	6.52301
ANKMY1	4.74522	4.14096	4.31745	4.42506	4.32831	4.26978	3.84337	5.00862	5.13529	3.69938	5.58071	4.85634	5.57688	5.28165	4.99075	3.45978	4.14477	4.60679	5.14377	5.15069	5.31405	5.76469	4.30844	3.81381	3.40516	3.84004	5.50943	5.63396	5.20031	4.47534	4.80255	5.4789	4.61611	3.45317	4.90931	4.24038	2.60579	5.33416	3.90824	5.25683	5.04288	4.81667	5.0085	4.66028	4.05734	5.15449	5.13612	5.35294	2.96777
ANKMY2	9.45734	8.01632	9.08743	10.2453	9.15538	10.2169	9.10692	9.04549	9.58672	8.58939	9.01606	9.08213	9.21595	8.80322	8.36201	8.78237	9.09388	8.95264	8.29825	9.52875	7.8808	8.88699	8.85924	8.55093	9.40128	9.79986	9.08135	9.93865	9.59854	9.58099	9.70778	9.52386	9.89072	9.69344	8.42856	8.96669	9.26846	7.71036	7.56908	8.9151	9.2591	9.52854	9.59509	9.12876	9.36116	9.77029	9.64027	9.46967	9.79348
ANKRA2	7.85887	8.40604	7.69441	8.24938	7.28328	8.37912	7.6548	7.26429	7.79037	7.49279	7.82025	7.73787	8.15314	6.77838	8.1509	8.63683	8.4767	7.80969	7.54924	8.31308	7.17267	7.3785	8.13899	8.03511	6.95157	7.56406	8.10065	7.4732	7.81905	7.41387	6.92297	7.80776	7.89747	7.2336	8.3969	8.34066	8.49289	6.95604	8.22316	7.7367	7.18001	7.22049	7.03567	7.31384	8.10554	7.15986	7.18576	8.03856	8.15544
ANKRD1	3.31507	4.41431	5.19032	1.52288	4.30173	2.96777	1.74649	3.59076	3.69177	5.13153	2.45577	3.3346	2.09441	3.49653	3.15643	3.92894	1.59021	4.27058	3.31148	4.64177	4.60009	4.94825	5.70885	3.6999	2.09629	2.20659	3.59519	1.66354	2.37991	3.79327	4.91442	2.96717	2.32545	2.6356	1.30976	2.25051	4.0209	3.77796	3.95152	4.23909	4.8805	1.50339	4.58714	2.57416	4.58792	2.72366	4.93922	2.2398	4.06309
ANKRD10	9.05699	8.77702	9.00676	9.08851	8.62644	9.6509	8.78419	8.46582	8.9658	9.32796	8.78336	8.75293	9.05789	8.21647	9.12445	8.8021	8.6713	8.63322	9.21601	8.57873	8.26979	8.24681	8.56683	8.79781	9.73388	8.84451	9.36327	8.97555	8.95647	9.2361	9.39916	8.97033	8.79395	8.69462	9.81547	9.24309	9.08966	9.29139	8.77962	8.84668	8.63497	9.10911	9.35463	9.17092	8.87903	8.77372	8.60931	8.60958	8.61798
ANKRD10-IT1	7.90837	8.80118	7.80882	7.53707	8.00021	9.26758	7.38182	7.69155	8.61472	8.24198	8.61192	7.94971	8.74049	7.49661	8.4097	7.36465	8.1644	8.29752	8.29066	8.51103	8.63613	8.80872	7.9094	7.78826	8.0046	8.74609	6.84794	8.06059	8.7022	8.13964	7.29765	7.89965	8.12428	9.27047	8.84142	8.27948	9.0561	9.02407	9.34381	8.21214	7.96449	8.23964	8.43789	8.77409	7.73899	7.69835	7.1584	7.35405	7.67402
ANKRD11	7.13357	8.31236	6.80396	7.20323	7.62732	7.19261	6.44364	6.67249	6.87025	6.85598	6.83444	6.41326	7.09733	6.69368	7.61245	7.85589	7.69138	7.93554	7.55861	6.45685	7.21582	7.65224	7.33117	7.62014	7.82268	7.72724	7.03775	7.05392	7.19742	6.24564	3.37644	6.46515	5.33022	6.75702	7.5564	6.77809	6.66433	7.57073	7.95013	7.86918	7.93537	8.15717	8.10373	8.37559	6.83499	6.25462	6.76045	4.69553	5.60399
ANKRD12	8.07985	7.57084	8.03203	8.15464	7.77985	8.12569	7.85789	6.75077	7.23094	7.41222	7.00783	6.69832	7.21071	6.54292	7.31567	7.91197	7.28076	7.36043	7.72391	8.01742	6.25184	7.92305	7.68056	7.45363	7.71552	7.75461	7.58299	7.41358	7.45099	7.36998	6.43831	7.31875	7.27374	7.08008	7.32196	7.49335	7.48322	7.38481	7.26232	8.23608	8.08491	7.31008	7.64892	7.2015	7.50786	7.6217	7.56733	7.05035	7.68837
ANKRD17	8.47569	8.48016	8.40334	8.78362	8.24081	8.33816	8.3338	8.74051	8.82311	8.30974	8.81383	8.43322	8.73835	7.68774	8.69507	8.44456	8.63556	8.05485	8.63063	8.29353	8.75117	8.08151	8.26849	8.56007	8.74761	8.5132	7.30573	8.36689	8.76761	8.73224	8.64904	8.49494	8.45189	8.16987	8.57979	8.01072	7.99071	8.7624	8.7413	8.60154	8.26524	8.75521	8.72869	8.6659	8.55127	8.52722	8.75872	7.94977	8.0827
ANKRD2	4.21035	3.78255	2.4225	1.75832	3.82503	2.94952	2.83429	4.08073	3.66115	10.5437	3.32427	6.85525	2.34509	3.9723	3.52479	3.10184	2.79214	3.70042	3.03928	3.75639	4.61751	4.54274	3.66622	3.64754	6.82658	4.05242	4.01105	4.37515	4.742	6.77914	3.45329	3.31131	3.31674	3.62023	2.97211	3.97781	2.8778	2.57084	2.97701	6.46909	3.63912	5.35063	3.85182	6.14127	7.49962	3.10429	3.5878	4.07358	3.0532
ANKRD26	5.46704	5.67536	5.38659	5.93152	5.33746	5.99341	5.42918	4.66986	4.97448	5.75033	4.5683	4.7053	5.07235	4.09647	3.30404	5.06458	4.77061	5.08332	5.25974	5.65471	5.21836	5.86693	5.6244	5.82692	5.40995	5.23816	5.19968	5.21635	5.18906	4.80233	5.23511	5.07276	5.64957	6.16035	4.13723	5.31101	5.40967	5.86332	4.50828	5.56945	5.31752	4.74332	4.08042	5.11714	5.61875	5.84543	5.79211	5.27562	6.14454
ANKRD27	8.50525	8.00776	8.81555	9.06499	8.12207	8.61017	8.63636	8.32422	7.91153	8.43523	8.44641	8.50327	8.26641	8.28553	8.77961	8.56477	8.3482	7.78337	8.05435	8.56889	7.91628	8.17971	8.70799	8.42698	8.39802	8.46255	9.04634	8.39401	8.25785	8.43742	8.27193	8.47131	8.37642	8.22611	8.20267	8.68265	8.55785	9.2438	8.24137	8.60798	8.19987	8.21924	8.31247	8.11824	8.75575	8.6602	7.96284	8.36496	8.58741
ANKRD28	9.19371	9.04659	9.56157	8.54421	8.71439	9.23116	9.18543	7.65599	8.90002	8.59862	8.61892	8.2807	8.05598	7.94035	8.5762	10.0468	9.69142	8.81415	8.32204	8.47555	8.50899	8.68986	9.1286	8.83762	8.73183	7.97998	8.07738	8.85351	8.55849	9.05323	8.41519	7.89205	8.24434	8.29771	9.48335	9.20291	9.28647	9.08338	7.9392	9.20397	8.79024	8.0088	8.04979	8.98821	9.17761	8.52902	8.45799	8.22668	8.79598
ANKRD34C	4.76886	4.78675	3.35546	4.28295	6.43847	3.38918	5.00028	3.66246	3.39287	4.44335	4.49586	4.37178	3.89142	4.78426	4.81737	4.07893	5.71618	4.14726	3.72882	4.95092	4.66496	4.83602	4.21693	4.67349	4.18775	3.8198	4.76525	4.55104	3.52147	3.32414	5.47255	3.85927	4.08974	5.09048	4.07536	4.70286	4.90579	4.77467	5.35499	3.24671	5.50974	3.57864	4.62024	4.25221	4.98198	4.83061	4.39315	4.99234	2.91498
ANKRD36	6.34263	5.47481	6.2382	6.9735	6.01977	7.02433	6.20443	4.49488	5.84269	4.9637	5.41952	4.50721	5.31312	4.90414	4.27853	6.0455	5.55027	5.6614	5.8144	6.76954	4.69833	6.63574	6.22011	6.48362	5.75373	5.55832	5.87624	5.84679	5.49365	3.62152	4.87643	5.07174	5.167	6.20539	5.97353	5.91815	5.64791	4.27398	5.66402	6.17435	5.44808	6.56819	6.33761	6.58325	5.1487	5.11584	5.11368	5.86302	5.61582
ANKRD36B	7.44506	6.07181	7.10122	8.69044	7.11116	8.26641	7.44246	6.13982	7.87354	6.15204	6.99185	6.54918	7.75536	6.17572	5.19065	6.4142	7.31219	7.70094	7.26518	7.52202	7.19965	8.01727	7.50533	7.41562	8.68633	6.79812	6.81799	7.06227	7.01501	5.60589	6.26895	6.66674	6.95359	7.59151	8.49464	7.87315	7.58002	6.32898	7.40051	6.61739	6.78356	8.46758	8.73444	8.25398	6.30404	6.17967	5.59353	6.4873	6.30526
ANKRD36BP2	3.31798	2.63261	4.56068	3.94574	2.7285	3.10934	2.76355	2.35672	2.38928	1.66683	2.59609	2.16987	2.76548	2.28717	2.07537	2.48858	5.1049	2.45818	2.42509	2.44654	2.54351	2.3608	2.6796	2.39692	1.9817	2.25502	2.1029	2.08939	4.32674	3.45686	3.28433	2.55016	2.56385	2.8791	1.96837	2.16686	2.60625	2.085	2.18825	2.73543	2.56236	2.04427	2.22275	1.6247	1.96237	2.35854	4.18639	2.39492	2.57101
ANKRD40	6.89105	7.90427	6.60976	6.86009	7.09581	7.09416	6.62118	6.89246	6.54102	9.04462	6.96409	7.4194	7.18338	7.95882	8.41413	7.87576	7.54738	7.55725	7.0617	5.56467	7.27663	7.0239	7.74923	8.0978	5.88399	7.49658	6.40279	7.53937	7.82364	7.92119	6.44013	7.28349	7.07147	5.15914	6.32841	7.37884	7.67393	8.2102	8.02854	7.5235	6.51573	6.46561	6.74025	7.35568	7.46393	7.53163	6.36797	7.46113	8.01331
ANKRD46	7.71698	7.38448	7.79291	7.90848	7.1816	7.73431	8.1292	8.05877	7.76879	9.61507	7.97493	8.26057	8.0709	7.61902	7.55373	7.81337	8.24606	7.04585	7.86193	8.61154	7.61198	6.78372	7.97288	8.17762	8.06123	8.01419	7.43118	8.3268	8.50862	7.97525	8.0375	8.00256	8.36933	8.27386	7.51997	7.88519	8.58272	7.77088	7.84354	8.40383	7.87542	7.40373	7.60961	7.60565	7.89667	8.23842	7.7433	8.47529	9.06903
ANKRD49	8.41428	8.51145	8.64537	8.47622	7.77863	8.25063	8.33813	7.66611	7.88446	7.30797	8.21289	7.7095	8.12135	7.05079	8.54303	8.34213	8.16898	7.93798	8.7282	8.54964	7.63969	7.22017	8.10278	8.23479	7.49862	8.17593	7.55806	7.58368	8.19713	8.17949	8.33729	8.3188	8.15078	7.0295	7.80884	7.8429	8.31732	8.0014	7.60769	8.8342	7.83508	7.08727	7.16946	8.11645	7.86085	8.32955	7.82045	8.65022	8.55418
ANKRD53	3.43071	4.74052	4.29751	3.63877	4.16375	3.47778	3.13239	3.95531	4.50041	4.61537	3.37855	3.91217	3.58403	5.0731	3.56398	4.4478	4.7555	3.31071	3.00251	4.51239	3.8679	3.16284	3.14539	3.16615	3.81428	3.99847	4.92644	4.02047	4.32324	4.6358	5.31869	3.58217	3.68306	3.9733	3.81023	3.61656	5.65212	3.36692	3.48718	4.96466	4.14567	3.66921	4.06082	4.45632	3.19483	3.36928	2.83079	3.88522	3.41291
ANKRD55	5.54418	5.25353	5.76401	5.81008	4.59368	3.82372	5.53375	4.52255	4.3194	5.44628	3.97539	4.3658	4.883	4.33943	4.03755	3.54995	5.02626	5.08723	4.83526	5.12201	4.85256	4.89188	4.88011	5.64249	5.0069	4.77257	5.35195	4.33025	4.9363	4.743	5.62187	5.97617	5.27252	5.61609	4.74324	4.19645	5.53687	5.95428	5.25946	4.81557	4.62698	4.22572	4.00384	5.34417	4.73567	5.24696	5.00221	5.23437	5.28181
ANKRD6	6.86592	6.34418	7.05799	6.66812	6.74534	7.49431	6.79197	6.28786	6.28945	5.64492	6.53035	6.51897	6.29266	6.19528	6.59867	6.29917	6.80607	6.49898	6.91104	7.13169	5.41483	5.9349	6.59921	6.67464	6.8776	6.49898	6.96115	6.69126	6.28296	7.26751	6.22514	5.74338	6.69584	6.4176	7.56145	6.81991	6.8182	5.76048	6.05918	7.02124	6.80719	6.30476	6.1414	6.71803	6.10243	6.41147	6.60522	6.35963	6.95283
ANKRD7	3.4048	4.44575	3.31818	3.31043	3.219	1.61737	2.90522	2.18398	2.9014	3.39324	1.20024	2.56445	2.70012	2.57062	2.26921	1.19286	2.06826	4.28956	3.05246	4.29172	3.5211	2.11554	1.93375	2.52394	4.01955	1.84407	3.13919	3.76409	3.78047	4.36452	1.88012	2.00333	3.42901	1.45145	1.90339	3.62781	1.84287	1.55439	2.6418	2.1936	1.31521	3.31069	4.10029	1.80101	2.94989	1.08269	4.20748	3.02261	4.85087
ANKS1A	7.92192	8.04385	7.65628	8.0481	7.91635	7.74648	7.92602	8.02961	7.57171	8.04664	8.03659	8.21823	8.00263	8.86234	8.2905	7.99411	7.91757	8.06068	8.09972	7.84386	7.04546	7.4571	8.22123	8.29971	8.3966	7.58653	8.81491	8.13657	8.19806	7.74409	7.93988	7.80278	8.06862	7.76549	8.70779	8.61227	8.49455	7.09091	8.01729	7.74213	7.97541	7.8737	7.84593	7.97502	7.81156	7.71302	7.80305	7.92909	8.50594
ANKS1B	3.33376	4.91741	3.85874	3.84407	4.08675	3.06239	3.79057	3.10873	3.67624	4.25903	3.67549	3.93184	3.70775	3.95687	2.76323	3.44492	2.51694	4.48723	3.68171	4.08695	4.38644	3.52129	3.73374	3.74761	3.14758	4.16692	2.50932	2.98029	5.57279	2.69785	4.33806	4.03	5.045	4.76664	3.95418	2.51386	4.77878	3.14332	5.15741	3.95279	4.13033	4.53169	4.34312	2.82645	4.13566	3.1542	2.78574	2.03216	4.53169
ANKZF1	5.27807	6.84374	5.51532	5.92353	4.66112	5.99905	6.12021	4.5288	5.18994	5.85484	5.28715	5.14548	5.75953	5.5237	7.15053	6.4021	6.78615	6.5765	4.44853	4.15379	6.1581	4.81913	7.07253	4.01369	5.23133	5.55748	4.56834	6.72141	5.47964	3.7245	4.25872	6.54467	5.09605	5.27421	6.34653	6.72027	5.66875	3.93374	3.76487	6.44179	6.67176	6.92889	7.06231	5.00686	5.25375	6.29211	4.08764	6.61966	5.21649
ANO1	6.28642	6.92823	6.85677	5.35009	6.05077	5.44226	6.35606	6.18182	6.4794	5.6218	5.16197	6.16415	6.67969	6.26418	4.96039	4.57865	5.8862	5.51742	6.24097	6.82654	6.64725	6.01777	6.31945	5.76326	7.44186	6.01981	5.88142	6.88953	5.76275	6.8401	7.36491	6.40427	6.00659	5.46084	6.43866	6.19382	5.7139	5.48996	6.20087	4.52066	7.30351	6.00569	6.54291	5.37022	6.86655	6.4313	5.65219	6.13467	6.68205
ANO10	6.97502	7.13577	7.23129	6.70002	7.02044	6.98464	7.02068	8.29828	7.87384	7.62395	7.99164	8.06125	7.68674	7.52813	8.06988	6.88869	7.90825	7.68384	6.55773	7.15741	7.27049	7.34982	7.47987	7.15279	7.75062	7.34191	8.42637	7.83064	7.57785	7.8222	7.27033	7.42803	7.48028	6.30049	7.64178	7.38582	7.94447	5.73107	7.04563	7.44172	7.62967	7.38729	7.60047	7.69846	7.48053	7.62707	7.77725	7.35432	6.96792
ANO2	4.15085	5.28941	4.80605	5.0177	4.18905	4.36621	4.12314	4.50791	4.36165	6.59365	4.89086	4.43692	4.75588	5.93536	5.42823	3.8719	2.95895	5.5187	5.79255	5.91001	5.38074	4.02781	4.79364	5.324	5.45226	3.60318	5.47588	4.25172	3.90477	5.7983	4.69874	4.38972	5.10615	5.044	6.01254	3.81628	6.25623	3.71532	4.85291	5.50553	5.06078	4.79204	4.94364	3.73553	4.58698	5.22414	4.72618	3.71853	5.70441
ANO3	4.79432	4.17386	5.26321	4.92092	5.18166	5.01816	5.24172	4.7925	4.10595	4.35602	4.76162	3.82682	4.6688	3.37053	3.96601	5.29777	5.81413	4.19541	5.47119	3.02102	5.12834	2.86054	4.32165	4.39842	4.46028	5.30073	3.96177	4.34451	5.44562	5.20357	5.46181	5.02816	4.01217	4.76452	2.80031	4.6861	5.53302	4.94259	5.77555	5.17967	4.48034	2.192	3.23746	4.72172	3.95545	4.73917	5.42267	5.41681	5.2926
ANP32A	8.93315	9.15445	8.4436	9.30539	8.75222	9.2878	8.92522	8.67384	8.78512	8.45299	8.51745	8.25772	8.59775	8.58351	8.88802	8.74503	8.78488	9.05036	8.72364	8.76969	8.67027	8.89949	8.97471	8.33267	8.45773	8.85573	7.63031	8.71603	9.14552	9.03732	8.45628	8.69625	8.84255	8.93504	8.65529	8.80072	9.33845	8.42839	8.2678	8.33056	8.49481	8.80659	8.5339	8.24326	8.86804	8.9657	9.0082	8.86804	9.17707
ANP32A-IT1	3.49033	4.15354	3.66124	2.83256	3.0998	4.42621	3.43632	4.31262	3.49146	3.10234	4.3903	3.99743	5.50238	4.57488	3.96075	4.07418	5.31562	3.94675	3.21931	1.9966	3.00787	3.00738	4.85266	3.87719	4.97709	4.3164	3.76741	5.10702	4.67098	5.12733	1.9317	4.52384	2.80816	3.43108	4.98344	4.21518	4.86675	5.44366	2.86745	2.99677	2.48774	4.32185	4.82059	4.19856	4.69434	2.32685	2.89428	2.59699	2.61062
ANP32B	11.1785	11.8617	11.0155	11.3139	11.1018	11.4025	11.0437	10.8237	10.9371	10.3814	10.9661	10.5981	11.1133	11.1316	10.9519	11.4507	11.6642	11.4675	11.2117	11.4555	11.0195	11.1479	11.1406	11.0992	11.2	10.8183	10.7988	10.8255	11.0161	11.2557	10.4649	10.4048	10.7219	10.6517	11.1252	11.283	11.6195	11.1732	10.7837	11.5769	11.1283	11.0889	11.1999	11.1193	10.8142	10.8881	11.0985	11.0012	11.2415
ANP32C	2.46461	2.72642	2.05094	3.60675	3.52831	3.24255	1.53114	2.78905	2.2555	1.64203	1.64281	1.85303	1.48112	3.52532	2.45202	3.70519	3.01767	1.38394	1.91783	2.38121	3.14773	2.58099	1.82455	2.20591	2.7382	2.56339	1.90828	3.46664	2.37083	2.42081	2.78953	1.89495	2.24142	2.41787	2.41238	1.94548	2.11988	2.50972	2.49118	2.69384	3.38168	1.50535	2.40319	2.00144	2.46606	3.02331	2.52069	1.47244	2.12751
ANP32D	4.05453	4.14343	3.47696	3.53677	2.79288	3.1033	4.01081	2.19405	2.97644	3.24343	1.44784	3.39271	3.06897	1.33651	1.75866	2.628	2.86988	1.78066	2.97511	3.25765	3.0589	5.69111	3.02325	4.2078	2.53303	1.89377	3.8156	3.13096	3.73024	2.32614	3.78543	4.01328	2.12096	2.77312	2.49874	1.61201	3.24603	3.70876	2.6624	3.31895	4.13813	3.96402	3.80309	2.07575	2.84482	3.89388	1.4423	1.46285	2.68136
ANP32E	8.72246	8.84992	8.61466	8.72779	8.51674	9.07902	8.76553	7.98584	8.91361	8.73913	8.48458	8.16747	8.38916	7.81709	8.09267	9.05701	8.47604	9.08109	8.99072	9.28826	8.60806	8.69951	8.50066	8.51513	8.34321	8.45863	8.20862	8.22433	8.49019	8.51027	8.21932	8.51196	8.37402	8.07826	8.80421	9.13884	9.1757	8.57644	8.98779	8.7266	8.13365	8.06807	8.35715	8.18177	8.76186	9.0426	8.4895	8.31644	8.4612
ANPEP	8.25137	7.44735	8.48526	7.8198	8.79657	7.94457	7.78368	9.69795	8.91479	6.80845	9.09598	8.98196	8.47179	8.77943	8.84315	9.15112	9.40926	9.83815	7.77191	8.59095	7.26641	8.58583	9.78889	8.18913	8.2268	8.14316	8.2741	7.72766	8.47524	7.92927	8.12867	7.92218	8.04903	7.94329	8.37575	9.06799	7.88326	10.2814	8.78351	8.47133	7.82418	8.70573	9.04533	8.99164	8.35583	8.15735	8.28635	7.66364	6.9603
ANTXR1	7.11406	6.60371	7.67031	6.91408	6.78788	6.3774	7.39878	6.01995	6.79712	5.80217	6.89648	7.14041	6.53263	5.97797	7.01129	6.33434	5.42896	4.98226	6.30551	6.14721	5.25935	7.47294	6.11946	5.97111	7.40047	7.22019	6.47471	7.48152	8.03702	6.94155	6.83178	7.20171	6.76361	6.81292	7.20981	6.00863	5.04322	6.17146	5.97862	5.16926	7.80932	7.1557	6.2881	5.49122	6.86601	5.78072	7.81397	7.58506	6.83116
ANXA1	12.1889	11.732	12.321	12.221	12.0273	11.9787	12.3501	11.444	12.207	10.8921	12.134	11.8173	11.6613	11.0956	10.6161	12.2088	11.9363	12.0041	12.4082	12.4616	11.4013	11.9568	11.9055	12.029	11.9568	11.8879	10.834	11.9055	12.149	12.2756	11.8694	11.8694	12.0912	11.7753	11.4894	11.9835	11.7462	12.4866	11.9556	11.8918	12.0694	12.0443	11.9043	11.8313	11.9744	11.6851	11.7095	11.4817	12.0151
ANXA10	3.98332	5.01573	2.58886	4.65245	3.11993	1.90231	3.61248	4.23808	3.6701	4.65969	4.00236	4.10106	2.36542	4.02544	2.9316	2.52982	2.83986	4.07264	3.86312	3.75613	5.32289	5.34837	2.86652	3.37706	4.43616	4.03423	3.52775	2.6101	2.98541	4.42802	3.89824	5.76784	3.26248	3.85634	2.87163	3.5845	2.91273	3.69589	3.32853	5.03916	2.81452	4.93417	3.10781	3.46619	4.85394	3.33876	3.76245	3.1501	3.31207
ANXA11	9.3689	9.55258	9.20581	9.34364	9.67486	9.88164	8.90043	9.42525	9.43579	9.5051	9.29667	9.74358	9.36985	10.1435	8.66624	8.72662	9.36386	9.65616	9.79539	9.70298	9.28445	10.0022	9.64475	9.29783	9.55266	9.41383	9.46212	9.57252	9.37211	9.18131	9.50353	9.55696	10.0043	9.65933	9.44294	9.90316	9.63712	8.63838	8.54828	9.51861	9.99049	9.69083	9.73915	9.35789	9.50033	9.70883	9.95133	9.35142	9.69083
ANXA13	4.29518	4.36478	3.83624	4.55986	4.43989	3.96324	2.89082	3.59129	3.24383	3.21947	3.26033	1.79001	3.00763	4.41832	4.21604	3.02511	4.45809	2.59459	4.24098	3.77648	4.46349	5.50016	3.91289	4.01616	3.06406	2.99653	4.30736	2.8183	2.89821	4.33031	3.41951	4.19859	3.38536	2.72322	2.60873	3.57646	4.05116	3.89565	4.62355	3.55343	3.66303	4.67121	3.21337	5.86912	2.97368	3.24878	2.9869	3.46249	2.95191
ANXA2	12.5109	11.5926	12.6256	12.429	12.2967	12.3284	12.5763	12.4001	12.1969	11.5696	12.2909	12.4069	12.2328	12.3751	12.5724	11.9756	12.4892	12.383	11.5965	11.7515	11.7381	12.0748	11.9809	12.116	12.6227	12.5943	11.9809	12.7955	12.7002	12.7666	12.2283	12.3046	12.3924	12.3657	12.0821	12.3705	11.8427	12.4057	12.2083	12.3808	12.57	12.3456	12.4907	12.5268	12.2178	12.3006	12.427	11.955	12.1151
ANXA2P1	4.86858	4.76385	5.51105	5.34112	4.64258	5.80351	5.90427	6.8745	6.00602	5.18507	6.739	6.05907	6.21048	5.04433	4.97754	6.17775	5.45606	6.00445	5.53591	5.54035	5.02706	6.67138	5.18426	4.67404	6.20424	5.84954	5.66547	6.18767	6.7552	5.82368	5.55223	5.32499	4.90388	5.6187	4.32624	5.57088	4.32085	4.66731	5.793	5.55402	5.74183	5.42833	5.81058	6.08384	6.17151	5.93637	5.94979	4.80265	6.06907
ANXA2P2	11.0485	9.89828	11.3213	11.0418	10.9111	10.7324	11.3104	11.0676	10.9391	10.027	10.9499	11.1142	11.0418	11.0676	10.9882	10.3028	10.7824	10.5533	10.9227	10.3133	10.5892	10.8103	10.1309	10.6631	11.2992	11.1544	10.2513	11.4783	11.3451	11.3076	11.0345	10.5442	10.794	11.4314	10.5788	11.3321	10.7836	11.1654	11.0119	10.8143	11.095	10.9327	11.1406	11.2394	10.0552	10.9827	10.5682	10.4103	10.2974
ANXA2P3	5.28173	6.76134	6.13636	6.57236	6.10479	5.43232	6.31036	4.98886	5.64647	4.85122	4.85122	7.38844	4.85122	5.53496	6.54153	5.51236	4.98189	6.23168	4.96513	5.11309	5.70739	6.18276	5.54393	5.39098	7.03859	6.629	5.55435	7.09315	6.54228	6.11209	5.40419	5.97251	6.27584	6.33018	6.3776	6.34905	6.54152	5.47761	5.83681	5.40348	4.82504	4.7143	6.7355	4.63937	5.93856	6.24734	6.77762	6.08728	5.59812
ANXA3	5.95518	7.67663	3.88292	5.48333	5.46003	5.68407	4.85524	4.94094	5.31217	8.03112	5.42229	6.48796	5.8698	5.65441	6.98797	5.28767	6.20889	5.43773	5.59298	6.93773	6.01059	4.89139	6.37485	5.3444	6.90404	5.49401	4.30469	6.24476	6.47703	6.31771	5.52012	5.01366	5.73481	5.08183	5.23598	5.46837	7.99779	8.21819	5.54721	5.9591	5.31926	4.80903	3.82281	5.02158	5.79478	5.39678	5.82269	6.17715	6.74617
ANXA4	11.1111	9.7492	11.3252	11.2697	10.6674	11.3923	11.2939	10.6535	10.7533	9.49935	10.8196	10.564	10.6169	10.0546	10.4145	10.8177	11.0685	9.97517	9.61862	10.8611	10.1035	9.60097	10.8039	10.4162	10.8906	11.0085	10.6984	11.3401	10.8906	11.6737	10.7461	11.0085	10.8791	10.9767	9.84775	11.0883	10.2202	9.64577	9.93018	10.3823	10.7369	10.8744	10.8248	10.7704	10.8362	10.9146	11.0126	10.5996	11.545
ANXA5	11.8046	11.1972	12.0307	11.6187	11.7719	11.8597	11.4253	11.9762	11.7227	10.7767	11.8496	11.7436	11.7617	11.7436	11.656	11.0373	11.4223	11.8778	11.2103	11.3491	11.3615	11.8013	11.7373	11.7695	12.0317	11.5591	11.8509	12.002	11.7495	11.8509	11.3331	11.6978	11.7918	11.8164	11.6212	11.7154	11.6457	11.931	11.8185	11.4682	12.0949	11.4029	11.3532	11.6745	11.7402	11.6533	11.5704	11.3479	11.786
ANXA6	8.63349	8.30112	8.55859	8.90028	8.38997	9.07364	8.62668	9.04338	8.99479	9.79279	8.66543	8.99279	8.68045	9.48306	8.73423	8.61491	9.57535	9.29573	8.37743	7.98189	8.70269	8.06425	9.07338	9.06368	9.6887	9.18825	8.85674	9.13243	8.80793	8.25036	8.44014	8.61159	9.64031	9.28222	9.37226	8.9015	9.75895	7.3029	8.56521	8.9437	9.32555	9.54932	8.99575	8.84891	8.74194	8.68775	8.88958	9.09694	9.20404
ANXA7	10.5057	10.1297	10.5404	10.6267	10.3209	10.7241	10.531	10.1374	10.2394	10.0463	10.4991	10.2868	10.0636	9.84779	10.4297	10.3365	10.1088	10.3124	10.2205	10.8398	10.0659	9.98831	10.3005	10.0785	10.2387	10.1434	10.6238	10.0972	10.4549	10.647	10.2028	10.272	10.1462	10.0576	9.96021	10.4873	10.1567	10.2266	10.4654	10.5955	10.2673	10.6648	10.4475	10.3825	10.594	10.2633	10.3807	10.0675	10.1844
ANXA8	6.59434	6.33782	5.83378	6.46172	6.30384	7.17867	6.19765	6.21019	6.07707	6.73807	5.98925	6.89668	5.91904	6.2884	5.95966	6.50402	6.72198	6.28894	5.95835	6.35067	6.46881	6.8106	6.31081	7.19552	6.49147	6.58191	6.02686	6.75385	6.43526	6.53193	6.37702	6.04005	6.19246	6.9703	6.56844	6.65553	6.68255	6.94501	6.73914	6.16019	6.34178	6.34226	6.5167	6.11245	6.9434	6.91055	5.43718	5.57731	6.42134
ANXA9	2.80856	3.8391	3.97585	4.15187	4.59024	4.23014	2.63073	3.77773	4.84036	3.41952	3.93617	4.29334	4.48792	4.38757	4.78624	4.00853	3.97924	4.23594	3.91117	4.5326	4.11379	3.65985	3.61324	3.40518	4.30587	4.03291	4.36846	2.69184	2.74422	4.21106	4.9166	4.70821	3.18401	4.32043	4.42191	4.44933	4.10291	4.77718	4.53545	3.7604	4.32475	2.44638	3.40448	2.92046	4.9094	3.95733	4.05632	3.90353	3.35261
AOAH	5.93122	4.32434	4.89893	5.98629	6.41269	4.42215	5.85629	7.529	6.75054	4.78388	6.65151	6.21399	6.87846	6.11154	7.00644	5.09015	5.76223	5.03055	5.05221	4.50933	4.9556	5.39811	5.5722	5.01253	7.21301	7.6845	5.03584	7.29288	5.11564	5.53852	5.82434	7.50043	7.01835	5.43973	6.4794	6.40993	3.62818	5.60537	3.61608	5.54756	6.24948	6.87686	6.55006	5.52451	5.24149	5.72558	6.88214	6.61436	5.31761
AOC1	5.84785	3.90372	5.93777	6.36624	4.07529	5.40718	4.97696	4.37384	4.46515	4.22523	7.61572	5.26782	5.40388	6.869	4.88034	5.32314	5.95875	5.77971	3.00481	5.34698	5.21585	4.93935	5.52349	5.75448	4.37951	7.43624	4.97557	5.22078	5.51123	5.95494	5.63778	5.10849	5.55687	6.55926	4.04311	4.52482	4.51018	5.93125	5.66844	6.84126	4.94754	4.16782	4.21966	4.42814	5.08532	5.53832	6.02707	6.29068	3.98003
AOC2	6.12699	6.80348	6.66062	5.19142	5.18223	5.00773	5.29862	5.77811	4.7164	6.30231	6.17248	6.24022	6.19322	6.77313	6.29806	7.10598	7.46835	6.60393	5.66576	5.8174	6.16875	5.91964	7.00503	6.12274	6.26739	4.75969	5.41045	5.65255	5.5754	5.43787	5.3224	5.35212	5.28482	6.07955	6.04317	6.01441	7.02029	6.93397	7.0022	6.89899	5.06181	5.30757	4.92863	5.78612	5.65955	5.48416	5.50673	5.17492	6.189
AOC3	8.52029	9.42466	7.16375	7.55932	8.67317	8.19734	7.68121	9.4602	8.55064	10.5765	9.72471	9.86603	9.96791	10.7624	8.61824	9.67405	10.3291	9.85014	8.9607	9.69715	8.33879	9.08621	9.69755	9.13879	9.30104	7.95812	10.2323	9.67152	7.66525	8.83568	8.29491	6.95864	8.62878	8.42672	9.25428	7.92486	11.2749	8.24651	11.1699	9.65388	9.39419	8.14641	8.19021	8.52451	8.30702	7.84686	8.68923	8.32242	10.6896
AOC4P	4.56401	5.53396	4.59001	4.52759	4.92426	4.64031	3.78516	4.13204	4.12192	4.9806	3.89508	4.08999	3.39042	4.78348	4.81343	3.87153	4.40299	4.20133	4.62127	4.21698	5.01718	4.71252	4.60215	4.21567	3.57579	5.40644	5.1385	4.29479	5.46712	4.08691	4.89894	4.26955	3.4682	3.72681	3.86968	4.31947	4.51563	5.69752	5.06012	4.31373	4.76838	4.97784	4.57884	4.53975	3.5589	5.54302	4.17363	3.53598	3.64547
AOX1	8.52156	9.9263	7.86359	8.63549	7.64043	6.6195	8.94822	7.64715	8.04021	6.26673	7.95825	7.41597	7.84776	7.12989	9.7599	9.30016	8.59452	8.49365	7.50883	8.37462	8.19906	7.78129	8.71052	8.33014	6.54148	7.33722	6.43509	8.23038	7.52895	8.56836	6.78792	7.31114	7.20022	6.9569	6.88933	7.21853	8.63492	6.35373	8.57561	9.69503	6.94731	7.97726	6.97226	8.17251	8.3927	6.45216	8.12397	8.47345	8.78985
AP001062.7	3.09029	3.68513	2.84365	3.83659	3.7077	3.67393	3.14803	4.40949	3.6323	3.99612	3.98594	3.40112	3.44221	4.93226	4.45171	3.91908	4.3616	3.0429	4.67642	3.68137	3.49304	3.41097	3.47929	3.36028	3.29185	4.73448	4.29749	3.72937	3.57897	3.59098	3.63256	3.7503	2.73845	2.81955	4.36801	3.29254	4.20826	3.16784	2.80059	3.03782	3.52707	3.45675	4.14837	4.90624	2.93268	3.83692	3.81876	3.88672	3.06867
AP1AR	6.41601	6.62442	6.49513	6.07021	6.38399	6.12992	6.39431	5.33109	5.27931	5.34076	5.83928	5.29594	5.86415	5.35041	6.70901	6.4131	6.08665	6.59484	5.98468	6.40404	6.10456	5.41429	6.07715	6.24585	5.08427	5.87336	6.29406	5.93302	5.64496	5.89704	5.8926	5.64436	5.29179	5.41467	6.42712	6.17788	6.16259	6.41265	6.83117	6.58634	5.75997	5.87091	5.18077	6.31576	5.85332	5.56596	5.70083	5.16986	6.40618
AP1B1	7.69848	5.95269	7.84827	6.93128	8.23243	6.70999	7.6495	8.88252	8.08838	6.49863	8.15708	8.1185	8.82452	8.34196	7.07092	6.82217	7.91873	7.71492	7.69869	6.76297	7.6063	6.79138	7.94458	7.09734	7.60332	9.02345	8.31392	7.53442	8.41929	7.94487	8.24186	9.01994	7.98412	7.21868	7.337	8.05251	5.98534	6.22407	6.31973	7.59881	8.57978	8.30378	8.1703	8.10628	8.04651	8.32127	8.15836	7.84679	7.01936
AP1G1	7.42226	7.48143	7.74041	7.90025	7.50572	7.35445	7.6502	7.47425	7.12888	7.512	7.41183	7.59631	7.40121	7.13238	8.00716	7.59735	7.64498	7.92342	7.84359	7.53464	6.66195	8.16421	7.33634	6.42204	7.22233	7.90136	6.1339	7.46987	7.70635	7.82239	6.14008	7.72184	7.87182	7.34453	8.05688	7.39802	7.58416	8.43852	7.86929	6.92668	7.10411	7.22414	7.35686	7.76465	8.026	7.59895	6.30824	7.69644	7.18065
AP1G2	5.30296	4.58707	6.0476	5.13078	4.8473	5.50306	5.65085	5.75168	4.93759	4.55373	5.47453	5.42578	5.82742	5.54774	4.65861	5.89233	5.33953	4.96766	5.65908	4.43979	5.17723	5.40318	6.10564	5.585	5.34007	5.30002	5.31111	5.73962	3.95781	4.82219	5.59215	5.87454	5.01033	5.76995	5.7584	5.46723	5.34985	4.98119	4.51323	4.82438	5.03075	5.92638	5.92943	5.75271	4.58494	5.34199	4.84701	6.30778	5.2034
AP1M2	3.81599	4.19617	5.40191	4.75949	4.59054	5.26228	4.76529	4.96495	4.53893	4.0949	5.33245	5.20648	4.48084	4.41488	3.77069	4.32809	5.5359	4.98826	4.72586	5.53094	5.14086	4.98333	4.72671	3.98613	3.54991	4.38629	4.9788	5.05196	5.00737	5.00402	4.48229	5.72493	5.19637	3.93651	5.01233	4.54143	4.87921	5.25059	5.54392	4.78322	4.1282	4.31629	3.57534	4.85029	5.33438	5.03688	4.45564	4.92356	3.84639
AP1S1	5.61784	4.89533	5.65513	5.6225	5.89393	5.51113	5.75322	6.63275	6.47134	5.98763	6.26135	6.07366	5.97753	6.3237	6.29583	5.23321	6.09664	5.40845	5.80479	5.62021	5.94718	5.91441	6.26895	5.86019	6.03834	6.34893	5.82257	5.37939	6.47112	5.56599	5.13612	6.51125	6.39225	6.33569	6.53523	6.86109	6.41171	5.8764	5.65206	5.12266	6.47062	6.1931	6.0116	6.26544	5.13484	5.43712	5.43386	6.01866	5.60971
AP1S2	9.66459	8.77242	9.87582	9.73578	9.58147	9.20746	10.1135	9.61239	9.20784	9.99204	9.57594	9.5595	9.61167	8.87983	9.78007	9.42324	9.47674	9.26549	8.67058	8.96492	9.25337	8.94585	9.24232	9.50736	9.39865	9.83315	9.93533	9.9171	10.0103	9.8222	9.40296	9.58388	9.86828	9.56942	9.21032	9.77954	8.74953	9.10507	9.15958	9.33408	9.91273	9.57327	9.49242	9.67279	9.90328	9.72603	9.60463	9.7874	9.46513
AP2A2	8.57897	8.2706	8.73062	8.60781	8.83476	8.25892	8.94921	9.25629	8.55336	7.88025	8.81178	9.05541	9.0937	8.86416	8.62029	9.11242	8.64059	8.82808	8.20978	8.16966	8.18877	8.36004	8.96085	8.62906	8.48775	8.78886	8.7283	8.80482	8.49531	8.78286	9.10105	9.21877	8.83167	9.04437	8.73105	9.01096	8.17674	7.84249	8.40933	8.66799	9.07187	9.00232	8.8575	9.11126	8.58951	8.67867	8.88535	8.67788	8.66601
AP2B1	8.06377	7.64902	8.28237	8.44016	8.13273	7.92623	8.51862	8.94169	8.74575	8.3058	8.6209	8.64415	8.551	8.79101	8.20573	8.2352	8.83221	8.74509	8.24211	7.95936	8.59847	8.20021	8.31773	8.44146	8.35186	8.59748	7.13666	8.4118	8.5125	7.87551	8.60178	8.73654	8.86462	8.97528	8.86415	8.74315	9.0636	8.45976	8.68167	7.91332	8.30435	8.25765	8.51537	8.20614	8.42139	8.74026	8.32525	7.90928	8.0364
AP2M1	10.0218	9.83295	10.0455	9.90445	10.2154	9.65252	10.0206	10.6873	10.4489	9.1688	10.198	9.90445	10.2731	10.6843	9.65117	10.0735	9.59471	10.2954	9.72741	8.78415	9.67092	9.93227	10.4225	10.1781	10.1722	10.3985	10.5518	10.1487	10.2072	10.0504	10.4153	10.1146	10.4599	10.2771	10.116	9.87518	9.74921	9.21946	9.35299	9.79312	10.116	10.3509	10.5435	10.3766	10.016	9.91749	10.3745	10.3208	10.0407
AP2S1	9.48927	9.27551	9.5934	9.76443	9.73087	8.92529	9.75392	10.2247	9.60575	8.97108	9.74585	9.76659	10.0716	10.1832	9.76601	9.57581	9.20214	9.7075	9.20703	8.29709	9.37643	9.14864	9.54278	9.81533	9.66332	9.61516	10.0129	9.7871	9.95331	9.77716	9.90842	10.0647	9.81807	9.95072	9.99717	9.68098	9.03905	8.91335	9.22649	9.40422	9.70407	9.64176	9.46845	9.9502	9.58001	9.80903	9.68098	10.1131	9.29024
AP3B1	7.89212	7.73461	8.09008	7.79766	7.66446	7.71341	8.05388	7.73283	7.67457	6.48678	7.46389	7.18202	7.58148	7.54493	7.56909	7.24877	7.54844	7.56796	7.78119	7.33273	7.85889	7.20981	7.34113	7.37096	7.75284	7.9971	6.7525	7.72592	7.8219	7.72651	7.87899	8.22714	7.99371	7.98708	7.30255	7.35823	7.21519	7.20674	7.45978	7.82817	8.08697	7.74752	7.87522	7.73807	7.51848	8.02541	8.20424	7.35587	7.31111
AP3B2	5.15228	6.01438	5.21861	4.40583	3.93209	4.86898	3.14167	4.75895	4.71622	4.31613	5.3279	4.43336	4.25614	4.98322	5.69326	5.20441	5.17432	5.71286	4.79168	3.0177	4.57652	5.37078	4.79204	4.28426	5.33152	4.20859	5.13774	4.11885	4.13728	4.14103	4.48162	4.73813	4.69245	5.02962	4.75121	5.29247	4.92577	5.22223	4.61857	5.8361	4.04034	5.32382	5.02975	5.64668	3.02662	4.16257	4.7021	3.76961	4.55651
AP3D1	8.23047	8.35539	8.31499	8.39285	8.70943	7.88433	8.0735	8.26494	7.93029	8.36402	8.26456	8.44566	8.5612	8.55697	8.145	8.52923	8.35332	8.26866	8.08231	7.89155	7.97331	8.15492	8.29435	7.86935	8.54038	8.64519	8.61427	8.4863	8.43717	8.09763	8.2936	8.15351	8.06109	8.07112	8.26766	8.06373	8.11542	8.27788	8.7442	8.46255	8.34434	8.3987	8.5358	8.43328	7.82756	8.31833	8.30025	7.86061	8.03428
AP3M2	7.03622	7.11531	7.32988	7.67774	6.5869	7.46631	7.465	7.56919	7.3761	7.3191	7.21808	7.55917	7.51161	7.23406	7.78136	7.26095	7.28524	6.91462	7.28562	7.62423	7.31804	6.80931	6.64172	7.17431	7.36957	7.66205	6.94675	7.77216	7.24598	7.63775	7.62225	7.38243	7.60739	7.50654	7.88365	7.47355	7.66511	7.14009	6.72677	7.67735	7.51609	7.1101	7.08204	7.15156	7.60994	7.44	7.34483	7.27037	7.77073
AP3S1	11.6963	11.1371	11.7604	11.6189	11.2417	11.7976	11.9458	11.2047	11.3887	10.4796	11.4365	11.4789	11.377	10.915	11.3066	10.9253	11.3649	11.2803	11.4206	12.4989	11.1549	11.199	11.8367	11.4206	11.4791	11.1918	11.8708	11.1631	11.2429	11.1712	11.199	11.3066	11.3425	11.184	11.3191	11.5266	11.7864	10.775	11.3163	11.7445	11.235	11.1659	11.1853	11.1238	11.3541	11.4896	11.2499	11.0637	11.6857
AP3S2	7.77083	8.03705	7.97681	8.13734	8.07121	7.5277	7.83211	8.08605	8.20298	8.27686	7.69834	8.2529	8.23617	8.50808	8.55319	8.30587	8.18636	8.35021	7.98974	7.90896	7.69137	7.87768	7.55129	7.80386	7.82817	8.01349	8.21881	7.93364	8.22712	8.10206	7.92315	7.9908	8.25813	8.08127	7.55943	7.92792	8.43711	7.43815	7.60272	8.13553	8.20128	8.11781	8.17273	7.66975	8.31152	8.02396	8.41736	8.26179	8.15496
AP4E1	4.38063	4.95667	4.48903	4.29836	4.06157	4.14261	4.37361	4.09963	3.54158	6.72409	4.32581	4.55322	4.49181	3.83093	5.06328	3.86743	3.49095	4.53663	3.49688	4.22161	3.9594	3.67108	4.74585	4.17159	4.87945	5.86576	5.07248	3.63839	5.00738	5.89565	3.65408	3.77671	4.68442	3.93803	3.37693	4.99021	4.65739	4.99944	3.37959	3.60003	2.73666	4.43938	5.09782	4.04871	4.27881	4.87145	2.9282	5.17089	4.09488
AP4M1	5.13017	5.40205	5.15262	5.29546	4.93484	5.3221	5.41702	5.45159	6.07373	6.0216	5.60551	5.29087	5.63349	5.9745	4.33214	6.06523	4.18941	4.29328	5.02319	4.65675	4.76909	5.06723	5.39234	4.78055	6.31904	6.55773	6.44475	6.41327	6.37049	6.82955	6.31291	5.32922	5.31358	4.84214	4.91832	5.8314	5.51142	3.58423	3.70936	5.7074	5.81468	5.66878	5.81289	4.84868	4.68226	5.22817	5.7511	6.34348	6.18322
AP4S1	5.17901	5.19725	5.25439	5.23671	5.12398	5.55784	5.50443	5.69453	6.06974	6.44179	5.78776	5.34975	5.67061	5.36699	5.7076	5.77175	4.74609	5.72839	5.29439	5.728	5.63452	5.12804	5.66013	5.62321	5.6133	4.99133	5.01314	5.09199	6.1285	4.61162	5.89101	5.84051	5.53619	5.29268	5.38738	5.04688	5.07678	5.61306	5.78753	5.06063	5.29451	5.65471	5.6597	5.14773	5.20137	5.64644	5.41167	6.23991	5.73409
AP5M1	8.33778	7.68438	8.73775	8.49481	7.85965	7.93703	8.67389	7.87734	8.00411	8.25704	8.21101	8.1805	8.25212	7.36597	8.43334	8.11445	7.58877	8.02743	7.88677	8.59849	7.75115	7.21442	8.191	8.14595	8.50567	8.49357	7.88075	8.06611	8.31701	8.52415	8.11278	8.52662	8.40427	8.2397	8.29934	8.15168	8.22429	7.72882	8.15751	7.95653	8.0465	7.55584	7.86957	7.68537	8.51625	8.69249	8.05511	8.27621	8.40779
AP5S1	7.20696	6.98402	7.22645	7.24798	7.46014	7.28666	7.27426	7.77862	7.09052	7.7943	7.46106	7.8262	7.67237	8.00785	7.50247	7.02453	7.3825	7.43971	7.40564	8.22525	7.46935	7.26831	7.60598	7.31114	7.67823	7.43632	7.20707	7.30118	7.08367	7.61629	7.89453	7.62149	7.17497	7.54239	7.86014	7.41565	7.31168	7.84031	7.77041	7.6303	7.18767	7.08586	7.29527	7.50395	7.76021	7.44717	7.36264	7.45465	7.42745
AP5Z1	6.29165	5.6644	6.23117	5.75132	6.38649	5.82628	6.04794	6.78992	6.89324	6.6128	6.62349	6.18543	7.22825	6.53563	6.14942	6.3481	5.93814	6.7337	6.46828	5.895	5.05888	5.05966	6.55675	6.30094	6.59177	6.57995	6.82346	6.4997	6.43058	5.91129	6.55721	6.30205	6.60881	7.13254	5.93891	6.43091	5.94658	7.06894	6.22016	6.32999	6.5863	6.45409	6.6645	6.62465	6.18521	6.23107	6.389	5.92971	5.84662
APAF1	5.94487	5.74108	6.13588	6.30528	5.98313	6.2373	6.09879	5.69592	6.16746	4.90632	6.00692	5.73474	6.39225	5.25382	5.68866	5.37775	6.2073	6.36218	5.62703	6.10628	6.23942	5.88069	5.78915	5.28062	5.94704	6.53424	6.57439	6.10697	5.42507	5.64499	5.36203	5.7855	6.24935	5.53116	6.23535	5.69013	5.75634	6.5545	6.22418	6.09369	5.874	6.05809	6.59642	5.94292	5.3643	6.1317	5.52876	5.29169	5.62306
APBA1	4.29656	3.77446	4.79295	4.10469	4.61973	4.5105	4.17034	5.00029	4.01627	5.03019	5.41686	5.17515	5.72701	5.54422	5.16146	4.19879	5.74351	5.78863	5.4815	4.58523	5.86951	5.25774	3.89796	3.59068	5.4921	3.87931	5.36833	6.04693	4.17599	4.11038	4.14114	4.19965	3.35791	4.88979	4.31687	4.10435	4.27758	3.59246	5.07895	5.87509	5.01835	5.72967	3.93256	4.54398	3.68573	5.39524	4.06821	3.78056	4.81517
APBA2	3.59491	4.71467	3.38369	3.28267	3.52304	3.8787	3.85705	3.77214	4.08022	7.60608	3.95955	4.79892	3.87652	3.75224	2.73369	4.19022	4.62482	3.07852	4.79959	3.99826	4.98479	5.40483	4.29858	3.94287	3.36237	3.10647	2.64969	3.39599	4.87115	3.73509	5.66634	4.58605	3.73783	6.09614	5.40358	3.38836	3.61261	3.09066	3.14987	3.88627	4.09318	3.54561	4.63419	3.38083	5.13873	3.84791	6.24014	6.36456	3.84673
APBA3	6.46233	6.34133	6.13757	6.01386	6.8029	6.15494	6.2732	7.34149	6.77397	7.23531	6.69985	6.58075	6.55809	6.75737	5.99163	6.54567	6.65975	6.17925	7.22742	6.61166	6.75252	6.53656	6.98974	7.01022	6.85219	6.2824	6.38165	6.50021	6.26135	6.01005	6.78411	6.75472	5.88974	7.0194	6.84693	6.56042	6.46262	5.36246	5.83715	7.00918	6.58432	7.12683	7.21115	6.94397	6.06406	6.66153	6.58736	6.87956	6.48513
APBB1	5.86024	7.66077	6.01736	5.55787	6.44943	7.12428	6.25214	5.9432	5.50984	6.41132	5.62825	6.06373	6.28444	7.40896	4.8337	6.82945	6.36158	6.81566	6.22216	5.99139	6.80711	7.25958	6.9854	6.9512	6.6021	6.67225	5.96563	5.66899	5.57458	5.81265	7.09243	6.64041	5.92768	6.1523	6.92138	6.99342	6.05958	6.21045	6.63228	6.59046	6.62947	7.15989	6.66341	7.30747	6.10959	6.31147	6.24791	5.77843	6.1697
APBB1IP	8.14615	6.50532	7.82811	7.89357	8.48231	8.82376	8.05524	8.83768	8.3928	6.46559	8.53349	8.59401	8.63021	8.45555	8.86308	7.97802	8.04864	8.83897	7.49807	7.23341	7.61007	6.43407	8.36625	7.79013	7.17643	8.54009	9.08262	8.54627	8.582	8.42407	7.04305	8.30519	8.39357	8.49869	7.34484	8.10263	7.92786	8.65569	7.99498	9.33501	7.94752	7.96365	8.09098	9.11697	8.03818	7.90522	8.27637	7.79973	6.79584
APBB2	6.94194	7.54384	6.6783	6.36541	6.4577	7.09856	6.271	6.16098	6.94555	7.4677	6.41921	6.64817	6.503	7.00816	6.83618	6.54932	7.3739	7.22468	6.41803	7.38837	6.69582	6.82491	7.01018	6.68661	7.28405	6.6577	6.15439	6.77586	6.51836	6.6035	6.7516	6.2815	6.83387	6.6015	7.44965	6.4359	7.63069	6.30755	6.65262	7.11515	6.84759	6.65945	6.62413	6.56278	6.69172	6.57389	7.02659	6.78104	7.09675
APBB3	7.26642	7.59299	6.76634	7.41903	7.25439	8.13825	6.95968	6.91313	7.92564	7.5767	7.15373	7.1355	7.37866	7.33784	6.50026	6.95955	7.56823	7.28263	7.19224	7.23726	7.6381	7.92922	7.4764	7.76335	7.44935	7.38459	7.15493	6.94355	7.36013	7.15665	7.40281	7.32353	7.83908	7.9461	7.28487	7.82674	7.78068	7.22251	7.38013	7.38544	7.12748	7.83734	8.0433	7.55416	7.17278	7.53921	6.95804	7.26308	6.79815
APC	6.60849	6.2776	6.67546	6.70446	6.36113	6.57352	6.76998	5.77702	5.97641	6.69673	6.09683	5.88379	6.27859	5.91359	6.13815	6.08408	6.21296	6.35549	6.27353	6.45552	6.10419	6.29645	6.23837	5.88873	6.20599	6.49814	5.81122	6.57077	6.85225	6.37704	6.73376	6.24225	6.28092	6.39409	6.22852	6.36334	6.72085	6.40268	6.55803	6.51294	6.0195	6.69926	6.71615	6.40542	5.87027	6.42511	6.08229	5.49786	6.07633
APC2	3.55877	4.55794	4.15461	2.7685	4.29792	5.21389	3.87166	4.96835	4.46574	3.65846	4.48673	3.51772	4.30883	4.89574	4.21247	3.82525	4.00563	4.42093	5.21632	4.79534	4.34215	5.70879	4.78277	4.82672	3.98457	3.50875	4.30324	4.00068	2.80636	3.63089	4.6191	3.58091	3.87313	4.28346	2.68495	4.16544	4.3001	4.12691	4.23468	4.90963	5.142	4.30189	4.43791	4.66183	4.63662	4.43535	4.54518	4.37675	2.35681
APCS	5.73493	4.6828	6.13829	5.30086	4.46189	5.25353	5.68106	5.34494	5.55375	6.07662	4.96838	4.21051	4.64985	5.95895	5.68061	5.10736	5.50901	4.82252	5.73017	4.9516	5.85299	3.78449	4.41748	5.71619	5.52032	5.92263	4.80086	4.96167	5.5083	5.66889	5.92073	5.69359	5.01833	6.19616	5.63902	5.16304	5.00656	6.50866	6.02467	5.07079	4.78705	5.54406	5.65132	4.91239	5.61377	4.90142	5.08604	4.61043	5.08138
APEH	6.65256	5.97859	7.27949	7.12786	6.86941	6.0858	7.36931	7.48087	6.47662	8.30168	6.66575	7.46325	7.31899	7.22682	7.42125	7.35485	7.42953	7.55623	6.547	5.22988	6.67439	5.22422	7.34929	7.25805	7.56364	7.59022	7.43642	7.48433	7.38028	7.83629	6.42334	7.49617	7.346	6.37838	7.13194	7.16566	6.37763	6.55573	5.92235	7.1218	7.10833	6.18284	6.12206	6.60089	7.50632	7.47232	7.14207	7.85427	7.28677
APEX1	9.68698	10.1657	9.53305	9.60319	9.79062	9.5058	9.65864	10.0455	9.95493	9.48627	9.94851	9.51767	9.83002	10.3392	10.3353	9.91685	9.60156	9.91532	9.87975	9.21348	10.1076	9.33849	9.57567	10.3433	9.59823	9.74665	9.65054	9.64131	9.76448	10.0596	9.65571	9.57836	9.80987	9.87347	10.1405	10.0806	9.77294	10.1238	10.2167	10.2286	9.64389	9.80775	9.71472	9.68486	9.29548	9.66554	9.80973	10.1297	9.59405
APEX2	6.34706	6.76053	6.79867	6.50252	6.31476	6.14892	6.55568	6.76769	5.81051	6.21519	6.44383	6.44136	6.44964	7.46919	6.30217	6.25011	6.14881	6.97934	6.43534	5.9162	7.38624	6.93694	6.60764	6.78044	6.71661	6.95485	5.5295	5.95935	6.88194	5.65178	6.68898	7.04958	6.39	6.661	6.4616	5.70407	6.16041	6.84434	5.6089	6.17786	7.32553	6.84311	6.63591	6.43348	6.89359	6.28904	6.71671	7.03532	6.08731
APH1A	8.62703	8.71156	8.70856	8.76111	8.81735	8.71493	8.42602	9.0499	8.88848	7.86598	8.92483	8.80686	8.18706	9.21435	8.64271	8.5385	8.67775	8.6741	8.71486	7.98628	8.59552	8.49368	8.65611	9.04555	8.80745	8.79961	8.9895	8.73412	8.75365	8.67876	8.71691	8.90252	8.87135	9.58194	8.60788	8.85608	8.62139	8.5886	8.51756	9.27415	9.18779	8.88635	8.77206	8.57603	8.56741	8.53467	9.24127	8.84127	8.59981
APH1B	7.64249	7.47196	7.89392	7.95668	7.09229	7.78428	7.69895	7.94699	7.99074	6.63159	7.8466	7.75412	8.09809	7.61868	7.99371	7.84422	7.39183	7.30586	6.92827	7.34055	7.20646	7.87026	8.15544	8.10925	7.43113	8.04297	7.71232	7.75136	7.73813	7.67147	7.74457	7.90757	7.72662	8.06597	7.17009	8.05984	7.19469	7.17433	7.16879	8.01644	7.90667	7.77104	7.60762	8.22471	7.40822	7.94469	7.71745	7.87391	7.23703
API5	7.5357	7.59984	7.56682	7.7249	7.38502	7.2222	7.74656	7.49037	7.49545	7.48865	7.52488	7.54863	7.6692	6.87476	7.84072	7.6503	7.05269	7.65101	7.59276	7.58507	7.67371	7.31669	7.47977	7.08919	7.20017	7.28624	7.80431	7.40751	7.5756	7.33664	7.5589	7.74339	7.23403	7.0805	7.60608	7.48048	7.63481	8.11646	8.01893	7.46697	7.36137	7.16988	7.26212	7.43255	7.32981	7.28729	7.30501	7.28892	7.42509
APIP	7.99638	7.30434	8.37978	7.91003	7.58596	7.46313	8.18995	8.30991	7.81549	9.05396	8.06651	8.39984	8.55721	7.41823	8.36245	7.94929	7.05506	7.86961	7.37191	8.48174	8.10094	7.09284	8.1618	8.15905	7.70577	8.53737	9.01344	7.99911	8.4533	8.03064	7.87465	8.32187	8.29216	7.89047	8.09123	7.59839	8.58787	7.42528	8.08475	7.89851	7.0722	7.86409	7.62107	7.87586	8.06001	8.0706	8.12304	8.78155	8.77115
APITD1	6.5926	6.60038	6.87878	7.01641	6.69567	6.72661	6.92357	6.32941	5.90621	5.05846	6.03689	6.65566	6.12991	6.11505	6.35732	6.01861	6.83509	5.7679	4.88575	6.28377	5.98606	6.32286	6.49277	6.51168	7.12286	6.56643	7.14424	6.63614	6.92059	6.71616	6.20569	6.32161	6.30418	6.91206	6.52546	6.74913	6.46828	5.41313	6.00694	4.99332	6.47275	6.62433	6.23059	6.87774	6.11947	6.65133	6.34982	7.18598	6.45389
APLNR	6.45792	3.68768	5.35629	6.96634	7.46305	6.6137	6.33793	9.17037	7.54467	7.25213	7.20138	8.78583	7.99446	8.71432	6.59748	5.43089	6.64373	5.13741	5.88052	5.987	6.26224	6.82908	5.61431	7.48182	9.35237	7.89715	5.84132	9.21464	7.63669	8.68005	7.93124	6.43118	8.64622	8.3	9.16099	6.3331	5.87597	4.97829	5.33223	4.09182	9.31711	7.95103	8.15664	7.17379	7.68	7.35014	8.21513	6.89429	7.27219
APLP1	3.67043	3.92307	3.91383	4.22719	3.97207	3.97985	3.46435	3.1473	2.62864	2.7333	2.75057	3.52411	2.03642	2.57263	2.97894	2.70936	2.6092	3.47086	3.63428	3.56968	3.80752	4.57323	3.29421	2.9756	2.70936	2.70345	3.46106	3.4889	3.04455	3.38858	3.681	3.06329	2.95308	3.18162	2.98521	2.53985	3.53221	2.96201	2.75264	2.75264	3.69679	3.15435	3.37742	3.42417	2.87527	3.74822	3.56772	3.06574	3.39265
APLP2	10.8009	9.70237	10.6847	10.7886	11.0009	10.948	10.653	11.3861	11.3345	9.3043	10.8685	10.8793	10.8844	11.1151	11.0766	10.9007	10.7164	10.6566	10.1472	10.1615	9.50257	9.96514	10.2716	10.2845	10.5692	11.5412	11.5287	10.9293	11.355	10.9534	11.0718	10.9742	11.3076	11.0766	9.8126	10.6914	10.0655	10.8964	9.95283	11.2427	11.1282	11.3043	11.3998	11.0416	10.9223	11.109	11.3605	10.208	10.2893
APMAP	9.5747	9.39875	9.5734	9.65102	9.82474	8.84693	9.7694	10.1615	9.80904	9.32497	9.77855	9.98043	10.0974	10.4765	9.84318	9.00609	9.47633	9.69173	9.74324	9.39611	9.77026	9.28741	9.95654	10.0213	9.69288	9.99524	10.0618	9.44505	9.96018	9.18963	9.96018	10.1565	9.73408	10.0094	9.74798	9.56312	10.8577	9.54684	10.0402	9.80881	9.68625	9.4841	9.67856	9.85709	9.76496	9.75607	9.87115	9.78448	10.0542
APOA1	4.39417	3.81363	4.50655	4.82807	4.76394	4.79867	5.18114	3.95179	4.6818	6.12584	4.89763	4.01125	4.00658	4.93245	4.19028	4.02264	5.85395	4.04168	3.85655	5.32428	4.40121	6.21617	4.26257	4.22764	4.98998	4.73242	3.69329	5.87057	4.32207	5.12075	3.46031	4.00167	4.33573	4.88688	4.96069	4.18395	4.17221	5.45754	4.45533	3.37713	3.25548	5.26299	4.99866	5.39694	4.58163	5.15128	5.06963	3.75821	2.77422
APOA2	4.30863	3.04081	4.24379	4.32831	3.29461	3.36967	4.60948	3.29961	4.29431	3.99022	3.90425	4.43708	3.90177	4.42205	3.91616	4.65777	4.35346	3.90509	3.23397	3.19046	2.69413	4.26883	4.63131	4.1046	4.1562	4.35437	4.1257	4.35598	4.05458	4.49877	2.47515	3.6702	3.78505	4.97654	5.23561	4.93684	4.18037	4.53348	4.40051	4.14215	3.14349	3.37959	3.78415	4.26851	3.77692	3.97298	4.24048	4.21094	1.88137
APOA4	3.77526	4.72737	4.71032	4.38723	5.07434	4.31444	4.28206	4.61261	3.77747	5.444	3.69455	3.61946	3.76981	4.33793	3.49628	5.57992	3.22245	3.23021	4.63117	4.70843	4.02926	3.85504	4.92309	3.74193	4.28754	4.14191	4.29015	3.59916	3.60777	5.10142	4.80501	3.81613	4.26538	5.95317	4.81659	5.00945	4.08807	4.36737	2.57709	4.81398	2.84907	4.28016	5.53863	4.43809	4.43387	5.49908	4.82728	3.89801	3.90752
APOB	6.01438	7.4686	4.95731	6.87705	5.80484	6.7885	6.11815	4.82496	4.40316	5.61002	5.88347	5.55016	4.67157	5.10209	5.63386	6.3058	7.10007	6.66015	6.12434	7.44442	5.59432	6.25663	6.49339	5.9192	3.73184	4.94567	5.38168	5.40472	5.15052	5.44197	5.79319	5.46391	4.80738	6.27741	5.03305	7.36941	7.35218	5.95182	5.7142	7.41306	4.55434	5.55245	6.17757	5.65817	6.01304	5.94066	4.75633	5.29813	5.59048
APOBEC1	4.77204	4.8035	3.84748	5.34014	3.73552	4.94631	5.17541	4.81578	4.56456	6.67397	5.16294	4.41981	4.33985	5.01899	4.55067	5.33708	5.29741	4.70373	5.59874	5.38325	5.17944	5.68207	5.12836	5.08683	4.39087	3.14402	5.35885	5.2177	2.64545	5.35416	5.1474	5.19646	4.60843	5.01047	5.16845	5.00477	5.26832	4.45258	5.55895	4.83759	2.37837	3.47556	5.11492	4.01642	5.86594	5.10989	4.33281	5.02491	5.47691
APOBEC2	6.04909	5.45866	5.94098	5.38853	5.34238	5.64228	5.77107	6.3241	5.5588	11.0135	6.20695	8.42717	5.7372	6.0097	6.38011	6.23913	6.56963	6.33491	5.88206	6.61484	6.38874	8.28605	6.17995	7.07571	5.34075	6.8807	6.73457	4.67122	6.26545	6.60857	6.12335	6.1054	5.73735	6.89702	5.39288	6.44945	6.21801	6.68135	6.46953	6.39066	6.77207	5.57713	6.12604	6.6314	8.97238	5.73256	5.76026	5.66131	6.87248
APOBEC3A	5.77949	3.57741	4.79453	5.27402	5.02469	4.6521	4.6323	5.42725	4.85848	4.76546	3.28827	4.78042	5.11742	4.30848	5.19338	4.18706	5.50209	6.0473	4.38443	2.01689	5.03469	5.69144	3.44764	4.5379	6.05532	4.54511	5.67734	4.59216	4.62382	4.67216	5.08309	4.721	3.77411	5.52847	6.113	5.02897	5.61762	8.01009	6.27302	2.84894	2.36764	4.82851	4.32259	3.42306	4.39628	4.35984	4.12195	3.87746	4.30395
APOBEC3B	5.16873	4.28902	5.09715	5.24812	4.62137	4.44083	5.11386	7.00746	5.74466	4.68966	4.88221	6.87201	6.20863	4.87726	5.68774	4.82551	3.11032	4.65975	5.14802	5.80475	5.5744	4.76485	5.259	6.04662	6.652	4.61649	6.46844	5.72181	6.08122	4.97784	6.00199	4.21544	6.02706	4.97944	5.5408	6.36894	4.74028	5.51144	5.58697	3.627	5.95866	4.64378	3.5147	5.70211	4.86363	5.85558	5.49659	5.02475	4.60187
APOBEC3C	6.90969	6.8068	6.90502	6.94856	7.58189	7.78701	7.01423	8.17989	7.94667	7.62367	7.7549	6.66763	8.16317	7.00092	6.60347	6.99897	7.07993	7.27621	6.80025	6.53143	6.65203	7.93113	7.68742	6.82915	7.77828	7.77994	8.90759	7.60761	7.103	7.03477	7.53649	7.7244	7.10697	8.07049	7.57083	7.11769	6.6594	5.96432	6.58945	6.52672	8.15509	7.44297	7.22926	7.56533	7.71525	8.04555	7.42736	7.46982	7.69447
APOBEC3F	5.48427	4.96536	5.2315	5.49564	5.19354	5.59366	5.31695	7.0324	6.26805	6.26133	5.9476	5.23813	5.65227	5.38273	5.76281	6.11072	4.39645	5.53711	5.36318	5.218	5.25309	4.33192	5.55459	5.28405	5.2145	6.12347	6.27655	5.78178	5.87446	5.78673	6.14846	6.22488	6.12917	6.34014	5.41679	5.98606	5.65031	5.57067	5.27022	4.12853	5.40279	5.39558	5.68298	5.14156	5.54782	5.80391	6.32576	6.73316	5.59168
APOBEC3G	6.40427	6.01936	6.62558	7.23207	6.24353	7.24991	6.43671	6.70142	6.7595	4.4073	6.42965	6.15482	7.22168	6.05893	5.92617	6.7776	6.16721	5.33543	6.23542	6.54105	6.51247	4.73447	6.38045	6.40943	7.16219	6.68467	7.15634	6.4256	6.28339	6.16863	6.10967	6.63259	6.72955	7.47591	5.84955	6.9585	6.4798	5.16377	6.25907	5.62157	5.86187	6.49745	6.31968	6.74437	5.90049	7.24073	6.32813	7.12596	6.47289
APOBR	5.23823	4.36631	6.14475	3.8238	5.65464	3.97937	4.6756	5.96083	4.82071	3.35435	4.9701	5.12872	6.09353	5.90283	5.76788	6.16312	5.89929	5.90232	4.8067	5.01179	5.02786	4.54668	6.20809	4.3536	4.94558	4.19465	4.8889	3.58757	3.4579	5.77015	5.76475	5.43063	5.48994	3.48013	4.80739	4.20944	2.10044	6.49864	4.85228	5.12718	5.76027	4.75666	5.27781	5.88159	5.46952	5.64903	4.64955	5.4285	4.56137
APOC1	9.44621	6.70193	9.48697	7.62623	10.5051	9.11802	7.60482	9.67797	10.2617	7.7216	8.77654	8.58384	11.184	9.63679	8.82226	8.90573	9.52187	8.77777	9.93074	8.7215	8.52613	8.60254	7.65376	7.57161	10.4599	10.3538	9.97328	8.16585	10.1648	6.9833	10.2543	10.2422	9.14033	7.91564	8.4332	8.88532	9.17677	6.99945	6.36364	8.70275	9.74117	9.5834	9.57112	9.25714	9.35363	10.1758	8.38816	10.5988	7.26167
APOC2	5.75186	5.15475	6.08931	4.82022	6.75302	5.66736	5.02972	5.01515	5.88878	4.82403	4.50899	4.91833	7.36429	4.80788	5.48318	5.65816	5.74744	4.54593	4.92344	4.85908	5.60202	5.51778	5.0148	5.33457	5.55356	7.20759	5.47305	5.21405	6.54755	5.02991	6.03364	6.88568	5.01955	5.07748	5.06487	5.12903	5.22724	4.90753	4.91025	4.83782	6.87465	4.96547	5.19822	5.02985	7.60585	6.45322	4.67384	6.42374	4.30922
APOC3	3.89272	1.90481	3.66093	3.56887	3.64197	4.89533	3.52824	3.23306	3.49573	3.79297	2.60897	2.75537	3.24446	2.8671	2.61373	1.99032	3.95691	2.61791	3.31312	4.20971	4.02509	4.27578	3.96782	2.94357	3.01529	2.75323	3.39401	3.32825	3.32538	3.13805	3.7617	4.54915	3.03712	2.98034	2.98145	2.98323	3.48074	4.13278	2.74211	3.77185	3.66398	4.45579	2.3463	3.73417	3.62333	3.16901	3.12149	2.53064	2.43585
APOD	11.7445	13.4416	8.05173	7.50839	6.56297	9.90744	6.99605	7.60388	7.59351	10.9888	9.45013	9.5351	9.04299	11.1292	8.00899	10.8772	11.7023	9.08703	11.5107	12.1025	12.1025	11.0438	11.9058	11.6818	7.5572	7.13431	8.69275	8.77465	6.95402	8.66666	7.07925	6.95319	7.65374	7.53556	7.42425	9.8444	12.6953	8.71558	9.73719	12.1737	8.33937	9.1515	9.30411	10.6947	7.92465	5.63791	10.1474	8.93334	10.7666
APOE	10.7662	8.411	10.4735	9.6255	11.3497	10.7112	9.46968	11.3599	11.4431	9.81768	10.5689	10.0161	11.6485	11.1184	9.33839	9.4948	10.7249	9.3158	10.4642	9.02955	10.0179	10.3711	9.99121	9.84118	11.2838	12.041	10.9841	9.69588	11.462	9.3475	11.6608	11.7782	10.9403	11.3305	9.95908	10.5493	10.1674	8.57168	8.12471	10.0207	11.2544	11.0806	10.9672	10.8814	11.0368	11.3796	10.5265	11.4474	8.94783
APOF	3.18527	3.93318	1.56606	3.10523	2.47373	2.44142	3.21438	1.83167	2.65595	3.1219	3.51852	3.47561	3.08541	3.14245	4.4506	3.20468	3.09668	2.56113	2.20024	1.94266	1.57692	4.38424	2.37582	1.9269	3.09029	3.52506	1.47974	3.5431	4.18707	2.44674	1.9578	1.85926	4.4648	4.07955	4.09726	2.08431	1.77522	3.80365	4.14879	3.38441	1.50882	3.3389	3.75185	3.77287	2.45047	2.21611	3.85406	4.17141	3.7713
APOH	4.75081	4.33872	2.82825	4.26924	4.24543	2.35975	5.15673	3.52514	4.09852	3.68847	3.32588	3.39064	2.65265	3.44276	4.88536	5.02642	4.55282	2.91965	5.1441	3.505	4.63851	3.63059	4.89142	3.115	2.78235	3.25928	2.85416	2.89979	3.19169	2.62251	4.8208	4.80774	3.54308	2.96908	3.95878	3.37866	3.78398	3.45452	3.58969	3.28728	2.85045	2.79731	2.99314	3.44223	4.6263	3.43329	3.40248	4.97768	3.26272
APOL1	7.25522	7.95143	7.32018	7.72756	8.25287	6.96224	7.9138	8.2151	6.85336	5.26751	7.06879	7.53203	7.5562	8.1672	7.61339	7.06502	6.94541	7.23276	6.78113	6.04803	7.59183	7.26017	6.64134	7.81294	8.42126	8.00631	5.85747	8.24011	7.62315	8.43272	8.38127	7.67755	7.76108	6.77418	7.49587	7.46435	6.34731	7.66849	9.56268	5.53531	7.70452	7.69094	7.61459	8.08146	6.84204	7.73767	7.96267	6.81655	5.97924
APOL2	5.9666	7.03681	5.80606	6.59645	6.31662	6.20172	6.46185	7.1457	6.24676	5.97026	6.66122	6.47613	6.35553	7.17449	6.8212	6.16868	6.18858	6.61506	5.48311	5.53673	5.84651	6.53067	6.56216	6.11582	7.34757	6.44439	6.61129	7.26632	6.29597	6.83814	7.09844	6.08532	6.36564	6.48002	6.72385	6.94484	6.54951	6.36976	7.67995	5.8002	6.47663	6.71896	6.54836	6.01205	5.99626	5.91339	6.41509	6.82559	6.06174
APOL3	8.06236	9.79056	7.58296	8.34247	8.01216	8.20635	7.94337	8.72521	8.38234	7.71783	8.0964	8.35389	8.55468	8.94671	7.72416	8.18962	7.78174	8.27615	8.22675	8.01781	8.80112	8.05882	8.41325	8.6167	8.91727	8.4712	7.72471	8.79943	8.15379	9.19413	8.7398	7.92648	8.40927	8.35408	8.06233	8.1377	8.32035	7.51022	9.47091	8.42246	8.6854	8.97615	8.62665	8.75871	8.35682	8.23152	8.88393	8.049	8.09683
APOL5	2.46581	2.46581	3.21337	2.46581	2.46581	4.2518	2.46581	2.46581	2.46581	3.80536	2.9783	3.92582	3.35204	2.46581	3.00709	2.79135	3.04806	2.11318	2.82903	3.4254	3.20107	3.29125	3.48164	2.42734	3.19527	3.13238	2.75199	3.07351	3.90458	2.88323	3.50726	3.43136	2.53606	2.58501	2.46076	3.06383	2.97103	3.6378	2.73127	1.77855	3.17304	2.63229	3.12205	2.51687	3.66409	3.30463	2.82577	3.14484	3.72442
APOL6	6.6516	7.44346	6.71806	7.1583	5.90173	7.2751	6.62558	7.17834	7.44902	6.60974	7.76052	6.87128	6.96826	7.94835	5.44827	6.58787	7.22622	6.24266	7.0503	7.8191	7.55508	7.40824	6.77869	7.47922	6.86662	7.06486	6.95579	7.21831	7.58208	7.54033	5.66976	7.4833	7.5043	7.42865	6.03403	5.86722	7.507	6.41226	8.16627	6.73825	7.34613	6.6109	7.10645	6.93244	7.35838	7.46464	7.58902	7.14955	7.27776
APOLD1	9.75228	11.5824	8.98225	8.76396	9.33957	9.56649	9.06719	9.15827	9.28648	9.28391	9.02543	9.03122	8.82399	9.74138	9.93142	9.66223	9.64615	10.1193	10.03	10.2386	9.92492	10.5016	9.79687	10.0824	8.91484	8.80748	8.24997	8.9755	8.8905	8.85979	8.92106	8.8288	8.91756	8.30337	10.1488	9.15884	9.95323	9.78965	9.78965	10.25	8.9495	9.64692	9.62093	10.6645	9.0281	8.97735	8.88636	9.18188	8.99813
APOM	6.63593	6.53987	5.49884	6.82424	6.85458	5.92159	6.47533	5.58838	6.21865	5.88303	5.90953	5.66275	6.33905	6.77399	6.18381	5.51465	5.76292	6.16876	6.56404	6.20351	6.63938	5.87512	6.24981	6.59549	6.16053	6.51926	6.23788	5.77168	6.22121	6.43148	6.76394	6.62726	6.38446	6.81144	5.75798	6.24131	6.59563	6.37997	6.32646	6.24066	5.87673	5.71195	6.3041	6.14978	5.99276	6.20771	6.26181	6.61157	6.43865
APOO	6.91224	6.85906	7.04614	6.80603	7.17359	6.67946	7.4245	7.30759	6.95046	8.88986	6.8651	7.64347	7.23517	7.50255	7.49221	6.71141	6.89867	7.80664	6.93226	6.91693	7.76231	7.26564	6.47534	7.827	7.63157	7.39955	6.62122	7.2042	7.65667	7.51772	6.88636	7.27292	7.01557	7.2982	6.97461	6.8381	7.14607	7.52661	7.40102	6.61275	6.91175	6.56233	6.97822	6.94148	7.62071	7.1634	7.55607	7.68582	7.63819
APOOL	7.11005	7.45344	7.101	7.06379	6.97512	7.36763	7.2238	6.61368	6.82225	7.97794	7.01863	7.2191	6.93668	6.77858	7.42021	7.00202	6.95124	7.24293	6.66909	7.35361	7.55793	6.71431	7.06039	7.03424	6.3156	7.17709	6.87746	6.99462	7.61706	7.15392	7.10299	7.42841	7.17827	7.08453	6.86109	7.20272	7.33823	7.4372	7.58093	6.94078	6.71925	6.47288	6.92332	7.14432	7.32384	7.41657	7.05017	6.55947	7.21728
APP	10.7797	10.2383	10.3887	10.7877	11.0239	10.9057	10.5539	10.9434	11.1344	9.4355	11.0816	10.8431	10.6333	10.2865	10.9665	10.2762	11.1715	11.2114	10.3023	11.2513	10.3941	10.2192	10.6701	9.94824	9.98612	10.6154	10.8177	10.1801	11.1283	9.46219	10.904	10.6748	10.8473	11.1283	10.9878	11.0904	10.5558	10.7972	10.6248	10.4583	10.8417	10.9821	11.0723	10.54	11.0095	10.872	10.8529	9.66386	9.90117
APPBP2	7.66147	7.68227	7.51875	7.89353	7.40511	7.9721	7.60496	7.36413	7.64333	7.20848	7.60158	7.51693	7.51478	6.8935	7.69203	7.57518	7.83341	7.34876	7.4079	7.9591	7.23781	6.87317	7.70085	7.50297	7.40914	7.43276	7.7694	7.68289	7.74485	7.24783	7.32078	7.48162	7.64738	7.26124	7.75918	7.55644	8.03357	7.11969	7.32454	7.99449	7.57491	7.5121	7.49068	7.38978	7.46666	7.6772	7.53954	7.48433	7.85403
APPL1	8.23065	7.64038	8.35476	8.4027	8.08598	8.1204	8.19247	7.76208	7.80989	7.80989	7.84299	7.48713	8.18694	6.96186	8.57681	7.72974	7.53411	7.90622	7.68123	8.07529	6.99092	7.50406	7.35603	7.94055	7.91755	8.5932	8.47022	7.70342	7.94983	7.47107	8.36989	7.89885	7.86276	7.99813	7.98771	8.50146	8.22707	8.06945	8.13668	7.60254	7.10771	7.21988	7.29966	7.73155	7.94165	8.22177	7.96966	8.04439	8.17165
APPL2	7.69804	7.61962	7.82499	7.46207	7.35208	7.79375	7.33036	7.01811	7.9563	6.2836	7.44432	7.07168	7.62604	6.91606	6.57004	7.48538	7.72225	6.86201	7.25486	7.20497	6.76931	6.83777	7.95363	7.22074	7.72017	7.5377	6.80456	7.44524	7.46327	7.23973	7.95477	8.11255	7.28952	7.31044	7.56599	7.33346	7.26181	7.07143	6.71603	6.62085	7.16939	7.22136	6.7213	7.51882	7.23805	7.20265	7.61997	7.67579	7.38378
APRT	7.87953	8.40893	7.98207	7.97948	8.64815	7.82046	8.12126	8.41429	7.86922	6.80796	8.06895	7.78904	8.05799	7.75641	7.81153	8.13939	7.70018	8.82215	7.60306	7.03448	8.66448	7.6225	8.29921	7.79925	7.44575	8.14481	8.07518	8.20579	8.1717	8.05386	7.80937	8.27042	7.79925	7.63762	7.70267	7.72215	7.76671	7.57467	7.66112	8.49599	7.96875	7.7116	7.59394	8.05219	7.5875	8.02415	8.25937	8.82855	7.99899
APTX	7.30906	7.78169	7.29639	7.44529	7.0549	7.39422	7.55587	7.40831	7.17162	6.5807	7.26223	7.07709	7.23409	7.66562	7.79233	7.28346	7.63238	7.32064	6.67676	7.41566	7.47045	7.23153	6.86143	7.67428	7.26868	7.55145	6.98789	7.29384	7.22987	7.17057	7.44661	7.34677	7.2511	7.65303	7.22518	7.23193	7.51402	7.84956	7.61472	7.25275	6.96249	6.98627	7.00104	7.05541	7.74248	7.59842	7.20924	7.42109	7.42574
AQP1	11.1294	10.4471	11.3627	10.8799	11.0145	10.5278	10.8445	10.3665	10.2157	9.84225	10.817	11.0732	10.4692	10.8348	10.2602	9.56396	10.0402	10.2217	11.0272	9.86172	11.0956	10.8398	10.5959	10.5269	10.9204	10.8716	10.6665	11.6991	10.4256	11.5776	10.624	10.47	11.1681	11.1599	11.2472	10.9177	10.4548	10.0356	11.1119	9.55666	11.4806	10.5374	10.2275	10.6817	10.0803	10.5267	11.0436	10.6882	11.2816
AQP2	5.73472	5.2996	6.05476	6.37728	5.69964	5.97944	6.4099	6.62476	6.63977	6.55194	6.18325	6.46174	6.32569	6.40454	5.71897	6.18369	6.49144	6.21425	6.37143	6.31134	7.04296	6.57112	6.34923	6.37438	6.23847	6.54145	5.75648	5.75877	6.09686	6.17502	5.73422	6.52242	6.48838	6.8415	6.53387	6.39859	6.83796	6.68543	7.15163	6.0219	5.85513	6.26702	5.77959	5.75404	6.40026	6.44551	5.57755	5.95908	6.21011
AQP3	7.39003	5.58235	7.04965	6.90936	8.4665	7.2079	6.48505	7.79032	6.61116	6.54781	6.81295	7.44233	7.09262	7.39756	6.32106	7.69744	8.36068	5.34815	6.9252	6.9168	6.87298	7.5016	6.66738	7.14333	7.59115	7.67838	7.62966	6.91658	6.59038	6.56319	7.1755	7.08049	6.87667	6.62496	6.71533	7.01382	5.42604	6.22567	8.20285	6.63656	6.90282	6.94844	6.47617	7.94707	7.138	6.85165	6.86062	7.57934	6.31769
AQP4	3.41467	3.16398	2.78582	3.47987	2.71572	2.5595	3.28004	3.06291	2.9216	7.87874	3.0392	4.84075	3.05972	3.16508	4.67458	2.16523	4.00081	4.96381	2.69749	3.03672	2.82455	2.54192	3.26097	3.94161	4.36615	4.43107	3.59518	3.53709	3.04816	3.54301	3.61977	3.52109	3.76765	3.12395	3.04628	3.30861	4.17671	4.27918	3.3658	2.5875	3.54943	3.56741	1.57104	2.98881	4.29317	2.11116	4.16659	2.76763	3.42568
AQP5	3.2511	4.14283	2.18167	3.23598	2.18167	2.52729	2.65861	2.80256	2.81415	4.24819	2.18167	2.18167	2.18167	2.18167	3.17168	3.7759	2.21489	2.91821	2.34908	1.9845	2.43773	2.56815	3.63645	2.95877	2.40729	3.18727	2.13018	2.77514	3.96086	2.83137	2.11292	2.16701	2.78224	3.97178	1.89837	2.60263	2.67223	3.04732	2.97073	2.87261	1.95848	3.57034	3.36998	3.11777	1.9979	1.75322	2.98509	2.13578	3.47462
AQP6	5.03624	5.44411	5.22954	5.8249	5.73302	5.48847	5.06663	4.207	4.70907	4.75646	4.24123	5.22385	4.64267	4.31453	4.65269	5.4561	5.14529	5.48009	4.9633	4.02013	4.60681	5.24363	4.08585	5.568	4.63539	4.78189	5.03031	5.61226	4.4617	5.75849	5.15248	5.12842	4.80927	5.70979	5.26946	5.23205	4.83436	5.63233	4.74858	4.54428	4.84774	4.95308	4.50646	5.70113	5.77258	5.6986	5.22193	4.8412	5.11227
AQP7	5.28214	5.66677	4.528	4.0301	4.48297	5.51593	4.4641	6.41914	4.92846	8.60962	6.09278	6.12917	6.95282	8.63372	3.61785	7.28157	5.2183	6.38374	5.4866	5.06785	6.07697	7.28273	7.23711	7.28117	4.91999	5.428	7.5274	6.53348	5.08966	5.2213	5.4356	5.52915	5.34339	5.20845	4.30086	3.82747	9.23907	5.9482	7.78916	6.43735	5.05208	5.25294	4.66114	5.28453	6.05937	4.32652	6.46807	6.54985	8.0634
AQP8	4.12575	3.18999	4.7867	3.36996	5.94622	5.35408	5.05037	3.05571	3.28588	4.99101	3.53545	4.02193	4.23226	3.55335	5.15585	4.69752	3.30115	5.38992	5.03099	5.14546	4.50283	5.01173	4.75154	4.94928	3.40392	2.61344	4.90017	3.5847	3.5212	2.96438	4.49641	3.86335	3.57094	5.17064	5.12418	4.62608	2.96262	5.39045	4.39161	4.02402	3.23526	5.08594	5.42615	3.78759	4.03228	3.9324	5.00086	2.89357	4.33842
AQP9	6.31791	5.71356	7.62683	3.51658	7.4743	2.54675	6.26449	7.5635	4.7484	3.50581	4.48004	4.46152	7.92885	4.58841	6.83571	4.16221	5.32205	7.03762	3.9725	4.59351	6.83336	4.64459	4.08475	3.50685	3.96099	7.37278	4.53193	3.47246	7.22221	5.63746	8.05835	8.98	5.10666	4.35671	6.38632	2.81117	5.11745	9.47802	4.73579	1.78402	3.51355	4.13848	5.55586	6.8005	7.3242	6.04174	4.85724	5.29691	2.92826
AQR	7.44353	7.67649	7.49579	7.41936	7.3376	7.54309	7.55099	7.92412	7.67295	6.92323	7.68889	7.41742	7.6141	7.23433	7.9453	7.50375	7.87828	7.19595	7.62755	7.34146	7.87534	7.53608	7.43721	7.59488	7.31036	7.79285	6.42652	7.39367	7.36924	7.5342	7.29426	7.58235	7.67856	7.77381	7.42251	7.37135	7.6455	7.902	7.84911	7.53527	7.42337	7.4954	7.68828	7.45142	7.59599	7.76267	7.65445	7.0567	7.34818
AR	6.62816	7.54759	6.34719	6.98344	6.46287	7.17125	6.14559	6.62677	7.36762	7.91214	6.59514	6.94401	6.47688	6.92437	6.71534	6.27057	6.89888	6.47511	7.25061	7.40837	6.95405	7.03812	7.44612	7.5232	7.12397	6.86023	6.32394	6.0099	6.71516	6.51707	6.15645	6.91779	6.6546	7.5446	5.94976	6.43148	7.29362	6.22116	6.82063	7.54193	7.21949	7.05991	7.21394	6.52492	7.14059	6.57955	7.0083	6.69704	7.18724
ARAF	7.62836	8.26975	7.66552	7.6502	7.81308	7.6756	7.74432	8.28398	7.81929	9.12439	7.95383	8.47383	7.89313	8.39559	8.11507	8.35657	8.26476	8.17752	8.30667	7.23452	8.45065	8.79778	7.99844	8.44908	7.91168	7.75505	7.82638	7.86098	7.79892	7.96653	8.11708	7.38344	8.04507	8.3882	8.4391	8.20719	7.62865	8.53645	8.25684	8.01829	7.28343	8.38859	8.34678	8.43758	8.26821	8.11588	8.33936	8.17843	8.11671
ARAP1	7.30604	6.4348	7.45135	7.72178	7.52347	7.19988	7.48448	8.0133	7.80151	6.9067	7.69868	7.56999	7.98541	8.0611	6.99507	7.16776	7.20765	7.09583	7.40766	7.06424	7.14422	7.55042	7.39461	7.07509	8.28173	7.59443	7.41658	7.7573	7.40548	7.47536	7.98492	7.86404	7.72466	8.47309	7.26731	7.49619	6.76689	7.28969	7.10519	7.19804	7.91858	7.96866	8.2234	7.7472	7.39742	7.50684	7.95372	7.47561	7.3337
ARAP2	6.4767	5.55469	6.96278	6.50086	6.49899	5.94746	6.66784	6.4915	6.02985	4.52123	6.37334	6.6142	6.80175	5.56434	6.406	5.51259	6.57833	4.7809	6.15294	6.70264	4.61909	6.48544	5.69587	6.12189	6.67551	6.19706	5.84346	6.51395	6.60527	6.86271	6.98599	6.68376	6.46572	6.81138	6.33358	5.69862	6.38712	7.3611	6.61831	5.96535	5.43876	6.01904	6.09072	6.60267	6.99977	6.58222	6.3412	5.8619	5.35825
ARAP3	6.80369	7.42556	6.49404	6.04876	7.02661	6.62934	6.24307	6.60008	5.88769	7.10459	6.44579	7.16466	6.78857	7.62583	6.80067	5.70737	6.74498	6.37355	6.70239	7.1296	7.02181	7.44243	7.17869	6.80178	7.23727	6.42163	6.98695	6.75672	6.3424	6.19922	6.64729	6.85523	7.11321	7.45212	7.47391	6.84503	7.11966	7.44801	6.69846	5.89935	7.32801	7.35795	6.99789	7.04571	6.66627	6.48803	6.59018	6.24207	6.96512
ARC	6.59475	5.46265	4.00389	3.78723	8.75453	4.97557	4.54522	3.1942	4.29148	2.71165	3.9531	4.59777	3.25945	4.27983	4.10553	6.32773	5.51846	7.31175	6.63523	6.11262	3.70273	8.80999	5.83212	3.1825	2.95179	2.86186	3.35203	3.44828	3.71017	4.34878	3.87756	3.21584	3.2659	3.82281	3.55182	3.55076	3.57369	9.38059	6.50673	5.48061	3.71601	6.09678	4.36052	3.93267	3.68907	3.15502	3.23162	4.77823	3.07232
ARCN1	9.71332	9.4177	9.64784	9.38505	9.54677	9.65621	9.37774	9.94019	10.0128	8.97538	10.0128	9.48899	10.0548	9.47755	9.9431	9.53426	9.66283	10.0891	9.62095	8.79277	9.58144	9.20699	9.3389	9.78955	10.0499	9.87915	9.8138	9.42273	9.93207	9.73679	9.30085	9.47697	9.25485	9.50315	9.60925	9.52303	9.66642	9.75946	10.1964	9.86339	9.822	9.68737	9.70151	9.54294	9.57085	9.82844	9.53924	9.17163	9.18175
AREG	4.40744	5.94393	4.07912	3.17191	4.92574	4.43938	3.8762	3.51931	4.26402	4.57558	3.63944	3.40062	3.33211	3.18605	5.02903	4.59115	4.81752	5.90884	4.48671	5.17791	4.34143	4.97964	4.42395	4.77597	4.29562	2.856	3.18452	3.31369	3.20781	3.7702	3.864	1.57368	3.46072	3.80728	5.92232	3.47033	4.55115	5.81775	6.42659	4.2909	3.00699	3.54353	3.12	4.68935	3.91089	3.92805	3.0736	3.94267	3.77159
AREL1	6.4642	7.09002	7.00826	6.4556	6.68569	6.04801	6.5448	7.04847	6.27071	6.38471	6.5925	6.92785	6.95013	7.01287	7.17141	6.9518	6.82521	7.20793	6.38765	6.28758	6.19504	6.13859	6.4124	6.67273	7.02749	7.09605	6.542	6.84945	6.61418	6.57595	6.57421	7.10559	6.9746	6.99302	7.13135	6.85377	6.40558	7.44699	6.73329	6.40033	6.92411	6.6078	6.77785	6.75624	6.99366	7.19263	6.70767	6.29888	6.43455
ARF1	10.1434	10.4197	9.90492	9.65151	10.2461	9.85678	9.7084	10.5245	10.0851	9.94944	10.1466	10.0397	10.1803	10.3762	10.1827	10.1158	10.0142	10.3147	10.3231	8.9103	10.2596	10.229	10.1536	10.2863	10.0649	10.18	10.3741	10.0233	9.87964	10.108	10.2172	10.0413	10.1617	10.1847	10.2646	10.1085	9.70744	10.569	10.3211	10.2382	10.166	10.1527	10.1303	10.0591	10.1923	10.0811	10.0253	10.0923	10.0289
ARF1P1	4.62338	3.57241	4.32563	3.8431	4.65042	3.64581	4.49079	5.09652	5.00093	3.56252	3.63851	3.74329	2.97826	4.23281	4.19748	4.91495	5.23863	5.41951	3.79817	4.17482	3.66577	3.09746	3.63938	3.87879	5.24303	4.61694	3.75389	3.68834	3.1707	4.71977	2.97443	4.30344	3.69187	3.93787	3.73952	4.5843	4.15435	5.1175	4.32855	2.91745	3.01837	4.21823	3.34139	4.20238	3.69098	3.93373	3.73043	4.29819	4.70867
ARF3	8.98167	8.69643	8.9314	8.76492	9.21989	8.61582	8.93964	9.84295	9.21048	8.04425	9.30317	9.48745	9.39351	9.86594	8.73519	8.94308	8.51214	9.26044	8.99279	8.22866	9.14922	8.94814	9.14922	9.069	8.89909	9.40482	9.10082	9.05307	9.31145	9.37895	9.26405	9.49845	9.51473	9.44853	9.12186	9.35249	8.39717	8.81358	8.68555	9.07642	9.59466	9.42525	9.23909	9.44154	9.184	9.32837	9.34573	8.73895	8.75967
ARF4	11.2652	10.598	11.4886	11.0299	11.27	10.969	11.1336	11.2425	10.9894	9.83465	11.1071	10.7886	10.9718	10.6649	11.1293	10.8	10.6076	11.0289	11.2798	11.3126	11.0899	10.7979	10.4901	10.8969	11.3396	11.0123	10.3222	11.3519	11.1355	10.9666	11.256	10.9725	10.524	10.3038	11.4107	10.8575	10.8464	11.6497	11.6857	10.4512	10.6746	10.6005	10.6105	10.7048	11.0407	11.0407	10.7785	10.8441	10.6224
ARF5	8.44686	8.36331	8.7555	8.78883	8.91076	8.64352	8.81968	8.28481	7.85033	7.70668	7.9535	8.47052	7.80622	8.94855	8.34868	8.00826	7.97654	8.08084	8.11843	7.49344	8.43518	8.73818	8.79121	8.4833	8.5491	8.10629	8.46501	8.65858	8.48879	7.91398	9.07212	8.45722	8.5719	9.15963	8.49606	8.47753	8.07012	7.36725	7.4264	8.28585	8.75128	8.77999	8.84173	8.54892	8.13199	8.476	8.37879	8.50702	8.6365
ARF6	9.59436	8.63779	9.73358	9.40037	9.31606	9.31606	9.42256	9.95555	9.57672	8.76359	9.97939	9.27647	9.86818	8.84184	9.60452	9.15961	9.78856	9.90594	9.18785	9.50592	9.2972	10.1101	9.27086	9.14006	9.32811	9.64787	9.71162	9.41889	9.70975	9.81917	8.80225	9.01245	9.03242	8.58886	9.63503	10.0182	9.38642	10.7178	10.3829	9.28347	8.80407	9.17526	9.22492	9.37094	9.22648	8.9531	9.16104	9.23156	8.77693
ARFGAP1	7.44226	7.8098	7.48219	7.41238	7.78266	7.42476	7.42476	7.7533	7.23008	6.906	7.1597	6.77485	7.9983	7.90514	7.2776	7.02812	6.99227	7.47456	8.08603	7.2119	7.54701	7.77618	7.47342	7.79464	7.84386	7.18131	7.4502	6.89981	7.08832	7.2582	7.89894	7.60802	7.47229	8.27433	8.04052	7.53081	6.7864	7.50711	7.33288	7.28046	7.74986	8.04052	8.16731	8.09811	7.57864	7.5	7.24893	6.93838	7.00026
ARFGAP2	8.03407	8.47379	7.63306	8.003	7.82588	7.88197	7.9153	8.27397	7.894	8.70217	7.74598	8.07408	7.95938	8.45642	7.74647	8.40065	8.38861	8.30354	8.28638	7.44508	7.63974	8.47893	8.6637	8.35826	7.96326	7.92948	7.77089	7.95935	8.14139	7.90121	8.02916	8.11387	8.10835	8.63911	7.8124	8.28029	8.09887	7.84693	7.93755	8.21988	8.01404	7.92179	8.56893	7.93075	8.42775	8.24208	8.06091	8.21091	8.54481
ARFGAP3	9.21648	8.44151	9.44471	8.67182	8.99856	9.15648	9.14813	9.02589	9.18707	8.36433	9.53352	8.40755	9.06449	7.73544	9.54323	9.0358	8.8745	8.83051	8.5938	9.26525	9.24074	9.00395	9.03804	9.00293	9.04577	8.9101	9.72656	8.29574	9.04335	8.59442	8.52888	8.62096	8.14331	8.08674	9.51259	9.17673	9.01964	9.32715	10.0558	9.13762	8.53542	8.53996	8.47405	8.81328	8.69795	8.8485	8.48732	8.81892	8.03595
ARFGEF1	7.99056	7.63212	8.08204	8.08182	7.71926	8.32373	8.08384	7.63859	7.89773	7.50484	7.70401	7.53104	7.85759	7.53121	8.17621	7.92644	7.95396	7.50743	7.75968	7.64228	7.7655	7.47579	7.62288	7.82314	7.87283	8.12798	7.14296	7.87234	8.06341	7.95364	8.09792	7.90206	7.77462	7.90206	8.15721	7.95758	7.89939	8.02657	7.80705	7.87249	7.82408	7.80738	8.02266	7.97588	8.02624	7.74389	7.88939	7.4975	7.66755
ARFGEF2	7.58701	7.50658	7.99797	7.68595	7.33355	7.3185	7.57229	7.09889	7.14127	7.45576	7.34328	7.10794	7.24605	6.76693	7.48099	7.59514	7.34958	7.56332	7.5208	7.7966	7.13167	6.65961	7.4785	7.12873	7.32867	7.50574	6.85242	7.30747	7.494	7.48836	7.43849	7.55617	7.15344	6.78635	7.62598	6.98285	7.64221	7.6281	7.64952	7.45451	7.52989	6.90057	7.20627	7.28884	7.42688	7.63497	7.43465	6.93895	7.2874
ARFIP1	8.28191	7.99606	8.31235	8.56809	8.02833	8.53973	8.60198	8.00073	8.32747	6.99071	8.38171	8.1138	8.31926	7.69693	8.67723	8.1035	8.05344	7.84909	7.65709	8.00603	8.16312	6.87948	8.09339	7.52071	8.07735	8.72173	8.45577	8.20467	8.57825	8.38381	8.26628	8.20554	8.10771	7.89217	7.2183	7.69255	8.13005	7.73075	8.06106	8.66667	8.27935	7.89267	7.95775	7.85814	8.26423	8.34134	8.19237	8.25996	8.18664
ARFIP2	7.90319	8.4172	8.05539	7.99882	8.44809	8.16148	7.87308	8.15032	7.72754	7.24216	8.14215	8.0943	7.78372	8.94003	7.22057	8.05056	7.90084	8.32774	8.89706	7.74254	8.4573	8.75881	8.21849	8.5598	8.54814	7.61206	7.79861	7.92385	7.46916	7.79842	7.70072	7.98645	8.03843	8.10061	8.11107	7.59412	7.52301	8.09518	8.15521	8.50714	8.33523	8.30356	8.40891	8.53713	8.0404	8.03899	7.30413	7.96796	7.53016
ARFRP1	6.78626	6.57691	6.78843	6.77385	7.45461	6.41738	6.8023	7.2167	6.65882	6.37569	6.16885	6.03188	6.25104	7.55132	6.35795	7.01738	6.67236	6.71511	6.47447	6.06163	7.40272	6.58544	6.95492	6.62324	6.28752	7.14229	6.56087	7.09452	6.47959	6.38428	7.01804	6.66405	7.02578	7.32756	6.44282	6.36645	6.49152	7.33915	6.28546	7.04966	7.09857	7.24406	6.781	7.08746	6.96096	6.73754	6.93814	6.99922	6.19354
ARG1	3.74816	3.70931	3.73814	4.30883	4.71534	4.2859	3.588	4.61037	4.32428	5.62763	4.21029	4.59661	4.23816	4.20884	2.21039	3.8078	4.62413	4.62987	4.84965	4.64459	5.21456	4.89137	5.15238	3.34451	4.75987	4.10862	4.28099	4.892	4.66044	4.47742	4.6536	3.65312	3.94704	4.08562	4.82573	3.80719	3.96335	6.64703	4.33798	3.88263	3.53751	4.88707	4.16965	4.32071	4.62405	4.39804	3.28378	3.93968	3.36541
ARG2	5.96086	5.9891	6.43794	5.68404	5.93491	5.85484	6.33952	5.37283	5.36697	5.90519	5.01661	6.00736	5.89542	6.0747	6.30778	6.09307	6.19701	5.8571	6.26239	6.25401	5.73513	6.61039	5.87348	5.67186	5.05144	5.88045	5.85533	6.09025	6.01638	6.03069	6.07501	5.40141	5.33478	5.17709	5.81811	5.22247	5.63872	5.91492	5.84985	6.01049	5.9298	5.61427	5.23584	6.57937	5.9861	5.75043	5.8219	5.96191	6.06531
ARGLU1	9.29669	9.77226	9.2042	9.2935	9.09638	9.68278	9.16038	7.84462	9.11433	8.8976	8.96842	8.26458	8.96097	8.23507	8.27392	8.82912	8.87734	9.00194	10.1709	9.37259	9.25115	9.38588	9.45225	9.19157	9.09329	8.23683	8.6723	8.71803	8.57884	8.06497	9.50163	9.2488	9.07248	8.87935	9.97977	8.63549	9.87828	9.59069	9.51811	9.04491	8.79108	9.39549	9.55045	9.00292	8.27501	8.70617	8.53873	8.67307	8.73207
ARHGAP1	9.6629	9.42367	9.16844	9.65991	9.68493	10.6615	9.01849	9.94685	9.73827	8.86694	9.75359	9.65991	9.88703	10.2148	8.87038	9.09455	9.66314	9.24587	9.883	9.2222	9.27994	10.367	9.72822	9.70246	9.78905	10.0391	10.2053	9.62634	9.34919	9.53501	9.60269	9.4116	9.8591	10.6689	10.6129	10.3658	9.57226	8.77059	9.08899	9.45681	10.0623	10.2319	10.2722	9.86375	9.57134	9.66255	9.77411	9.25028	9.30277
ARHGAP10	7.52699	8.46332	7.43889	6.7011	7.36905	7.74651	7.19799	7.13125	6.79789	8.24652	7.20106	7.42155	7.30479	7.69048	7.98164	7.81475	7.84303	7.63941	7.0862	7.7011	7.21493	7.63175	8.27485	8.31509	7.43337	6.82912	7.47145	7.10992	6.76629	6.66997	7.33125	7.14246	7.46808	7.14571	7.02827	7.59309	7.85922	6.77425	7.95096	7.75132	7.56709	7.79305	7.76025	8.17767	7.34639	6.81092	6.81667	7.22013	7.38517
ARHGAP11A	2.61768	2.67477	3.61436	2.89424	4.674	4.62262	4.52111	2.64921	2.0121	2.2116	3.4439	4.34112	4.14199	3.81824	5.4265	3.96439	2.63305	4.14672	2.13935	3.04512	2.02758	2.56235	2.61452	4.59176	3.80085	4.43278	2.54045	3.65465	4.20445	4.17757	2.8003	2.25485	4.34216	4.25741	3.5903	3.84306	0.916732	2.10193	2.39437	3.47773	4.50738	4.95774	1.9526	3.82402	3.84719	4.47519	3.48033	3.45456	3.19048
ARHGAP12	8.00888	7.36812	7.60905	8.34815	7.65213	8.88807	7.8444	7.07858	7.80091	7.38122	7.65421	7.40554	7.85202	6.46751	7.08941	7.77781	8.04405	7.86789	7.27358	7.87499	6.59209	7.05542	7.50652	7.19171	7.79381	8.23245	7.24983	8.41983	8.38074	8.23922	7.22061	7.51053	8.13597	7.32415	7.4183	8.29005	8.27636	5.9235	7.21194	8.12258	7.63178	7.731	8.01263	7.14096	7.27054	7.64885	8.20229	7.69483	7.97567
ARHGAP15	6.98984	7.01635	7.33447	7.61518	7.06468	6.68556	7.65036	7.02836	7.73477	5.48624	6.64786	7.27426	7.43867	6.54738	6.95118	6.10136	6.11725	6.89345	6.29041	6.79454	7.1046	7.18566	6.3409	6.36022	7.41586	7.82889	6.73071	8.07628	8.04869	7.40966	7.30045	7.83222	7.61332	6.8619	7.48707	6.37641	6.49227	6.95152	5.95863	6.23652	8.0248	7.25721	7.15294	6.69331	6.93721	7.3787	6.88162	8.27019	7.00441
ARHGAP17	8.71512	9.19351	9.00465	8.99529	9.04043	9.18912	8.49729	8.44701	8.68537	8.82416	9.45138	9.12412	8.79039	9.44088	8.01338	8.90684	9.08304	9.33404	8.95665	9.24477	8.17135	9.1988	9.08579	8.91624	9.2166	8.97619	9.00379	9.14356	9.21561	9.05864	9.04383	8.34195	9.25852	8.79396	8.85524	8.82417	8.3417	8.90217	8.82972	9.13574	9.47708	9.17816	9.4598	9.55324	8.67888	8.9584	9.32642	8.75881	8.88417
ARHGAP19	5.39322	5.90813	5.28959	6.12115	4.62305	5.69518	5.09267	5.53317	5.34314	4.83203	4.88424	5.54257	5.71056	5.35942	5.96172	5.88356	5.71863	6.04033	5.85543	4.9191	4.59577	4.73572	5.50943	4.5006	5.0259	5.29835	4.3416	6.24745	5.8124	5.37084	4.44235	5.88559	5.58526	4.99176	5.33173	5.93874	6.37641	5.21289	4.02808	5.82135	5.4758	6.04066	5.50142	6.13111	4.85447	4.65893	4.34717	5.52404	5.73821
ARHGAP22	6.4624	4.03141	6.92011	6.83279	6.69771	5.70454	6.89761	6.78528	6.97464	4.97993	6.32798	6.75845	7.51062	6.83608	6.49155	7.05772	6.51863	4.6993	4.58021	4.86321	6.21595	5.63757	5.52978	6.61707	6.80355	7.64467	6.85876	6.62252	6.82978	6.58565	7.50918	7.51021	6.94984	6.88268	6.09245	6.60422	5.58414	6.96044	4.62043	4.79365	7.33193	7.41818	7.52056	6.31995	5.75866	6.36847	6.78815	6.20524	5.66871
ARHGAP24	7.48145	7.27258	7.90358	7.09801	7.20471	7.38201	7.45869	6.66406	7.18685	6.37021	6.97631	6.68656	6.87701	6.39108	7.33874	7.22707	7.57473	6.87473	6.5748	7.53315	6.28665	7.42759	7.73612	6.72101	6.10735	7.00927	6.87505	6.80925	6.86713	7.31101	7.09997	6.91632	7.35372	7.20476	6.99882	6.79117	7.21322	6.35666	6.23616	7.26499	6.99706	6.86307	7.29788	6.58561	7.41343	7.40371	7.21064	6.95381	7.20366
ARHGAP25	6.49765	5.92894	6.89593	6.82208	6.26127	6.23897	6.5967	7.78501	7.25723	5.39961	7.24181	6.99253	7.68731	7.21037	7.03146	6.22093	5.75996	6.48222	6.18597	6.24868	5.96606	5.94489	6.56966	6.39377	7.20929	7.52706	7.37035	7.09474	8.09736	7.24547	7.07745	7.69008	7.41727	6.35758	6.42414	7.01818	6.06576	7.36874	4.88531	5.89764	7.22002	7.19081	6.72722	7.33263	6.56209	7.30031	6.95385	7.15248	6.63235
ARHGAP26	5.67402	6.885	5.55545	5.63468	5.74162	5.32973	5.68356	5.81732	5.33736	5.7478	5.33263	5.57036	5.09161	5.19539	6.2472	5.75621	5.76662	5.84128	5.95069	5.9646	6.18687	5.83437	5.56009	6.10982	5.25396	5.28	5.9074	5.5096	4.69411	5.72973	5.3341	5.30696	5.11884	4.92989	5.05915	5.52428	5.60119	6.70454	6.04874	6.14086	6.17655	5.73233	5.76407	5.84722	5.30446	5.36062	5.47712	5.11448	5.38943
ARHGAP28	6.57054	4.34077	5.17965	6.87487	6.7772	8.05977	5.99142	6.13255	6.64181	4.86629	6.15023	6.20016	6.36852	5.78243	5.62158	5.79486	4.55611	6.75566	5.43746	5.29654	6.51115	6.45402	5.48247	5.34432	6.61193	7.50649	5.59945	6.71849	6.95988	6.72316	6.31091	5.81022	6.39836	6.10904	4.9516	6.11604	5.60697	6.3864	6.17494	3.52375	6.12623	6.71527	6.89645	6.8133	5.76595	6.64894	6.16172	6.36877	6.53672
ARHGAP29	8.83902	10.1342	7.69063	8.71367	8.3245	10.0039	8.05095	8.08546	8.14075	8.99645	8.33472	8.37207	8.53888	8.6465	8.41353	7.93807	8.63842	8.48846	9.99856	9.85419	9.87408	9.69071	8.7088	8.5936	8.94696	8.23363	8.08443	9.0083	8.06025	8.38082	8.29589	7.85037	8.61428	8.34736	9.16474	9.55461	10.0538	7.76367	7.70435	9.27969	9.11382	8.7169	8.62977	8.96511	8.32764	7.96795	8.6555	8.14638	9.49842
ARHGAP32	5.94507	6.22481	6.03061	5.90776	5.70895	6.68369	5.73968	5.77073	5.64764	6.35517	5.9847	6.44009	5.24083	6.30253	5.38871	6.80773	6.14667	4.97204	6.58765	6.28099	6.16022	6.64377	5.95627	5.99388	6.53727	5.99766	6.32291	5.87133	5.49895	6.08969	5.32851	5.91582	5.58447	6.04044	6.67594	5.94162	6.50567	7.08368	5.86683	5.98758	5.89942	5.75978	5.94796	5.67963	6.70039	5.79327	5.99829	5.55254	5.7676
ARHGAP33	5.54482	5.07092	5.0876	5.3141	5.27619	5.2745	5.91774	3.77757	5.40786	4.4175	4.54298	4.94066	5.21172	5.17832	4.43827	4.63747	5.87755	4.72251	5.30276	6.00516	5.65972	6.11974	5.79245	4.04575	5.51195	4.25094	5.1902	3.87205	5.81431	5.24553	5.26373	5.46243	4.37442	4.28529	5.58407	5.66379	5.12396	4.17953	5.07723	4.87515	5.16522	6.63244	6.26199	6.1155	4.0595	4.84535	4.49741	5.50438	4.84597
ARHGAP35	6.65589	6.76978	6.52408	6.83325	6.96645	6.07276	6.53408	6.93815	7.0534	7.13518	6.90418	6.92735	6.74406	7.14029	6.28469	7.05121	6.75705	6.376	7.13245	6.55403	6.94815	6.9505	6.6257	6.75752	6.376	7.13391	7.08835	6.57693	7.08921	7.09986	6.12908	6.91184	6.70596	6.71774	6.50845	6.91347	6.87396	6.31937	6.75005	7.26082	7.35008	7.16797	6.82828	6.91543	6.73644	6.68353	6.80352	5.9935	6.40402
ARHGAP4	4.97025	4.73515	5.38762	6.28657	5.65085	5.59388	5.30958	6.32766	5.87741	5.23779	6.19019	5.47369	6.84338	6.2713	6.04965	5.86488	4.2029	6.15608	5.20435	4.62539	4.74947	6.33431	5.61673	4.36868	6.05403	5.72635	5.26255	6.20521	6.2851	4.31208	7.23291	6.54408	6.65953	6.37186	6.02063	6.53986	3.26083	5.10987	4.76591	5.6517	6.18565	6.34197	5.90773	6.14442	5.91526	5.42321	6.37545	6.55806	4.69282
ARHGAP44	6.19996	5.36687	6.16715	6.80083	7.01596	6.97346	5.95416	6.5787	5.94306	6.35269	7.23297	7.35862	6.34013	6.76746	6.24904	6.06061	6.90523	7.00531	7.5219	6.76698	6.17967	7.49821	6.4718	7.10197	6.23228	5.52753	6.55296	5.67216	6.74712	6.66858	6.39827	6.35179	5.80989	6.52016	5.87434	6.65536	6.67935	8.56036	7.16664	6.11286	5.99665	6.57528	6.75007	6.87793	6.36674	6.35117	5.64767	5.66384	6.22927
ARHGAP5	8.19634	8.01681	7.94924	8.13737	7.96435	8.47179	8.03994	7.53543	8.28053	7.41203	8.32573	7.48913	8.06104	7.11301	7.47691	8.06408	8.4244	8.37551	8.05004	8.35647	7.71524	7.76653	7.99937	7.78527	7.76768	8.43548	7.06455	7.80409	8.39093	7.05784	8.1665	7.73684	8.08859	8.41343	8.09715	7.87393	8.41684	8.22983	8.90905	7.88663	7.58378	7.198	7.80035	7.7026	7.91743	8.6375	8.03848	7.11421	7.87761
ARHGAP6	7.59881	9.17899	7.88558	7.09296	6.82332	7.47026	8.09635	6.48423	6.74395	7.1227	7.61167	7.3621	6.90174	6.7631	8.39286	8.41334	8.46377	8.34155	7.42432	8.39792	6.23761	6.96425	8.70026	8.12853	6.45955	6.82109	7.2311	7.25209	6.52914	6.88299	6.79879	6.659	6.85703	6.38245	7.43217	7.71212	8.37997	6.47971	7.39967	9.35779	7.8433	7.23182	7.1568	6.78023	7.11578	7.49222	7.5702	6.54271	7.55986
ARHGAP8	4.41597	4.85563	5.07594	4.4717	4.29727	4.85181	4.17118	3.80888	5.09931	4.46951	5.37717	3.60116	4.6903	4.58235	4.88362	4.7526	4.43944	5.40705	5.83296	4.93846	3.41948	5.30541	4.8831	4.67869	3.63291	4.4456	5.73719	4.07434	4.72112	3.96119	3.399	3.95557	4.64519	4.21461	5.01578	5.16219	4.82995	5.04684	3.75935	5.89213	4.02745	3.63045	4.04166	4.78849	4.07032	3.95227	4.49229	5.14486	4.94237
ARHGDIA	8.10359	8.78677	8.38106	7.76882	8.88693	8.0288	8.11694	9.0938	8.39994	7.79727	8.93359	8.62305	8.6895	9.40051	7.92651	7.99394	8.14923	8.76914	9.13751	8.0063	9.43748	9.30517	9.16512	8.93708	7.91247	8.07356	8.11386	8.04373	8.16677	8.44817	8.96747	9.05618	8.22398	8.37424	8.22415	8.11525	7.51201	9.11322	8.64508	8.83948	9.08203	8.93264	8.67562	9.01309	8.47092	8.67146	8.67769	8.10989	7.88752
ARHGDIB	10.118	9.70437	10.3664	10.2466	10.1306	9.4922	10.1874	10.9652	10.4776	9.36326	10.2728	10.1213	10.8148	10.6943	10.6719	9.79877	10.003	9.90745	9.31926	10.011	9.56013	9.69934	10.2441	10.0643	10.3479	10.7233	9.71456	10.3596	10.7619	10.6069	10.5584	10.8	10.8	10.5022	10.7807	10.5372	9.77585	10.5338	9.4795	9.4795	10.5919	10.363	10.1337	10.3382	9.94261	10.141	10.4818	10.6208	9.76944
ARHGDIG	5.52912	4.65333	4.94857	4.62677	5.4787	5.20428	6.25958	5.0332	4.18636	4.9096	5.4787	4.33079	4.59179	5.94558	5.12562	5.0728	4.48787	5.10657	5.87471	5.28004	5.53651	4.90029	5.90986	5.03977	4.2924	3.45791	5.29212	5.52749	5.52888	5.42757	5.44797	5.45213	4.94046	4.71651	4.4716	4.74235	4.57168	5.37552	4.99704	5.73638	5.14431	5.02794	4.32492	5.54369	5.82166	5.63757	3.26588	5.17586	5.02373
ARHGEF1	7.24768	7.56307	7.1307	7.01383	7.157	7.41709	7.02876	8.00367	8.03317	8.00966	8.28031	7.65919	8.20605	7.48125	7.1009	7.38279	7.51599	7.49521	7.92915	7.65947	8.07886	8.13541	7.85587	7.88101	7.24527	7.17016	6.8388	7.27881	7.06379	7.48462	8.39508	8.23568	7.47592	7.88192	8.2724	7.53245	7.44099	8.02313	7.72065	7.64039	8.03229	8.1104	8.29137	7.91524	7.4855	7.39285	6.99753	7.18047	6.89978
ARHGEF10	7.64858	7.79372	7.61965	7.83809	8.02403	8.08147	7.81903	6.83306	7.57623	6.79868	7.4896	7.82421	7.69715	7.3533	7.88367	6.96953	7.45968	7.44428	7.65969	7.68464	7.24277	7.74841	7.27369	7.09996	7.88932	7.8257	8.26305	8.27676	6.65121	7.95604	7.39657	7.25338	7.71018	7.92844	7.54869	7.32848	7.54969	6.65146	7.12261	7.69556	7.82725	8.06676	7.77449	7.82069	7.65437	7.79001	7.97131	7.44494	8.10433
ARHGEF10L	8.45858	7.37407	8.53309	8.72988	8.34912	8.95616	8.31622	8.35694	8.09992	8.49109	8.18683	7.89398	8.22812	8.3483	8.15344	8.46341	8.40412	8.20333	8.23945	8.51081	7.55585	8.19428	8.47665	8.05343	8.75318	8.13516	8.89237	8.3475	7.77732	8.67439	8.62179	7.59089	8.64714	8.09301	7.63186	8.94654	8.03543	8.03543	8.03366	8.7128	8.53229	8.7424	8.76883	8.69268	8.29335	8.47178	8.04872	7.65404	7.92822
ARHGEF11	6.32828	6.75791	6.70034	6.67802	6.93405	6.27024	6.30238	7.8072	6.97928	6.23573	7.31135	6.87574	7.28741	6.77325	6.64557	6.77286	6.18435	6.59841	7.46448	6.48412	7.47692	7.22467	7.08686	7.05787	5.98474	6.93509	6.23904	6.19049	6.35344	6.59102	7.31622	7.36313	7.10967	7.30405	6.69085	6.68881	6.32567	6.61741	6.24962	7.21955	7.33173	7.5658	7.49333	7.60109	6.58752	6.8707	6.93669	6.04157	6.2868
ARHGEF12	7.70181	7.55345	7.65333	7.71088	7.52294	7.86519	7.74525	7.3967	7.89906	8.13198	7.80572	7.36935	7.36935	6.79378	7.22288	7.66309	7.62834	7.90048	7.88106	8.34292	7.07396	8.19594	7.72692	7.44693	7.57801	7.66004	7.13617	7.71793	7.38748	7.75078	7.8176	7.53633	7.63727	7.29386	7.97291	7.55361	7.77266	7.56515	7.97051	7.29102	7.71338	7.87253	7.70867	7.35164	7.66338	7.95504	7.91548	6.64861	7.2369
ARHGEF15	6.46549	7.80862	5.9607	5.93552	6.32422	6.63237	6.1665	7.02383	6.55432	6.79201	6.54028	6.63309	6.6003	7.51484	6.20071	6.3492	6.89211	6.48102	7.23847	6.74961	7.46889	8.05873	6.47765	6.58447	6.80681	6.23437	6.54344	6.68666	6.07911	6.54555	6.59565	6.47951	6.80123	6.8717	7.21902	6.35602	7.08159	6.96642	6.453	6.4109	7.32603	7.18871	6.93617	7.28924	6.45367	6.06546	6.51892	6.49069	6.94635
ARHGEF16	5.75445	6.99845	6.36386	5.73962	5.60125	6.32868	6.38132	5.50427	5.78091	6.2326	5.53278	5.66737	5.13474	5.86032	6.35269	6.18574	5.09082	6.0093	6.23488	5.93114	4.90532	6.54897	6.15697	4.39489	6.2533	6.00379	5.69095	5.71072	6.28185	5.96484	6.59199	6.06813	5.99947	6.68122	6.158	6.31849	5.43029	5.86891	6.14137	5.88057	6.18097	6.77089	5.86274	6.07474	6.51085	5.25625	6.07027	5.47278	5.59544
ARHGEF17	6.38456	8.40145	5.55794	6.41634	7.13907	6.59412	5.61904	7.03028	7.42614	7.09945	6.65527	7.07918	7.61573	7.47185	5.79985	6.29826	7.90166	7.20862	7.71254	6.66975	6.90779	8.31244	7.0113	6.60183	6.94324	7.75839	5.89986	7.19807	6.20222	6.54245	6.83146	5.92513	7.251	7.31146	8.00355	6.94734	6.93264	5.16679	6.57027	7.19805	7.9547	7.65783	7.68634	7.73653	6.7862	6.73703	7.19743	6.19921	6.84312
ARHGEF18	8.33503	8.29685	8.04892	8.46508	8.79587	8.03639	8.26249	9.05222	8.66648	7.8628	8.82513	8.91211	8.99146	9.28423	8.15189	8.33395	8.17519	8.51741	8.54881	8.34277	7.68713	7.98543	8.54722	8.23229	9.03808	8.79129	9.12804	8.77792	8.99887	8.77329	8.50687	8.97139	9.03012	8.69215	8.32255	8.9415	8.13722	8.56948	7.97695	7.89176	8.78072	8.40332	8.64678	8.29898	9.02298	9.20687	8.73682	9.10772	8.5892
ARHGEF2	8.04595	7.79413	8.05585	8.20353	8.13951	8.54348	7.79389	8.72865	8.45549	8.04231	8.40387	8.40337	8.74895	8.98059	7.8273	7.96428	8.497	8.33186	8.57212	8.26285	9.25199	8.41711	8.77412	8.33088	8.29914	8.13011	7.86153	8.16166	7.9548	7.94796	8.40827	8.34741	8.58638	8.74196	8.20134	8.46238	8.12202	8.26099	8.00554	8.77192	8.59838	8.88569	9.0434	8.85672	8.42565	8.25847	8.1182	8.278	8.31395
ARHGEF26	5.20034	6.33366	5.93396	4.40019	4.22501	4.03026	5.98684	4.6553	5.93482	3.78255	5.11136	4.29983	4.19969	4.401	5.91735	5.83826	5.93462	6.11081	5.48896	3.42629	3.73625	5.30919	4.76523	5.12662	3.45294	4.67147	3.16274	4.33418	6.1155	4.94225	5.92585	4.15182	4.27584	3.76753	4.3856	4.34129	5.41593	4.31709	6.04435	5.16524	5.74412	5.51346	6.04435	3.10559	4.35065	5.48193	4.90353	5.94001	4.42714
ARHGEF28	5.06798	6.4386	5.33966	5.40136	5.73114	5.1757	5.71422	4.5663	4.40312	4.4833	4.51327	4.91442	4.73191	4.78817	5.55168	5.68309	5.67241	5.14325	5.83206	4.85803	4.53692	6.11792	5.11907	5.9971	4.46478	3.55358	5.34877	4.96194	3.86624	5.04565	4.27211	5.93962	6.15284	4.0093	6.20477	5.93229	6.45449	4.80676	4.86892	4.64497	4.28745	4.19412	4.967	3.82734	5.40369	5.08535	5.99572	4.21746	5.94672
ARHGEF3	8.95306	8.93444	8.8292	8.84878	8.42723	9.79598	9.17694	9.28092	8.92202	7.66585	8.90269	8.97961	9.37002	8.95378	8.74302	8.45483	8.95552	8.72221	8.9387	9.8738	8.49239	8.66574	9.09121	8.08772	9.30026	8.58197	9.21716	9.26311	9.04261	9.28826	9.06789	9.41337	9.24849	8.00481	9.6279	9.43905	9.13514	7.91744	8.33236	8.71321	9.38288	8.50434	8.87655	8.94071	9.29183	8.94421	8.76315	8.57938	8.73944
ARHGEF38	5.50419	4.11587	4.90501	6.07854	4.8784	6.32717	5.38358	5.16706	5.31987	4.50621	5.65199	4.70731	5.14959	6.42371	4.97703	4.68542	5.38959	5.77601	5.69787	5.54869	6.06304	6.67221	5.14997	5.86701	5.50226	4.87907	5.08008	5.81892	5.06742	5.38719	4.78415	5.0993	5.18912	5.6419	5.06329	6.00936	6.64576	5.34832	4.80259	5.51072	5.85161	5.32996	6.25314	5.45274	5.34879	5.3383	4.6971	5.26403	5.43106
ARHGEF4	4.79846	4.57515	5.25148	5.18949	5.4995	4.99037	5.00422	4.29164	4.04834	5.66599	4.86677	4.81812	5.03225	5.27214	4.0855	5.48552	5.42268	4.22694	4.57657	4.63959	4.27084	4.84078	5.10835	5.52012	5.84005	4.86581	5.03164	4.98873	5.30665	5.3693	4.86581	4.98687	4.75719	4.94114	4.45914	5.01635	5.28445	5.37173	5.05268	4.97593	5.31471	4.11052	4.43334	4.03357	5.3759	4.77036	5.51185	4.58268	5.55972
ARHGEF40	7.89694	6.73684	8.16503	7.80275	8.26259	8.24536	7.63039	8.28598	8.3709	7.63583	8.20626	8.16217	8.34258	8.37854	7.57323	7.77663	7.61024	8.08698	7.57794	8.10015	6.84153	7.62991	7.63185	7.4806	8.53564	8.3726	8.97562	8.39113	8.23794	8.39836	8.47192	8.23511	8.51843	8.10982	8.08098	8.47423	7.51341	7.72434	7.09078	7.90555	8.09016	8.54454	8.66409	7.78654	8.28778	8.20141	8.23907	7.88959	7.98536
ARHGEF5	5.75248	6.02723	6.1785	5.55998	6.41208	6.03685	6.12485	6.37058	4.87573	6.05956	6.25845	6.09007	5.01923	7.11684	5.60349	5.78585	7.10833	4.77013	6.17537	5.59405	6.04391	6.41735	7.1471	5.23549	6.61848	5.15115	5.29649	5.46394	5.40186	6.92166	6.66872	5.60135	6.71456	5.55005	5.94214	4.54013	4.04125	5.26637	4.2773	6.5888	6.16565	6.28689	6.5437	6.80538	5.88511	6.33833	6.57639	6.34932	6.51275
ARHGEF6	9.04321	8.09352	9.05398	9.59274	8.88093	9.93479	9.16312	8.81195	9.34171	9.77283	9.15892	9.43745	9.45225	9.45673	8.90155	8.3573	9.06175	8.75011	8.53542	9.15176	8.16172	8.93241	8.79889	9.05366	9.92609	9.88327	9.65796	9.34846	9.81997	9.63339	9.18218	9.09863	9.6417	9.44113	9.21764	9.3124	9.49835	7.80397	9.27173	9.30452	9.08573	9.83839	9.80694	9.56919	8.92046	9.2789	9.68342	9.02124	9.32863
ARHGEF7	7.62834	8.50198	7.34961	7.3403	7.54521	8.01809	7.35468	7.26086	7.40449	7.93287	7.42092	7.30903	7.2372	7.77848	7.25706	7.38296	7.86088	7.75213	8.39398	8.03325	7.45028	8.14502	7.50713	7.73343	7.82813	7.27572	7.58053	7.578	7.31993	7.55911	7.28888	7.37969	7.7276	7.69187	8.47465	7.66425	8.07455	7.56792	7.51938	7.66859	7.8325	7.58376	7.76025	7.62934	7.66222	7.59546	7.49445	7.23936	8.1876
ARHGEF9	5.98307	5.66661	6.21017	6.16251	5.97633	5.98307	6.39207	6.46512	6.42265	5.04966	5.61196	6.53854	6.41421	6.21409	6.43672	5.77201	5.56331	5.86719	5.54854	6.32492	4.8481	4.95576	6.22719	5.10947	6.13851	6.79737	6.50351	6.36856	6.78664	6.43718	6.58635	6.64302	6.54544	6.14718	6.29732	5.97122	5.84609	4.34594	4.83807	5.89755	6.63858	6.33781	6.42853	6.30649	6.19941	6.46636	6.52418	6.39878	6.28604
ARID1A	7.95059	8.37835	8.0195	8.03356	8.25957	7.98988	7.9089	8.68268	8.67145	8.62024	8.66026	8.57469	8.70798	8.72193	7.78281	8.10182	8.06321	8.30455	8.67663	8.54045	8.61354	8.50761	8.5442	8.64134	8.64401	8.2441	7.96424	8.26693	8.07903	8.07009	8.70396	8.58501	8.5001	8.33253	8.13878	8.18908	8.09701	8.25972	8.39554	8.1322	8.57859	8.71173	8.89787	8.47801	8.73596	8.80984	8.28129	8.14778	8.00668
ARID3A	5.57939	7.01216	5.99597	6.40692	5.90779	4.83848	5.62244	5.98673	5.88694	4.95836	6.6813	6.41896	6.60206	5.91275	5.76755	6.21014	5.28731	6.28097	6.60847	7.01509	6.73781	5.89882	6.7945	5.90228	5.21133	4.23832	6.27287	5.98531	4.20816	6.03043	5.8624	6.36096	6.28312	6.23945	6.12388	6.29475	6.39709	5.68051	6.67571	5.96362	3.33116	6.24681	5.82699	5.77288	4.87963	6.29702	5.7955	5.9162	6.05785
ARID3B	3.94022	4.42535	4.65677	5.18098	5.08638	4.41784	4.63002	4.59111	3.22108	4.07656	3.84023	4.37722	4.26369	3.28072	4.94934	4.03214	4.35504	3.59652	3.38177	3.72424	3.77452	4.46445	4.4209	3.95797	5.0543	4.69763	4.93374	4.64196	5.13312	3.50858	3.94492	4.71833	4.32613	3.78378	4.21577	3.62689	5.55034	4.25118	3.42386	3.63925	4.6232	3.37768	4.29325	4.73134	3.63208	4.49075	4.59103	5.20716	3.54005
ARID4A	7.41183	7.84565	7.20834	7.33244	7.09655	7.67784	7.42417	6.15472	7.04888	6.5912	6.85435	6.55113	7.10973	6.50433	6.80373	7.87795	7.93738	7.49299	7.27938	7.59131	6.62664	6.51876	7.18883	7.12741	7.03305	7.14937	6.12744	6.91251	6.85526	7.15666	6.76558	6.68487	6.97725	6.93864	7.33014	7.26437	7.62721	5.96656	6.91992	7.2625	7.01282	6.85754	7.4597	7.11224	7.0906	7.02977	7.20424	6.59654	7.29594
ARID4B	8.22625	8.39098	8.17498	8.19226	8.08826	8.34722	8.25555	7.39361	7.8512	7.75632	7.77635	7.44824	7.89196	7.35425	8.58006	8.20059	8.04483	7.86224	8.06398	8.46453	7.67252	7.71946	8.10028	7.67576	7.79856	7.71673	8.38465	7.91018	8.0737	7.80997	7.79889	7.65028	7.66484	7.4459	8.19057	7.99137	8.25528	8.46406	8.38377	8.03395	7.86921	7.7399	7.60314	7.40763	7.82728	7.91847	7.82171	8.1175	8.24987
ARID5A	6.57915	7.72682	6.17139	5.75729	7.02772	8.66646	5.92578	6.06254	6.02958	7.08468	5.81425	6.46119	6.04008	6.98962	6.11816	6.29777	6.31258	7.14605	8.07988	6.61198	7.6675	8.70022	7.1262	6.55322	4.97215	6.51153	5.64987	5.69729	6.59479	5.83528	7.315	6.45715	6.72799	5.11154	7.45201	7.19376	6.10394	7.5203	7.03807	5.8122	7.05339	7.43115	7.06227	7.88379	6.23849	6.19035	6.78103	6.55893	4.02261
ARID5B	9.69867	11.4073	9.09971	9.11395	9.71661	9.7893	9.31717	9.1489	9.94176	9.68334	9.22019	8.97388	8.97368	9.70072	9.47389	10.4414	10.6241	10.181	10.1585	10.2244	10.1048	10.4055	10.212	10.4146	8.99082	9.29178	8.09504	9.30719	9.31069	8.84783	9.52575	9.17413	9.1189	9.19031	10.3645	9.69846	10.2452	8.85312	9.97979	10.4841	9.89226	9.67192	9.50463	10.5662	9.40804	9.36431	9.84985	9.3502	9.2411
ARIH1	7.94213	8.31408	7.86521	7.8315	7.97064	8.08471	7.80384	7.52002	7.84828	8.36649	7.55075	7.71103	7.44385	7.34351	7.69461	8.27547	8.04669	8.33901	8.31966	8.13015	7.72897	8.30919	7.79855	7.7682	7.41979	7.88202	7.20844	7.70319	7.78629	7.64001	7.4118	7.56178	7.65117	7.70239	7.90506	7.7017	8.15151	7.80707	8.13162	8.05477	7.60124	7.79414	7.89155	8.09865	8.03392	8.05263	7.96865	7.29884	7.81132
ARIH2	7.06547	7.31556	7.21984	7.2316	7.20365	6.91097	6.98083	6.99191	6.91331	8.3778	7.06519	7.30798	6.94301	7.35253	7.40707	7.2147	7.31436	7.07687	7.83829	6.64505	7.11681	7.26637	7.1545	7.41956	7.24783	6.82368	7.31105	7.52945	6.8494	6.86584	6.7845	7.31105	7.31359	6.91887	7.17531	7.15908	7.2214	8.08901	7.74623	7.513	7.1082	7.25789	7.24354	6.65332	6.80127	6.86981	7.11146	6.98228	6.95579
ARL1	9.03648	7.95807	9.26836	9.07506	8.99663	9.06704	9.21761	8.62904	8.7042	8.43009	8.81542	8.53173	8.64241	8.44457	8.9743	8.2209	8.27545	8.56544	8.50172	8.7297	8.5988	8.43272	8.4009	8.78496	8.75577	8.84331	8.28581	8.85449	9.02036	9.19097	9.02634	9.03929	8.94955	8.95337	8.11301	8.68732	8.48752	8.23995	8.63041	8.61309	8.75443	8.56272	8.62794	8.01869	9.07742	9.18509	9.06054	9.07993	8.96574
ARL14	3.29056	1.48473	2.5678	1.22024	2.52931	1.55952	4.5495	1.56487	2.08399	1.84973	1.71703	3.32328	3.03723	3.25216	1.21723	2.94704	3.20654	4.03057	1.8971	1.6596	1.6165	1.39682	1.48571	2.27775	2.39752	3.59346	2.84571	3.99716	2.94935	3.73278	0.907827	1.40586	2.52978	3.10803	1.6019	0.939461	1.52207	3.3811	3.74372	2.74116	3.08667	1.73128	2.3851	1.83641	2.203	2.75635	4.41745	1.20421	1.25066
ARL15	6.39546	6.70636	6.30258	6.45921	6.07894	6.60056	6.73195	6.4652	6.54145	5.70014	6.32533	7.06567	6.85605	7.24576	6.04217	5.71331	7.34228	6.15525	6.63646	7.29209	6.79857	7.25204	7.07728	6.47454	7.48761	5.59764	6.06836	4.94389	5.82522	6.61807	6.82898	6.78656	6.5517	6.19303	7.22397	6.48943	6.64025	5.88146	6.15772	7.06966	7.0504	6.33996	3.57218	5.92791	6.75758	6.4201	6.32583	6.84559	6.72103
ARL17A	5.64763	4.90468	5.69512	6.05421	5.19208	6.17953	5.5086	5.52894	5.85415	6.21397	5.42057	5.44488	5.32308	5.77753	5.92501	5.07945	5.24944	4.85151	5.50602	6.19871	6.01393	5.86989	5.57156	5.44519	5.61732	5.40841	5.68569	5.55374	5.68471	5.32657	6.48867	5.25269	5.55318	5.87937	6.16237	5.92266	5.61278	6.42449	5.7993	5.80378	5.227	6.08512	5.49588	5.87577	5.03693	5.42673	5.9038	5.41181	5.15848
ARL2	9.34094	9.3725	9.36949	9.60809	9.21337	9.65752	9.75638	9.26576	8.94785	9.07275	9.21801	9.14418	8.54085	9.93506	9.41609	9.47716	8.79315	9.55907	9.14023	8.07387	9.29007	9.33065	9.52012	9.24165	8.992	9.3046	9.98663	9.33116	9.31354	9.86918	9.27598	9.02888	9.58168	9.55131	8.631	9.56175	9.26247	8.67633	8.65834	9.69112	9.41727	9.22258	9.22668	9.34043	9.63158	9.73474	9.55528	9.24647	9.55528
ARL2BP	9.338	8.83846	9.33905	9.2403	9.30146	9.20809	9.12645	9.12401	8.88062	8.09553	8.61998	8.61799	8.48201	9.01443	8.84891	8.59988	8.67507	8.05431	9.00873	8.97551	8.78881	8.86997	8.62681	9.06899	8.68518	9.32267	9.12182	9.27269	9.07888	9.31354	9.18841	8.87802	9.17233	9.27182	8.73681	8.70593	8.53048	8.19978	8.39521	8.80557	9.111	9.02867	9.01525	9.04631	8.89937	8.80307	9.43164	9.22798	9.18682
ARL3	7.8261	7.6714	7.87955	8.36143	8.06623	8.00847	8.29316	8.00895	7.85941	6.96856	8.22597	7.93684	7.4048	8.10367	8.71327	7.7471	8.32296	8.26058	7.53395	7.93734	7.31108	7.54041	7.87626	7.64273	7.56387	7.75601	7.54827	8.26875	8.00006	8.37678	7.72207	7.65616	7.92172	7.81593	7.60198	8.04576	7.70694	7.10148	7.10401	8.00296	7.5373	7.95733	8.09579	7.86793	7.74798	7.65371	8.20579	8.45368	8.37162
ARL4A	8.80585	8.77483	8.5767	8.06774	9.20546	8.66102	8.45394	7.91429	8.17435	6.38728	7.83005	7.54709	7.89367	7.52244	7.72539	8.688	8.57984	8.60305	8.92006	9.47974	8.67957	8.43637	8.50899	8.67816	8.04251	7.55594	7.36953	7.62346	7.65308	7.41772	7.79027	6.54334	8.16903	7.78584	8.11829	7.59177	8.11163	7.35489	7.80317	8.8276	8.22782	8.29813	8.43516	7.96607	7.61465	7.78817	8.02491	8.49568	8.59419
ARL4C	8.30533	8.98649	7.49072	6.8448	9.11982	7.2796	8.07288	7.24578	8.25509	6.10896	7.7042	7.99873	7.68093	6.87131	8.09309	8.40247	8.34365	8.96756	8.12333	8.05878	8.27091	8.07416	8.56083	8.52695	8.04172	7.03598	6.55272	7.04051	7.05136	6.7467	7.16714	8.01791	6.62721	6.48187	9.78775	8.13395	7.47817	7.73628	8.58976	7.04513	7.98705	8.35257	8.30209	8.35287	7.13722	6.75677	7.20841	7.91546	6.2519
ARL4D	7.648	6.84487	6.98861	6.78806	8.00629	8.12291	7.26936	7.70207	7.24148	5.87907	7.63249	7.23851	6.70554	7.61836	8.05793	7.34941	7.69772	6.99568	7.47526	7.51803	7.19832	7.33503	7.22851	8.49504	6.6319	6.70222	6.92979	7.43123	6.80871	6.95473	6.7253	7.45235	7.74478	6.84755	5.76403	7.1091	6.78397	6.6142	7.11222	8.37124	7.28261	7.58345	7.59063	6.19532	7.5429	7.70657	7.43117	7.39401	7.62356
ARL5A	9.8395	9.45629	9.99539	10.0487	9.74464	9.65747	9.79342	9.86436	9.88047	10.0362	10.0064	10.0303	10.4299	9.0918	9.42855	9.84946	9.55976	9.72562	9.86564	10.1785	9.54771	9.40659	9.5979	9.84377	10.3788	10.2022	10.1284	9.70698	10.0021	9.76548	9.32164	10.3897	10.0535	9.93878	10.0849	10.1017	9.95116	9.93173	10.1925	9.62918	9.54816	9.16347	9.66982	9.41514	10.0657	10.0137	9.78043	9.78158	9.63021
ARL6IP1	9.92928	9.48689	9.57093	9.6795	10.1699	9.65611	9.71946	10.0575	9.90909	8.5571	9.76553	9.8563	10.1882	9.37574	10.3252	10.0194	10.0664	9.74936	9.21229	9.96676	8.7915	8.69518	9.60047	9.43203	9.74399	9.86779	9.65586	9.84881	10.0687	9.98513	9.87231	9.66856	9.71045	8.73245	9.88091	9.82479	10.5651	9.63446	10.3533	9.54597	9.43232	9.46798	9.30207	9.38063	9.42991	9.94826	9.44395	9.71653	9.8726
ARL6IP4	8.47606	9.22078	8.41232	8.68679	8.84121	8.99231	8.47984	8.5327	8.31105	8.75265	8.59185	8.42791	8.88299	9.19239	8.01854	8.50098	8.73326	8.66501	8.91805	7.77533	8.78328	8.76266	8.71358	8.95426	8.64763	8.32971	8.61554	8.52447	8.53432	8.70731	9.30785	8.60576	9.03773	9.19252	8.9495	8.49175	8.65659	8.15427	8.29079	8.98287	8.88928	8.66478	8.78482	8.08452	8.69668	8.77937	9.1362	9.04627	8.88554
ARL6IP5	11.9609	10.8818	12.0758	12.0758	11.5626	11.9387	12.1988	11.3412	11.774	11.3964	11.7976	11.5007	11.6254	10.9296	11.7669	11.1414	11.9011	11.5061	11.1058	11.787	10.6372	10.808	11.6199	11.4163	11.8159	11.9623	11.5899	12.1273	12.098	12.0915	11.6968	11.6622	11.8616	11.7669	11.117	11.6987	11.5912	10.5211	10.8391	11.6799	11.7715	11.5682	11.6582	11.5654	11.9279	11.9051	11.9236	11.8656	12.1464
ARL8B	10.3223	10.3462	10.3873	10.0442	10.1404	10.2167	10.2583	10.1862	9.96968	10.0731	9.94342	10.025	10.0215	9.5682	10.2067	10.5149	10.301	10.0731	10.2867	10.1362	9.90738	9.61116	9.97088	10.2385	10.2827	10.2295	10.065	10.0601	10.0394	9.97494	9.96514	10.1247	10.2489	9.98665	10.4821	10.3802	10.2274	10.4902	10.4798	10.4373	10.106	9.9879	10.0048	10.1055	9.92692	10.1767	9.96313	9.97438	10.0993
ARMC1	8.5444	8.30635	8.60885	8.69709	7.9233	8.6031	8.81071	7.97829	8.27302	8.74463	8.39745	8.08938	8.54149	7.80956	8.76419	8.32371	7.94936	7.70243	8.45438	8.71777	8.51616	8.32171	8.22651	8.54074	8.1944	8.16635	8.16615	8.48225	8.32035	8.51357	8.03461	8.37405	7.87591	8.61776	8.02972	7.83827	8.15222	8.08075	8.47887	8.5728	8.68894	7.94803	8.10347	8.20361	8.37292	8.63414	9.08247	8.46457	8.42067
ARMC2-AS1	10.357	9.4235	10.5684	10.4893	10.4478	10.0789	10.6095	11.0498	10.6268	11.2872	10.7758	11.1352	10.8895	10.8286	10.9278	10.5607	10.3531	10.6379	9.90251	9.56754	10.2455	9.81649	10.2623	10.5364	10.8996	11.0242	10.1964	10.9513	10.7478	11.2129	10.9036	10.8433	11.148	10.6869	10.7354	10.6318	10.5559	10.1179	10.4776	10.3242	10.095	10.542	10.7261	10.4934	10.3765	10.7382	10.2684	11.0587	10.7154
ARMC4	5.43741	4.89746	4.97518	5.32644	5.53513	5.51442	5.81915	5.75165	4.85395	5.05042	4.72869	5.34735	5.05543	6.32508	5.49554	5.39894	5.68488	4.35433	6.00431	4.46494	5.53639	4.67514	5.54232	6.22771	5.44925	5.4985	4.60361	5.56219	4.42437	5.74862	6.58039	4.51549	5.93093	6.35219	5.77214	5.52101	5.977	5.88598	5.9263	5.2625	4.40687	4.07205	5.18434	5.50595	6.13367	3.9702	5.94299	4.95597	5.9854
ARMC6	6.04509	6.17065	6.12216	5.68519	6.93958	6.28923	6.74232	6.85315	6.2149	6.77013	6.42204	6.27461	5.57329	7.26146	6.58185	6.68395	5.92814	6.55206	5.49026	5.76638	6.60513	6.73225	6.49176	6.96241	6.62461	6.60192	6.3779	6.59621	5.74315	6.19242	6.58432	5.62029	6.56851	6.85636	5.57555	6.45875	5.46859	7.28201	6.62074	6.50094	6.60592	6.33064	6.67347	6.95722	6.25832	6.21162	6.78169	6.48567	6.1863
ARMC7	6.03212	6.51339	5.87516	6.4384	6.15862	5.91777	6.2087	6.6463	6.69689	6.92642	6.76588	6.26209	6.33461	6.43114	5.76848	5.88686	6.83332	6.86965	5.98709	6.20289	6.02317	5.13088	5.87345	6.6714	7.00981	6.1037	7.07427	6.34374	6.44553	6.59266	7.38666	5.92338	6.60439	6.7631	5.99186	6.36565	5.75716	6.46059	5.53797	7.12824	6.9514	6.83334	7.24511	6.37633	6.40838	5.59996	6.55986	6.6831	5.4292
ARMC8	7.44397	7.4878	7.43781	7.34022	7.11431	7.40381	7.53555	6.93452	6.95016	7.75712	7.22787	7.02956	6.99887	6.62508	8.2061	7.30657	7.13069	7.18289	6.98892	7.4542	6.58307	6.74861	6.98344	7.52006	7.32126	7.0111	7.03303	7.17094	7.28896	7.2833	7.3009	7.41598	7.14544	7.36891	7.49374	7.00181	7.35561	7.80886	7.82171	7.77032	6.77024	7.11121	6.93474	6.9089	7.2924	7.4043	7.02716	7.06648	7.32525
ARMC9	4.75741	4.70399	5.13423	4.91232	5.01839	4.13205	5.51172	4.88247	4.21467	3.64736	5.05518	5.12825	5.6032	4.97461	5.11266	4.6191	4.88467	3.42032	4.83506	4.63495	5.51331	4.51297	4.48871	4.01911	5.52062	5.21736	4.91853	5.61599	5.12582	4.23705	5.5416	4.96863	4.61873	4.61152	5.62397	5.01741	4.53545	4.0752	4.05184	3.85034	5.36489	5.06772	5.04931	5.26102	5.05574	5.22671	4.40596	4.66977	4.43935
ARMCX1	9.47736	9.38416	9.076	9.48997	9.01943	10.5197	9.50162	8.87168	9.4274	9.36077	9.25185	9.15361	9.47849	8.37373	9.89289	9.70158	9.96085	9.08555	9.19284	10.419	8.56594	8.61815	9.90708	9.03974	8.96689	9.08202	9.97012	9.15123	9.20045	9.13526	8.98273	8.8107	9.34712	8.65814	9.33282	9.77658	10.4741	8.24737	8.96313	9.58719	9.05497	8.89124	8.89559	8.81773	9.27162	9.27724	9.18292	9.38736	10.0385
ARMCX2	8.73938	8.02964	8.40762	9.13133	9.11826	9.04347	8.74117	9.40203	9.34674	7.29758	8.6134	8.80958	9.43131	8.56958	8.26477	8.42557	8.80444	8.16736	7.75582	8.96783	8.05115	7.84849	8.65395	8.17502	9.10087	9.39749	9.2371	9.27137	9.44026	8.27311	9.23262	9.63309	9.19261	8.99802	8.28778	8.20168	8.73399	7.06685	7.96917	8.54481	8.74747	9.22785	9.26464	8.65811	9.35503	9.29185	8.97472	9.14852	8.50316
ARMCX3	9.45245	8.85123	9.36267	9.57131	9.11589	9.7884	9.67724	9.24925	9.10738	9.14207	9.26096	9.19438	9.54023	8.61488	9.43262	9.15573	8.93751	9.01215	8.81433	9.91722	9.04189	9.32916	9.5039	9.17623	9.63794	9.48367	9.75889	9.117	9.17178	9.13737	8.64692	9.38618	8.91592	8.94706	9.84295	9.30228	9.68075	8.67666	9.58307	9.53902	9.41485	8.828	9.29302	9.14127	9.37306	9.20346	8.9882	8.88502	9.11494
ARMCX4	4.32994	3.85612	4.33943	4.45733	4.10246	4.68327	4.62388	4.0378	4.62233	4.60043	4.47969	3.96322	4.13631	3.75401	3.24421	4.39614	3.86575	3.34811	4.72976	4.86171	4.28985	4.25024	4.25073	4.46235	4.14724	3.41367	5.28722	4.17579	3.78031	3.68912	3.89265	4.50599	4.49946	5.35387	4.3285	4.30335	5.4536	4.12888	3.53686	3.81186	4.52588	4.37726	4.24992	5.36045	3.55777	3.35095	4.06504	4.05387	4.43141
ARMCX5	7.21579	7.06611	6.95886	7.48371	6.76772	7.36458	7.31589	6.89128	7.06273	5.96184	7.34857	7.25697	7.21208	6.70573	7.5544	7.45547	7.11497	7.27417	7.13163	7.58188	6.81501	6.17611	7.09228	6.99107	7.09919	6.58495	6.65548	7.34591	7.33909	7.17707	6.95918	7.2283	6.8385	6.81248	6.85017	6.97542	6.50843	6.73318	6.41309	7.40068	7.05164	6.98812	6.87406	6.39968	7.33188	7.58316	7.39054	7.45846	7.59401
ARMCX6	9.0852	7.91999	9.00637	9.57955	9.08619	9.36794	9.34547	9.54206	9.20068	8.83804	9.09095	9.56129	9.59943	9.65157	9.35713	8.49188	9.23909	8.94699	8.31992	9.26644	9.04904	9.19569	8.66198	9.24275	9.88932	9.40668	9.31285	9.6173	9.33745	9.42204	8.96105	9.3602	9.43688	9.48295	9.0755	9.12217	8.79296	7.92475	8.26127	9.01376	9.50734	9.36526	9.40168	9.27922	9.50527	9.59457	9.33538	9.73532	9.60112
ARNT	6.48342	7.12121	6.42293	6.71953	5.88652	7.11806	6.75801	6.76006	6.4349	6.36778	6.6967	6.38326	6.63111	6.89378	7.38014	7.41167	6.64173	5.68485	6.72969	6.63225	6.42503	6.11469	6.95579	5.80038	5.81879	7.03853	6.66862	6.73432	6.66731	7.29684	6.46017	6.51468	6.48995	6.48246	6.17298	6.86298	6.95739	5.20209	5.77575	7.50075	6.73459	7.07028	6.79905	7.11432	6.44673	6.52755	6.78817	6.23787	6.68261
ARNT2	5.07796	5.50989	5.20721	5.29617	5.29369	3.90439	3.68223	3.78791	3.32567	5.36292	3.18823	5.65264	4.19967	4.74446	4.37295	3.72595	4.48116	3.79176	4.07522	4.78497	7.0679	4.69091	4.89504	3.54245	5.6525	5.14994	5.51635	5.46727	3.74024	5.50419	3.02415	3.97871	4.10694	4.0603	5.11933	5.72384	3.25309	2.86591	3.33999	3.02454	5.30232	5.42183	4.79816	3.66189	3.84058	3.52958	5.34359	5.72161	4.70308
ARNTL	6.68863	8.28782	5.54836	6.81038	7.05514	5.15663	5.09773	5.88092	5.27022	6.88528	5.06379	6.35901	5.62173	5.87002	7.15951	7.4026	6.30757	7.32781	6.74804	6.83958	6.06715	6.81885	7.33536	6.46187	4.22532	5.27285	4.96542	6.80647	6.2557	5.75976	5.12385	5.83736	5.5963	4.50252	5.79864	6.13094	7.71597	7.59399	7.57054	7.52509	4.46146	6.02126	5.58813	6.30838	6.1723	5.13935	5.05335	5.5169	5.73639
ARNTL2	7.18395	5.92686	7.19114	7.12572	7.34594	8.00209	7.0521	6.35977	6.53956	4.53645	6.93493	6.57152	5.9079	6.34791	3.9229	6.03932	6.65421	6.87153	7.2225	6.59946	7.23601	7.14931	6.24187	6.46827	5.74093	7.19575	6.9523	7.39846	6.85943	6.77085	6.8557	6.66965	6.94921	7.24231	5.86102	6.481	5.56443	6.32465	5.66766	6.55765	6.74613	6.67262	6.85815	6.61461	6.61654	7.64414	7.69127	6.73586	5.73821
ARPC1A	8.94148	8.6389	8.9057	9.01325	9.43515	8.46251	8.93796	9.47899	8.95089	8.46797	8.68058	8.72325	8.60471	9.69084	8.58406	8.19727	8.87972	8.28834	8.30157	8.27441	8.66917	8.39971	8.7322	8.84234	9.09386	9.32018	9.69159	9.31114	9.22644	9.39609	9.24141	8.86403	9.33331	9.50802	8.70476	8.45909	8.86302	8.3471	8.14377	8.44697	9.12867	8.93629	8.74663	8.94002	8.99387	8.94628	9.34563	9.49514	9.55089
ARPC1B	10.4623	9.67793	10.9082	10.8175	10.7063	9.68322	10.6302	11.0766	10.4433	8.98899	10.674	10.8692	11.1125	10.8175	9.93773	9.58899	9.45622	10.0199	10.051	9.55116	10.4671	9.89884	10.2797	10.382	10.5921	10.7404	11.3565	10.8278	10.8632	10.7157	10.8622	11.2416	11.2451	11.0871	10.2569	10.8093	9.3559	9.72209	9.73241	10.2345	10.7565	10.7644	10.8467	10.7026	10.5769	10.51	10.5447	10.5622	9.90362
ARPC2	10.9704	10.2545	11.2984	11.0351	10.8324	10.7371	11.0057	11.3901	10.9641	10.7006	11.1236	11.0705	11.239	11.1614	10.9772	10.5709	10.354	10.5131	10.7964	11.0226	10.8591	10.4177	10.8761	10.9215	10.9461	11.0162	11.3983	10.8378	10.9754	11.0632	11.3126	11.3785	11.1503	11.1679	11.1133	10.912	10.4719	11.239	10.7645	11.1594	10.8675	11.0183	11.1622	10.9699	10.8202	10.9143	10.9096	10.8495	10.7669
ARPC3	9.85254	9.12315	10.1704	9.89653	9.69077	9.30073	10.0615	10.6479	10.3574	9.0192	10.2089	9.90728	10.4706	9.63002	10.3165	9.65839	8.94208	9.24892	9.6154	9.78895	9.8765	9.21178	10.1849	9.75244	9.71567	9.93435	9.37267	9.74325	9.96524	9.94447	10.4635	10.7976	10.2138	9.78619	9.777	10.5231	9.5259	9.83109	9.6905	9.65495	10.094	9.40507	9.58141	9.44078	9.72229	10.2	9.61476	10.0505	9.63495
ARPC4	7.32875	7.02211	7.31544	7.45835	7.74739	7.36551	7.60516	7.59876	7.40303	6.30133	7.1352	6.97103	7.22177	8.04001	6.82092	7.25467	6.48228	7.2837	7.45248	6.02343	7.47599	7.64869	7.58202	6.69397	7.37301	7.19777	7.79565	7.36306	7.19847	7.48403	8.17156	7.58513	7.58061	7.47947	7.24367	7.40885	6.88122	7.49075	7.2052	7.5537	7.36141	7.95815	7.65813	8.1351	6.69117	7.04679	7.24714	7.43682	6.72549
ARPC5	10.6252	10.0644	11.0067	11.013	10.0351	10.118	11.0317	10.7319	10.0708	8.99815	10.2443	10.3175	10.3457	10.4765	10.6829	10.0745	9.812	9.66202	9.74876	10.344	10.0986	9.36064	9.78462	10.2775	10.2232	10.9755	11.1285	10.5069	10.4613	10.9691	10.8111	11.1773	10.685	10.8211	10.7641	10.4872	9.72155	10.067	9.60433	10.0753	10.245	10.4172	10.4237	10.429	10.4495	9.87225	10.7641	10.7047	10.5062
ARPC5L	8.36001	8.68316	8.66133	8.2881	8.69133	7.87251	8.08247	9.08161	8.25747	9.40831	8.65974	8.74194	8.43912	8.9514	9.06928	8.29437	8.11165	8.35495	8.79299	8.52542	8.85283	9.77743	8.42978	8.28231	8.9952	8.59452	8.86326	8.3322	8.67641	8.28696	8.01344	8.7083	8.51576	8.38802	8.66354	8.57759	7.98639	9.7344	8.797	8.87454	8.77661	8.49547	8.44599	8.68612	8.64556	8.21245	8.54651	9.38122	8.02024
ARPIN	6.84784	6.93672	6.87927	6.75881	7.19511	7.18824	6.80637	6.80462	6.46056	6.35443	6.7022	6.36582	6.45688	7.58093	6.3431	6.73616	6.93327	6.62299	7.09117	7.11335	7.47515	6.4259	6.51385	6.42529	6.95892	6.45127	7.57575	6.91485	6.4854	7.15117	7.10773	6.46629	6.11146	7.03419	6.28072	6.66245	6.12128	6.33617	6.56566	7.59331	7.23891	7.37068	7.69603	7.34163	6.94291	6.88805	7.12659	6.66683	6.49523
ARPP19	8.84875	9.12303	9.02884	8.73534	8.51708	8.69117	8.86933	9.12196	8.89162	10.4703	9.14829	9.33231	9.09509	9.03855	9.35558	9.24599	8.92956	8.77166	9.11568	9.25622	9.13169	8.88668	8.57384	9.28388	9.14087	9.10812	8.87065	9.14692	8.83569	9.49172	8.8647	8.8729	9.22995	8.92488	9.15037	8.9841	9.52431	9.12958	9.03373	9.54422	9.25983	9.11096	8.97044	9.1265	9.1001	9.16732	8.98322	8.29656	9.27256
ARPP21	2.68621	3.06867	3.08578	3.0869	3.35362	2.75314	2.67776	3.39924	3.55244	7.22602	3.1214	4.02741	3.15757	2.94653	3.21152	2.97627	3.32039	2.92037	2.7194	4.69655	5.15324	4.30304	3.97948	4.19948	2.74164	2.94894	3.15476	3.76609	3.40978	1.95586	3.61109	2.3181	3.25851	4.28517	2.65907	3.12029	2.97294	4.14564	3.82292	2.40976	1.62976	2.25406	2.91456	3.2716	4.26903	4.73335	1.91225	2.79909	5.16463
ARR3	4.68879	5.56269	6.02394	5.73021	5.73848	3.57538	5.33299	6.26651	5.79048	5.34698	5.88718	4.8014	5.97064	5.65328	5.2752	4.81969	5.72179	5.29852	5.44003	5.37943	4.95457	6.51379	5.27788	6.15933	5.94181	4.99655	6.13047	5.59533	5.44411	5.04899	6.48647	5.10796	5.20362	6.07749	6.37753	6.26002	5.62273	6.84803	6.703	4.98082	5.76334	5.33635	5.71052	5.09822	5.31164	5.16143	5.19082	5.26317	5.92207
ARRB1	7.31033	6.49713	7.32949	7.81075	7.74413	7.30793	7.25089	8.38872	7.50129	6.58443	7.6705	7.71317	7.60302	8.61218	6.30608	6.72174	7.05638	7.20382	7.64362	7.33657	6.47341	7.5531	6.84315	6.98773	7.59377	8.36784	8.20281	8.10716	7.90186	7.79024	8.14696	7.76931	8.49054	8.23014	7.52508	7.78096	7.27283	6.86964	5.88551	6.19677	7.71379	8.10799	8.12332	8.04056	7.61292	7.78042	8.17906	7.48277	7.39148
ARRB2	7.46534	6.19851	8.04677	7.23669	8.05067	6.88807	7.60138	9.22248	8.11624	5.57648	8.25067	7.72008	8.70479	8.75451	7.77329	8.1568	7.8067	7.78526	6.76917	5.32969	6.5196	4.94206	8.60983	7.56069	7.69239	8.87593	8.20032	8.11894	8.62304	8.37442	8.33522	9.01515	8.1471	7.52582	7.18604	7.09707	6.63935	8.46357	7.35078	7.11802	8.36008	8.85397	8.51797	8.40698	7.01924	8.03507	7.30732	7.40874	6.84019
ARSA	5.62125	5.01069	5.31634	5.77754	6.45546	5.76247	5.75376	7.51298	6.80617	5.47162	6.52248	6.67863	6.30474	6.6495	4.9326	6.39323	6.22127	5.90953	5.29278	5.95524	6.28363	6.49109	6.07199	6.00969	6.40695	6.94068	6.78738	6.89532	5.35217	5.41948	5.89007	6.98802	6.67145	6.00609	5.10605	6.66903	5.79759	5.56432	4.72308	5.27791	6.9358	6.63522	6.04652	6.68298	6.26753	6.28783	6.84845	6.40809	5.67027
ARSB	6.33625	5.57289	6.54013	5.62731	6.43861	5.32639	6.3169	7.04219	6.24799	5.05448	6.66646	6.65189	6.8188	6.19326	6.26363	5.49348	5.88669	6.22164	5.88941	6.13214	6.11498	5.24251	6.20261	6.2069	6.29174	6.85335	6.17921	5.82412	6.17108	6.33382	7.07796	7.13927	6.72891	6.97322	5.72992	5.96027	5.39205	5.46717	5.92157	6.45493	6.59413	6.2824	6.38142	6.72321	6.26376	6.5245	5.86792	6.56234	5.90747
ARSD	4.52861	4.05694	4.78699	4.6565	4.88592	4.05951	4.60345	5.65934	5.03802	3.64053	4.21249	4.61686	5.1823	5.56601	3.82237	5.83388	6.2322	5.72193	4.27923	4.50852	4.1167	4.78625	3.99513	4.36196	4.60297	4.0772	4.47474	5.01187	4.26575	4.59393	4.44348	4.60103	3.92023	4.29905	4.8367	4.10667	4.99931	4.11281	4.40788	5.72524	6.1361	4.47272	4.5531	5.43253	4.10747	3.82987	4.68725	3.65066	4.05478
ARSE	5.24225	3.63488	4.92721	4.44894	6.09071	5.03245	5.69091	4.61301	5.65403	5.12585	5.82308	4.82705	4.12194	5.81613	5.39543	5.0989	5.46125	4.72832	4.45231	4.65511	4.84309	6.1394	4.12519	5.58558	5.55958	4.25349	5.59949	5.65738	5.74012	5.85198	4.5666	4.98944	4.90143	5.59514	5.21926	4.88937	5.61675	5.98042	5.953	5.36056	5.13537	4.46018	5.18217	4.91524	5.52341	5.32529	5.14749	5.32182	5.41504
ARSF	4.9464	4.45386	5.31759	4.90536	5.11991	3.99312	5.38263	5.82813	4.8404	4.19746	4.9772	4.89797	4.11559	4.79672	4.66502	4.1563	5.12667	5.31864	5.73896	4.99056	5.38855	6.10118	4.60244	5.27482	4.36177	6.07723	3.19671	5.5226	5.79482	4.90711	3.86415	4.25881	4.12961	3.84391	3.65832	4.10925	5.3359	4.80913	3.82373	5.24756	5.34695	5.76136	5.40343	5.06478	5.03791	5.74228	5.53589	3.09023	5.35401
ARSJ	5.95307	5.28906	5.95395	5.95451	5.69633	4.74105	6.02284	4.86988	5.96197	4.67557	5.72078	6.33275	5.15687	5.4659	6.74624	5.25243	5.96883	5.64746	5.1883	6.06556	6.54762	2.75961	5.5694	5.09505	5.04575	5.63121	6.14679	5.97805	5.44404	5.65192	6.04577	6.01932	5.76026	4.91185	5.93923	5.93129	5.76908	5.43462	6.68082	5.41886	4.87657	5.34852	4.61782	2.76071	5.55637	6.25035	5.63611	5.6025	5.34231
ART1	5.82897	6.36163	5.03155	5.21079	5.54208	6.0457	5.09274	5.34764	6.52154	5.91477	5.52012	5.36599	5.75132	5.89653	5.43908	5.2336	5.8396	5.7761	6.01205	5.7775	5.79647	6.27393	5.58115	6.17312	5.70844	6.09343	5.53582	5.75593	5.10935	5.25047	5.85129	5.6743	6.04436	6.34769	5.96273	5.50792	5.80799	6.5977	6.17112	5.51524	5.52207	5.46715	5.72857	5.72503	5.75546	5.99518	4.77181	4.88485	5.48159
ART3	4.80322	6.40352	4.22092	4.35296	4.46094	4.71468	4.08159	3.54981	4.40734	10.2426	3.93244	8.74244	4.47314	4.63127	4.97468	4.59964	2.30498	5.83101	4.9392	6.02122	6.19536	5.8766	4.26574	6.20359	6.25853	5.74599	5.81619	4.78109	5.64145	5.13177	2.45595	5.40744	5.91064	6.94548	4.85224	5.46978	5.54819	5.74504	5.48126	4.44636	5.35704	3.24838	2.33741	5.12719	7.00249	4.01892	5.98175	5.15937	5.82092
ART4	3.9205	4.41088	5.34334	4.40053	4.68166	5.37915	4.06591	4.60254	4.89361	4.78005	4.78566	5.21193	3.96042	4.3558	4.23246	3.64711	5.02867	5.53626	4.53574	4.86313	4.65004	5.17758	4.51857	5.3115	5.04665	4.93088	4.20361	4.32816	4.93573	3.81114	5.18431	3.89037	4.6358	5.3263	5.2949	5.02763	4.90541	5.1799	5.47158	4.46965	4.50127	3.42578	4.69725	5.02239	4.74329	4.87248	5.0829	4.87895	4.20751
ARTN	4.19101	4.72531	3.71044	3.85607	4.36839	3.97348	4.4335	5.20579	4.76768	4.5775	5.08848	4.32392	4.65508	4.57014	4.97327	3.93235	5.55376	4.47686	4.69486	4.46557	4.82743	5.10233	4.31308	4.19218	3.74749	4.14948	4.26756	5.0184	4.28889	4.45687	4.92184	4.68551	3.90593	3.4832	4.91779	5.11582	4.81298	5.07705	5.39151	4.57954	4.42863	4.24207	4.0353	5.0575	4.53931	4.35144	3.59805	4.33828	4.50357
ARVCF	6.42782	5.06395	5.61433	6.43594	6.80839	7.95768	4.75213	6.6084	7.14411	6.40004	5.93782	6.37664	6.67268	6.46668	6.03232	6.14923	6.14059	4.72574	6.40921	6.6027	6.66625	5.29146	5.99247	5.43156	7.24981	7.08311	7.63833	6.75488	6.81333	6.54008	6.97566	6.35141	6.47137	6.96651	6.02606	6.43301	5.58198	5.48304	5.53966	6.60806	7.43689	7.11828	7.06158	6.87892	6.19382	6.95171	7.13605	6.4893	5.3743
ASAH1	10.6714	9.52067	10.8628	10.7335	10.6283	10.01	10.6239	10.8227	10.7519	10.1006	10.6666	10.6337	11.0066	10.38	10.8768	10.5736	9.98045	10.3509	10.1394	10.4541	9.90814	9.5552	10.5257	10.6504	10.5294	10.914	11.0604	10.2245	10.8425	10.393	10.6102	10.9813	10.6417	10.7215	10.3028	10.9114	10.7967	10.135	10.4146	10.1018	10.5684	10.3522	10.3996	10.4549	10.5402	10.5757	10.6827	10.3674	10.2821
ASAP1	8.36119	8.98752	8.6095	8.2437	8.23697	7.97956	8.23869	8.70081	8.1517	7.28132	8.59683	8.2643	8.4549	7.8745	7.754	7.88746	7.2926	8.19146	8.99042	8.42476	8.8169	8.3134	8.00812	8.4968	8.20832	8.72884	7.882	8.44436	7.82853	8.06442	7.8598	8.85495	8.49099	8.53288	8.90273	7.76544	8.16703	8.98898	8.33423	8.02934	8.62837	8.43121	8.59162	8.67581	8.15988	8.16938	8.45766	7.45342	7.92077
ASAP1-IT1	6.93428	6.28643	6.73049	6.37867	7.84446	5.32625	5.20529	6.05811	6.55002	4.96601	5.25685	6.06574	5.88664	6.05472	5.3488	5.53571	7.3025	7.2364	7.08238	6.74572	4.48625	7.68768	4.45642	6.57203	7.68096	6.24219	6.51572	6.53276	4.7127	5.59216	4.52927	4.58175	6.14996	7.17161	6.46882	7.26911	6.29272	7.90869	7.21728	5.78966	5.7959	7.07134	7.46377	7.31188	5.85308	5.46291	5.29005	5.22661	3.5672
ASAP2	10.2446	8.50378	10.4013	10.3024	9.7051	10.6195	10.2649	9.51219	10.057	8.7156	10.5179	9.98536	9.39758	9.07392	8.46578	9.63715	10.0355	9.34826	9.24847	10.6242	8.49244	9.48048	9.25642	9.34017	10.2068	9.73997	9.57314	10.586	10.1498	10.4766	10.2306	9.9182	10.303	10.3207	9.47162	10.4862	10.2009	9.92115	8.7131	9.15416	10.1915	10.1706	10.452	9.11084	10.2053	10.2725	9.86332	8.71664	10.0571
ASAP3	7.66848	8.11749	7.28967	7.94039	8.322	7.80118	7.39328	7.25366	7.61389	7.15319	7.59222	7.83989	7.50495	8.59511	7.53464	8.36471	7.99424	8.14322	7.91661	7.69057	5.94882	7.7765	8.23565	7.73785	8.18742	7.30504	7.59373	7.96706	7.27997	7.7521	7.91817	7.70483	7.07417	8.1705	7.61104	7.57609	7.62814	5.24772	7.29736	8.24433	8.00117	8.07241	7.94028	7.39624	8.00076	7.80498	8.09797	7.86202	7.70507
ASB1	6.48652	6.34302	6.66685	6.9466	6.47362	6.06314	6.47731	6.97451	6.37181	7.3737	6.51884	6.67674	6.87263	7.03836	5.96843	6.42194	6.79866	6.56323	6.63151	6.37175	6.26655	6.7355	6.13924	6.64482	6.84744	6.82781	6.97362	6.6957	6.77636	6.80529	6.97062	6.71079	7.08852	7.37033	6.61124	6.50981	6.80746	7.16187	6.26984	6.2111	6.67322	6.79616	6.66366	6.69623	6.99165	6.88848	6.73115	6.3983	6.74626
ASB12	4.89	5.02735	4.95456	5.42256	5.28858	5.27109	4.34789	5.24029	5.41792	7.78376	5.16111	4.68441	4.7557	5.29286	5.13039	4.15061	5.1107	5.71191	5.81733	5.6263	6.7089	6.46857	5.41177	5.07411	4.9197	6.0504	4.90051	3.92448	4.89591	5.11981	5.4777	5.38099	4.93996	5.40819	5.07084	4.73284	5.06634	5.73226	5.99378	5.16751	5.71431	5.57442	5.38522	5.7901	5.91078	5.55635	4.84887	5.01437	4.93091
ASB13	8.14354	8.81998	8.4124	8.4426	8.33675	7.97734	8.62626	8.15232	7.57811	6.87699	8.32562	8.2673	8.07739	8.64147	8.52442	8.75135	9.14529	8.81587	7.93301	8.21397	7.54704	6.33869	9.02885	8.32434	8.06373	7.91441	8.53787	8.36002	8.2802	8.00615	8.21442	7.78613	8.01064	8.12599	7.90402	8.21726	7.94483	7.79132	7.73984	9.31781	7.8555	8.42985	8.37652	7.36199	8.01134	8.71459	7.94273	8.17317	7.9108
ASB4	2.61793	3.38376	2.99209	3.785	3.13721	3.30581	3.38124	3.5451	3.38255	6.9409	3.72152	4.49584	2.78466	3.30289	4.11914	4.97238	3.23883	4.93363	3.82625	3.78945	4.75534	2.97385	2.37122	2.76162	4.03833	3.91903	3.88499	2.92266	4.14086	5.22232	2.09065	2.35474	3.57247	3.22587	3.58801	2.42825	4.74554	2.58569	3.50984	1.99205	3.89303	4.55787	2.74741	2.74924	5.07694	3.9912	2.67283	4.03995	4.36196
ASB6	5.79353	6.20086	5.94561	5.69185	6.67773	5.17874	5.76775	6.16667	5.55327	5.75582	5.87907	6.01647	5.66003	6.73489	5.51433	6.91008	6.96991	6.16549	6.72263	5.59443	5.81408	6.26097	6.60575	4.80179	5.14896	5.28131	6.84463	6.53934	5.86061	5.04738	6.24519	5.49459	5.19359	4.87635	6.22958	5.61446	4.66673	6.50765	6.09948	5.93288	5.54764	5.36994	5.55379	6.42589	5.92084	5.97664	5.91177	6.80286	6.02256
ASB7	5.96822	5.51818	6.3531	6.49921	5.90498	5.69975	6.0802	5.7543	5.33548	5.70376	5.78997	5.85038	5.86032	4.91316	6.41455	6.3352	5.81725	6.17629	5.33137	6.20617	5.41327	5.5192	5.97793	6.27942	6.04591	3.70373	5.54684	4.98907	6.20627	4.94311	6.47196	6.1134	5.5294	6.31772	5.37361	5.72324	5.67195	6.21349	6.27751	5.10455	5.96818	5.89875	6.25228	6.09864	6.06771	5.65414	4.14398	5.50716	6.4378
ASB8	6.81907	6.79992	6.84666	7.02029	6.72362	7.20507	6.88854	7.07779	6.97468	9.44882	7.12345	7.91903	7.09763	7.21895	8.08767	7.33374	7.33325	6.92394	6.544	8.1425	7.16444	7.71408	7.37631	7.51226	7.72618	6.88971	6.14365	7.19645	7.23405	7.19603	6.91357	6.79905	6.84414	6.36463	6.50769	7.3951	7.43795	7.46951	5.97798	7.11043	6.62204	7.00082	7.13312	6.94753	7.98768	7.18106	6.43663	7.79525	7.98985
ASB9	6.05789	7.0552	5.7475	5.89527	5.70011	6.24472	6.14212	5.4291	5.26835	5.57387	5.43189	5.76306	5.19898	6.23107	4.69219	6.08619	5.57508	6.08296	6.16927	6.33834	6.15256	5.23575	5.89943	6.14799	6.95709	4.77209	5.13683	5.49395	5.69869	6.33859	5.73205	5.77605	5.7289	6.29543	6.1783	6.34087	6.12961	5.59187	5.45111	6.10185	6.261	5.5805	5.75658	4.99517	5.42324	5.39987	5.16309	6.32707	6.98677
ASCC1	7.63496	8.36494	7.43455	7.56126	7.01197	7.83972	8.26938	7.58021	7.67821	8.00905	7.4145	7.41392	7.10341	7.53081	7.90601	8.13489	7.91856	7.83232	7.42124	7.62378	7.98113	7.73732	7.16431	8.24398	7.5101	6.89451	7.12822	7.63278	7.57664	7.7787	6.24693	8.13913	7.762	8.08226	7.06782	7.90418	8.26272	6.752	6.26095	8.00469	7.01007	7.34967	7.99596	7.68615	7.84384	7.84973	7.45324	7.87722	8.17885
ASCC2	6.39963	6.81825	6.50485	6.21858	6.80707	6.3008	5.93184	6.64339	6.26363	7.17001	6.18267	7.00309	6.8304	7.88226	6.66119	7.22634	7.27896	7.62793	6.07199	4.89763	7.04929	6.30453	7.26433	5.50385	6.70542	6.71432	6.9702	6.64472	6.17986	6.95719	6.89952	6.677	6.19175	6.56274	6.60877	6.45132	6.48909	6.35911	6.39555	6.8487	7.54013	7.12671	6.90546	7.2024	6.33101	6.44239	6.70993	6.51002	6.54642
ASCC3	7.73934	7.59157	7.93953	7.66896	7.8835	7.4873	7.94324	7.44022	7.37977	6.81937	7.69547	7.33265	7.54681	6.0356	7.72751	6.77774	7.27425	7.60445	7.8794	7.58582	8.23114	7.30045	7.50076	7.36895	7.5669	7.7975	6.34886	7.38797	7.56292	7.21571	8.30269	8.11462	7.36595	6.56211	7.45331	6.40103	6.85748	8.10767	8.29688	7.49156	7.64688	7.33034	7.38216	7.59297	7.63016	8.21493	7.47946	7.18193	6.76929
ASCL1	4.28999	3.33976	4.2469	4.25029	4.33322	3.95338	4.5081	4.28447	4.15498	4.69522	4.27465	3.73575	4.00664	3.3368	3.69152	3.72275	4.97841	3.95942	4.0078	3.63361	4.4281	4.21113	3.7497	3.8753	3.60669	3.63247	4.03936	3.15274	4.37425	4.42127	5.20716	5.2101	3.71143	5.01784	3.67045	3.01135	3.62652	4.80997	3.57257	4.37775	4.3491	4.97271	4.25017	4.81305	3.8302	3.28762	4.35424	3.31779	3.33482
ASCL2	2.00945	1.26502	1.11357	2.12045	1.50744	1.40155	1.27981	2.03089	1.4126	0.79782	1.98277	2.46981	1.78619	1.74989	1.159	1.6983	2.61143	2.08931	1.56699	1.31577	1.42236	1.62678	1.72967	1.159	1.77806	1.159	1.159	2.52923	1.35516	1.65822	1.42236	1.5758	1.05221	1.27638	1.18828	2.25108	1.96228	1.5283	1.59028	1.4458	1.56949	1.63276	0.845813	1.82921	1.30243	1.08859	1.36042	1.47685	1.89388
ASCL3	5.25925	5.72406	5.6953	3.48598	5.43455	4.52308	4.92207	4.22257	4.3919	4.31997	4.9025	3.14159	3.38629	4.57201	4.0355	3.19226	5.99826	4.63328	5.37893	4.25146	5.80869	5.40872	3.4095	5.68298	3.44977	3.66918	4.15356	4.38825	3.00115	5.57376	5.12444	5.64744	4.44556	5.65626	4.34537	5.43787	4.72366	5.69977	5.20381	2.33342	4.7136	4.43823	5.0544	3.7516	3.43859	5.1402	5.0109	5.16781	5.58224
ASF1A	7.47985	7.36208	7.56909	7.74085	7.26656	7.52442	7.89548	6.7041	7.75234	7.87183	7.50231	6.97819	7.74314	6.00264	8.13991	7.16214	7.66037	7.16468	6.43976	7.45104	6.95527	6.18355	7.28523	6.55664	7.09992	7.79559	8.46047	7.57947	7.92519	7.84871	7.47155	7.64549	7.61483	7.15897	6.9063	7.24249	7.41045	6.31742	6.86541	7.00306	7.38208	7.20681	7.19537	6.72325	7.53842	7.65751	8.04986	8.19846	7.88673
ASF1B	5.73396	6.02587	5.88866	5.71201	5.79804	6.1056	5.92428	6.58089	6.23143	5.25376	6.55922	6.65932	5.7377	6.80611	5.25528	5.73963	6.42195	5.25528	6.2946	6.65389	6.86969	6.3261	6.00441	6.55193	6.14215	5.94362	5.40309	5.77447	5.79685	5.8367	6.54125	6.52497	6.43691	6.98224	5.96096	6.32992	5.68622	6.20271	6.48202	5.09116	6.07988	5.69731	5.46234	6.48543	6.69373	6.52468	5.61502	5.90483	6.29348
ASGR1	4.58952	4.09798	4.03891	2.74959	5.17052	3.09017	4.39936	3.89773	2.91441	2.11208	3.23935	4.54229	4.91536	4.43594	4.78227	4.16547	3.71389	4.26703	3.34717	2.92904	4.70365	5.59717	5.04588	3.07672	3.58211	5.30409	2.86124	2.25556	3.47169	4.26777	3.10012	4.05683	3.40134	3.50527	3.917	4.09876	2.32989	2.82871	4.71015	4.22729	2.78932	3.28305	5.26527	3.19062	2.92161	2.62947	4.55262	4.36897	3.22152
ASGR2	3.7711	3.97952	3.47229	4.3567	4.6546	2.92144	3.76662	4.5475	2.85481	3.04897	4.51834	5.31223	4.18811	4.5921	3.11048	3.49759	3.79205	3.67126	3.79923	4.11913	4.22249	5.17605	4.20105	3.83113	4.66365	3.71869	3.8884	3.69702	4.27317	3.72091	3.5933	4.62921	3.78035	4.59189	4.3958	4.58857	3.46602	4.91534	3.40029	4.26152	4.20027	4.35407	4.33965	5.99257	2.8686	3.12699	3.66182	4.07641	2.88853
ASH1L	8.49652	8.47586	8.42637	8.53942	7.88242	8.51312	8.09466	8.06945	8.24983	8.38921	8.01315	8.16485	8.23192	7.72023	7.686	7.27627	8.12999	7.83892	8.42853	8.18022	8.47317	8.40106	8.17756	8.63778	8.24864	8.46491	7.81579	8.12458	8.25598	8.02859	8.40498	8.14441	8.0987	8.74391	8.33637	8.38818	8.4544	8.64133	8.69656	8.50745	7.88711	8.24335	8.43468	8.36684	8.47247	7.68766	8.0911	7.25682	8.07895
ASH2L	8.76308	9.08207	8.67156	9.011	8.80616	9.1302	8.91007	9.39224	8.87701	9.46399	8.52608	8.94018	8.93845	9.23643	8.89538	8.96002	8.78286	8.8243	8.73452	8.8854	8.57322	8.43328	8.87709	9.21939	9.15345	9.4915	8.54287	9.21979	8.88938	9.42985	8.87975	9.33242	9.14697	9.52411	8.28799	8.73935	8.76506	9.19313	9.24978	8.77632	8.56256	8.83216	8.90389	8.98404	9.66751	9.03156	8.9566	9.01178	9.33726
ASIC1	4.84016	4.11823	4.91312	5.30489	4.51204	5.78794	5.56499	4.52903	4.30133	4.31638	4.8611	5.14577	4.84372	5.77189	4.18919	4.50788	5.68706	6.15958	5.76949	5.34413	4.67873	5.8638	5.2287	4.58535	5.07932	4.54145	4.04347	4.83002	4.10418	5.7945	5.10397	4.27519	4.97107	3.82666	4.68729	4.32499	4.63898	5.44582	4.49329	5.38453	6.15145	5.44977	4.5201	5.40689	5.38453	4.40775	5.9358	3.78011	5.64215
ASIC2	3.49349	2.535	1.6361	3.74238	3.10812	3.82266	3.19213	4.10694	4.20287	3.40487	3.90158	4.20068	4.01619	2.96244	2.61789	2.84569	3.2958	2.63834	3.63866	2.96644	3.76811	3.65308	3.76781	3.29523	3.41398	2.80378	2.86507	5.10176	3.60959	5.1275	4.76575	3.20437	3.53044	3.12917	3.35094	4.37586	3.13398	3.73071	3.27447	2.67666	3.6061	4.38319	2.98127	3.06064	3.8536	2.75299	2.94746	4.98276	4.70742
ASIC4	4.34998	2.68388	4.08123	3.40661	3.11025	2.68388	4.62786	3.07965	3.57176	3.87064	2.68388	4.55761	4.26855	4.82685	3.57224	2.62359	4.60914	3.7678	3.49609	3.45903	4.42731	4.00607	5.31104	4.10261	2.93439	2.93354	3.35414	3.82247	4.51246	3.29674	3.57224	4.15905	3.70772	4.02417	3.28135	3.60767	3.56599	4.28476	3.2628	4.18673	3.95614	4.34211	4.28905	4.07107	3.72261	2.25189	3.67205	3.50461	3.46167
ASIP	3.18546	5.12701	4.25775	4.29803	4.69626	4.86947	5.25129	3.13019	3.17172	4.53908	4.39521	3.95849	5.2352	4.80663	4.83063	2.36215	2.28104	3.50412	5.27571	5.12193	5.74869	4.80724	3.77543	4.79252	5.18773	4.85422	4.36175	4.36286	4.58578	5.04768	3.48109	4.57272	4.80296	5.03301	4.96399	4.23633	4.2705	5.09745	3.79789	2.33865	2.64899	3.68874	4.51157	4.80628	5.04741	5.68968	4.48103	3.54319	5.23454
ASL	7.42506	7.65101	7.66453	7.27158	7.76229	7.044	7.51109	7.22595	6.80485	6.20652	6.93847	7.05263	6.98901	7.61861	7.21414	7.63846	7.91858	7.44077	7.01403	6.50816	7.21406	7.81329	7.37734	7.23549	7.35107	6.75771	7.25146	7.36057	7.13774	7.78065	6.99511	6.41591	7.01518	6.94353	7.25244	7.13592	7.40975	7.12957	6.83974	6.57684	6.8389	7.11541	6.82004	7.59629	7.57128	7.16933	6.83919	7.55942	7.63337
ASMT	3.1416	3.99959	3.62853	3.22673	2.7341	2.02932	2.92008	3.74194	2.85841	4.33058	3.57932	3.75241	3.22282	2.55253	3.36852	3.85695	2.43441	3.59673	3.71789	3.31183	4.35536	2.86058	2.90435	3.69812	3.44045	2.51513	3.46229	4.82962	2.12873	3.48493	2.72663	3.00137	2.76426	2.70202	2.79773	3.49557	3.13779	3.00364	2.84685	4.86258	2.76173	3.23603	1.78203	4.25686	3.4874	2.42816	4.04575	3.21237	3.84626
ASMTL	8.2319	7.93263	8.07087	8.28938	8.46513	8.52115	8.24201	8.5672	8.34762	7.24911	8.51073	8.37715	8.38278	9.07869	8.94377	8.54523	8.4123	8.40865	7.83566	7.66564	7.96099	8.29799	8.54092	7.99614	8.17575	8.0814	9.37101	8.2722	8.25688	8.04735	8.36107	8.35334	8.20871	8.1445	7.95621	8.18432	8.28433	7.55009	7.5435	8.23848	8.48017	8.48223	8.22586	8.19291	8.26891	8.61578	8.6007	8.72252	8.75233
ASMTL-AS1	3.1318	2.83495	3.2651	3.53663	3.12009	2.63238	3.37351	3.8505	3.85879	2.90766	3.66754	2.68059	3.30859	3.42217	2.95079	3.02253	3.31328	3.01505	3.4518	3.05121	3.4553	3.2999	3.27783	2.97837	2.95857	2.81624	3.28382	3.46356	3.32579	3.53548	3.34511	3.36018	2.86024	2.82513	3.07906	3.2028	3.22351	3.3105	3.14183	2.8065	3.69914	4.71379	3.04586	3.27806	2.90521	2.8982	2.9646	2.83881	3.00372
ASNA1	7.99667	8.17595	8.07184	7.71982	8.42709	7.67026	8.165	8.79355	8.35518	7.67254	8.35994	7.86694	7.79216	8.76316	8.22339	8.47567	7.8968	8.46213	7.76427	7.29006	7.79895	7.46629	8.10653	8.38651	8.25115	8.44665	8.4715	8.1591	8.34263	8.59287	7.94576	8.05026	8.15991	8.57361	7.68056	8.26232	7.66488	7.74033	7.85321	8.47912	8.08605	8.22349	7.9978	8.34696	7.9185	7.97014	8.49056	8.63692	8.29087
ASNS	7.20637	7.34643	7.09244	6.91675	7.31502	7.52522	6.54331	6.04046	7.17952	5.78554	6.66852	6.14882	6.71242	5.90394	7.21857	7.08486	6.29308	7.85745	7.0355	6.37878	8.82496	6.80635	6.62341	7.10151	6.70138	6.26637	6.3363	6.86014	6.37221	6.68481	6.18602	6.14789	5.82384	6.39964	6.8624	6.57337	6.69716	8.49008	7.68501	7.33174	6.53994	7.08668	7.00856	6.51935	6.68612	6.24659	6.3272	7.05197	6.46259
ASNSD1	9.22443	9.57557	9.1682	8.94602	9.02188	9.36715	9.51889	8.32304	8.56804	9.54597	8.83782	8.75366	8.70818	7.95359	9.33449	9.51765	9.43636	9.373	9.52665	9.53358	9.00185	8.75764	9.16411	9.02408	8.95217	8.60714	7.89379	8.76767	9.07201	8.4497	8.6553	8.76267	8.59835	8.41705	8.80685	9.14395	9.15232	9.48835	9.63654	9.50718	8.5396	8.28741	8.37005	8.67425	8.73015	9.04986	8.87156	9.02625	9.36771
ASPA	5.6156	6.39932	5.71159	6.76935	5.30844	6.7527	6.14816	4.07817	5.79432	7.96523	4.71653	5.8888	6.42316	6.0168	2.85664	5.87425	6.23641	4.6843	3.62603	6.79698	4.42848	6.96035	6.49196	6.29101	6.82921	6.06382	6.66998	7.05642	7.17423	7.11558	4.95674	6.48025	6.78466	6.28381	6.35577	4.46375	7.07356	3.32893	6.32852	6.54956	5.97386	6.11342	4.86465	6.43935	5.89653	5.29422	7.21302	6.83904	7.74922
ASPH	8.48995	8.20844	7.88479	8.63569	8.32799	9.30978	8.25802	8.10175	9.03245	8.548	8.80863	8.10175	8.76687	8.22857	8.69253	8.06471	8.77022	8.66944	8.63601	9.01118	7.92005	7.86344	8.48046	8.35782	7.74227	8.61402	9.40001	8.03288	8.90484	8.51116	8.02578	8.43508	8.37889	8.1792	8.48122	8.56693	9.33799	9.00462	9.08012	8.93213	7.5643	8.05401	8.31411	8.18843	8.32073	8.24922	8.578	8.13553	8.82609
ASPHD1	3.4175	2.72746	3.94773	3.5256	2.8764	3.06556	3.5799	3.91676	3.31181	2.31038	2.89159	3.22167	3.94996	3.81971	3.27655	2.82361	3.49712	3.27792	3.18398	2.78327	3.73426	3.78324	3.32914	3.28588	3.36727	3.51244	3.70424	3.9561	3.63219	3.31415	3.13363	3.03182	2.53316	2.95198	2.66453	2.86176	3.96718	3.65435	2.77559	3.41163	3.69465	3.36649	3.04958	3.09681	2.99092	3.06845	3.61083	3.76308	3.73359
ASPM	4.44376	2.8909	4.60136	4.47832	3.83706	3.49076	4.73703	4.38511	3.57313	3.02686	3.7858	5.22714	5.57548	2.52447	3.38489	3.26708	3.95936	3.03073	3.17506	4.60925	2.86492	3.08114	3.40086	3.37477	6.50087	5.93164	3.3444	6.56135	4.29175	3.63719	4.43963	4.24384	4.55285	2.72013	4.95848	5.17904	2.07091	1.48363	2.86452	2.08226	5.00375	4.49396	4.82156	4.77902	2.71766	5.59005	4.19725	4.30163	2.3291
ASPN	11.8003	8.23721	12.0653	10.2745	11.5491	10.9869	12.0653	9.21238	8.86732	11.1306	10.8345	11.0132	11.1197	9.3173	10.0653	11.0682	9.60888	8.26583	10.467	11.0372	10.5559	11.2962	9.86433	10.2412	12.7121	9.55005	9.0009	12.654	10.4993	12.6177	11.4369	10.8518	10.0765	10.0257	11.2734	11.2699	8.68178	8.8997	10.9261	10.0856	11.8098	10.7362	10.0629	8.71029	10.8345	8.80441	9.92139	10.9146	11.6762
ASPSCR1	5.73957	6.43909	4.77662	5.2901	6.05764	5.65974	5.17359	5.76748	4.3388	6.06566	5.49102	5.47706	4.83314	6.6149	5.06266	5.92291	5.6938	6.00776	5.71435	4.29803	6.43201	6.35455	6.69726	5.88179	3.81062	5.31944	5.22425	5.884	3.64456	5.30921	6.41255	5.93337	6.0369	5.66076	5.69284	5.98093	4.99562	4.86405	4.42578	6.54323	6.006	5.49929	5.80981	5.83419	5.01527	5.80327	5.06241	5.78844	4.85269
ASRGL1	6.65672	7.98229	6.32657	6.75062	6.84295	6.4547	5.53734	6.70346	7.1095	5.95553	6.54848	7.00281	7.81749	7.15282	6.44964	6.98938	6.55853	7.01602	7.71309	7.51919	8.26577	6.35324	6.92424	7.14143	5.30101	7.67424	6.7746	7.21971	6.97529	5.41238	7.19046	5.7887	5.92636	6.95087	6.28208	6.02255	7.10543	6.49581	7.03705	6.92296	7.46873	7.27912	6.24455	6.47349	7.18749	7.1494	7.16952	7.62526	5.75145
ASS1	9.65961	9.06976	9.34325	9.52984	10.061	10.3341	9.50048	10.802	10.2254	9.23309	10.2024	10.2289	10.1403	10.7505	9.36667	9.68292	10.377	10.6459	10.7399	10.5213	10.5203	10.4351	10.7087	10.2035	9.67382	9.34075	9.92594	9.11881	9.36187	9.10927	10.0822	9.45076	9.85335	9.6168	8.1889	9.71204	10.7413	9.39887	9.47679	10.776	9.67199	9.55457	9.48875	10.1261	10.0022	10.2698	10.3365	10.1445	10.3885
ASTE1	6.87538	6.01354	6.99498	7.6479	6.15824	7.13979	7.08139	6.25332	6.32366	5.06058	6.23666	6.68026	6.56141	6.93212	7.20417	5.30586	7.27324	6.47051	5.81535	6.2698	5.18693	5.30242	6.23202	5.66258	7.30929	7.02891	7.56584	7.20406	7.21209	7.01408	6.63174	6.63255	7.17869	6.06885	6.43932	6.16461	6.29697	5.32714	5.09893	6.23929	7.10651	6.75196	6.52299	6.21513	6.8015	6.93928	6.3936	6.78374	7.38691
ASTN1	4.74495	1.68285	2.25747	4.06987	2.76821	3.13833	3.33639	4.39919	4.38038	3.96606	4.2968	3.94795	4.10947	3.33033	5.02022	2.68917	4.40164	3.56095	4.06195	3.28559	3.6398	4.96023	3.317	4.726	2.6243	4.43389	3.6525	2.9897	2.23316	3.10251	2.51047	4.48096	2.89242	4.55673	2.06389	4.48484	3.84911	2.42272	3.82483	3.58475	4.83534	3.96013	3.70707	2.02247	4.41944	2.73079	4.39511	2.24798	4.18278
ASTN2	4.41538	4.61143	4.15729	5.0367	5.21138	4.55789	5.1766	5.46693	4.89115	4.77689	3.81636	4.76354	5.77121	5.00426	5.6798	5.34155	5.26363	3.91211	3.59347	4.47803	4.86991	3.2758	4.84898	5.19711	4.98739	5.15645	4.66667	4.5495	5.59932	4.5318	4.49734	5.39877	5.52162	5.0579	4.51779	4.53268	4.50068	4.08625	5.51038	4.08879	4.52573	4.26003	4.89833	3.84513	5.0792	4.40102	5.53238	6.06709	5.11707
ASUN	8.14293	7.78701	8.37344	8.20251	7.87565	7.74203	8.40023	7.59842	7.43984	7.91036	8.03785	7.65693	7.91464	7.01805	8.33083	7.66481	7.75566	7.9764	7.33598	7.94705	8.57374	8.0444	7.58132	7.75566	7.96537	7.63241	7.6323	8.09781	8.20634	8.23986	7.45248	7.87485	7.32569	6.70197	8.29293	7.67415	7.93947	8.66736	8.77871	8.05958	7.69501	7.50829	7.28349	7.32885	7.29143	7.94301	7.39144	7.92709	7.75036
ASXL1	7.98762	8.37792	7.7207	7.63101	8.29766	8.31537	7.6255	7.52579	8.11296	7.70883	7.72903	7.78209	7.51749	8.19185	7.96589	8.09471	7.81503	7.82379	8.32804	7.84528	8.32775	8.01872	8.06578	8.03936	8.09108	7.63518	7.94131	7.61818	7.45157	7.48001	8.02639	7.50219	7.88968	7.96646	8.12951	8.0142	7.83854	8.4041	8.13195	7.90596	7.95246	8.02398	8.11104	8.08905	7.75231	7.79541	8.16848	7.57955	7.74213
ASXL2	8.35738	7.5526	8.67436	8.43553	8.14186	7.7041	8.4199	8.68991	8.38258	8.58081	8.70932	8.54921	8.45017	7.97713	8.50337	8.05223	8.74117	8.47988	8.25851	8.31857	7.67127	7.59125	7.85485	8.13705	8.50783	8.43769	8.18982	9.12828	9.01876	9.0246	8.61152	8.42711	8.60111	8.30099	8.60903	8.71144	8.31714	8.46014	8.40196	7.8654	8.48092	8.34466	8.15321	8.56619	8.38402	8.66295	8.65355	7.56144	8.18229
ASXL3	3.7341	4.67457	3.25048	3.83345	3.27726	3.57652	3.03019	3.60867	3.75248	3.62922	3.26702	4.69249	3.38384	4.14967	3.17632	3.25302	5.0575	3.25456	3.1598	3.36505	2.65754	3.82546	4.33009	3.22997	5.52442	4.73908	3.44239	5.46805	3.23782	3.66435	3.11941	2.96682	3.97214	2.76089	2.82852	2.67321	3.35076	2.91411	4.32288	2.59905	3.04568	4.80008	5.00667	4.66843	3.50607	3.48886	3.29815	3.61639	4.32506
ATAD2	5.60002	6.12815	5.59893	5.85919	4.93276	4.99421	5.65483	5.46296	5.35518	3.77654	4.89482	5.34631	5.84867	3.85434	4.86108	6.37625	5.47655	5.67233	4.5963	5.25992	4.05994	3.79298	5.7901	4.69725	6.07798	6.15249	4.07005	6.18137	6.048	4.66773	4.57121	4.13882	6.05204	5.55319	5.50971	4.85454	5.10542	3.00891	5.07863	5.50042	5.45505	4.56898	5.23104	5.98413	5.4309	6.01526	5.56781	5.72776	4.39749
ATAD2B	6.78992	6.86026	6.614	6.75967	6.46873	7.10599	6.7287	5.55174	6.39951	5.79535	6.22366	6.03411	6.33342	5.97149	5.60374	6.23081	6.85908	6.56716	6.33263	6.47119	6.04198	6.34368	6.82814	6.79728	6.80429	6.66476	5.99715	5.91029	6.95375	6.6058	6.56173	6.54291	6.6576	6.29204	6.6265	6.39826	6.45534	6.69795	6.92713	6.84344	6.28266	6.08918	6.47977	5.97584	6.76482	7.02777	6.59104	6.09159	5.7058
ATAD3A	6.30535	7.10025	6.45602	6.2635	7.05252	6.06811	6.48528	6.52122	5.71118	6.47806	5.82159	5.23173	6.18532	6.22808	6.54867	6.53671	6.61249	7.276	6.20115	4.40113	6.75118	6.25594	6.38753	7.24165	5.76452	6.10055	6.62981	6.50221	5.93622	6.01243	5.61813	5.54054	6.83379	6.66263	6.83449	6.35114	5.83766	6.74853	7.6261	6.88493	6.60079	6.38339	6.2349	6.03378	5.69238	6.3645	4.67796	6.24214	6.16704
ATAD5	5.17574	5.68228	5.39024	5.50234	5.29458	5.53933	5.36143	4.73412	5.52015	4.25859	6.15696	3.70955	5.45055	5.56134	5.32408	5.16637	3.81997	4.90531	5.19364	5.69894	5.51275	5.07579	5.42292	5.79782	4.64123	6.19807	5.9625	4.97846	5.27584	5.92392	3.88783	5.08458	5.71561	5.80871	5.34141	3.72536	4.67316	5.09692	5.87055	4.87724	5.65086	4.1275	6.30307	5.48063	5.79613	5.57147	4.82003	5.625	6.01448
ATAT1	6.52873	6.78519	7.25399	6.88784	6.44267	6.91305	6.87406	6.45764	6.96971	6.93309	6.33044	6.6449	6.02734	6.67219	6.62022	6.63534	6.72721	6.48612	6.81512	6.74928	6.99897	7.10659	6.548	7.15366	6.95895	6.72299	6.60849	6.895	6.6802	5.35578	6.88488	6.69474	6.72544	7.28053	7.61681	6.74318	6.89058	7.15157	7.15543	6.29206	6.35723	6.7931	6.2324	6.59839	6.65875	6.89671	6.93449	6.50931	6.42828
ATF1	8.50115	8.36115	8.46467	8.72851	8.24524	8.62804	8.65246	7.25751	8.14884	8.6458	8.12848	7.61118	7.92541	7.09206	8.99203	8.61466	8.15634	8.25376	8.14291	8.94932	7.83046	6.73809	8.58128	8.00976	7.73334	7.88061	8.96105	8.03525	8.44106	8.26132	7.91776	7.90772	8.03618	7.81012	8.69933	7.89678	8.36236	9.13976	9.03584	8.13154	7.12055	7.95553	7.778	7.3774	7.80916	7.99599	8.22465	8.43633	8.40829
ATF2	7.63511	7.71154	7.74461	7.98807	7.33004	8.06908	7.9118	6.80742	7.40733	7.53757	7.58842	7.45097	7.7602	6.83541	8.54011	7.88043	7.51618	7.28552	7.34333	7.81283	7.54407	7.12415	7.45056	7.01169	7.19895	7.56668	7.23966	7.79252	7.9071	7.50587	7.73945	7.44293	7.57755	6.87122	7.77484	7.38445	8.07698	7.5925	8.11495	7.85269	7.41759	7.32595	7.2603	6.96475	7.64567	7.48441	7.21627	7.3983	7.71537
ATF3	9.84964	9.98527	6.8313	7.03348	9.72175	11.2986	6.86387	5.90855	8.94798	8.25435	7.56403	6.262	5.59428	8.69254	8.61262	9.13334	9.32993	9.27617	10.8281	10.4285	9.80265	9.92216	8.73494	9.421	7.66673	6.87171	6.34189	8.60591	5.94142	6.68871	6.27724	6.3731	6.21913	6.20611	9.21342	7.85739	7.43365	8.79476	9.90677	7.81535	6.28308	10.3893	10.5711	11.1187	7.39843	6.93257	7.06641	7.48045	7.03423
ATF4	11.5509	11.9673	11.1547	11.2406	11.5448	11.7546	10.6686	10.7893	10.6909	11.6252	10.7028	11.0689	10.9103	11.4865	11.5649	11.8756	11.2804	11.5599	11.5532	11.3502	11.2082	11.9892	11.1764	11.9013	11.4992	10.6352	10.9441	10.9331	10.438	11.0726	10.6379	10.4935	10.9633	11.2324	11.3071	11.2319	10.9346	12.2335	11.2482	11.8809	11.3374	11.4106	11.379	11.2442	11.5833	10.9898	10.6107	11.37	11.467
ATF5	5.87844	7.16076	6.00327	5.47282	5.87844	5.72424	5.47463	6.51765	5.9179	5.94355	5.62958	5.8422	6.37419	6.1088	5.2562	5.41895	6.13902	7.2567	6.42704	5.95268	6.30169	6.4587	5.80041	6.59478	5.72571	5.90379	5.4987	5.86195	5.95321	5.75947	6.38326	6.03947	5.72517	5.98098	5.49818	6.09089	5.79122	6.57408	6.26719	6.79763	6.24463	6.2102	6.10267	6.41457	5.97576	6.32031	6.11101	5.97153	5.41842
ATF6	7.77356	8.30106	8.21508	7.55825	7.45289	7.46735	7.94981	7.83136	7.62168	6.61829	7.9671	7.5989	7.49366	7.07399	7.94743	8.05254	7.78108	8.15623	7.90512	7.53317	7.92435	7.92974	7.79129	7.76317	7.9807	6.763	7.6113	7.2553	7.8722	7.6766	5.84663	7.80497	7.54571	6.92818	7.31728	7.9711	7.25807	8.52894	8.12316	7.8628	8.3188	7.55847	7.3499	7.93881	7.49146	7.92856	7.35396	7.44485	7.19549
ATF6B	5.56649	5.94297	5.49833	5.41697	5.4656	6.14082	5.50641	6.40007	6.5525	7.0384	6.4543	5.89297	6.07124	6.21501	6.57586	6.11326	7.19668	6.59103	5.63988	5.86942	5.88882	6.2838	6.5359	5.50984	5.75977	6.01065	6.31683	5.22691	6.1641	5.31241	5.63645	5.76446	6.03555	6.2203	6.13368	6.11224	6.3647	6.29603	6.42161	5.71899	5.74746	6.49655	6.46235	6.60971	5.56377	5.39024	5.33754	5.90098	5.99219
ATF7	5.94206	6.26321	6.11002	5.5559	5.60822	6.22012	5.89851	5.61343	5.63906	6.5265	5.72889	5.48003	5.64479	6.43964	5.67553	5.1625	6.21512	5.63584	5.97897	5.99977	6.24973	4.60127	5.91402	6.55016	6.01314	6.51096	5.48097	5.43252	5.99503	6.11093	6.10085	6.17147	5.90642	6.26289	5.81069	5.91697	5.84942	6.37486	5.67364	6.05816	5.85623	5.13695	6.21289	6.60706	5.9506	5.936	6.06882	6.29675	4.61063
ATF7IP	7.37634	7.63571	7.31675	7.67534	7.22624	8.02462	7.47677	7.62017	8.00216	7.83445	8.10972	7.49897	8.28851	6.98528	7.63144	7.65044	7.80082	7.61222	7.12212	7.5102	7.0322	6.86077	7.58465	7.42653	7.8542	7.92816	8.36101	8.18143	7.89078	7.15642	6.89308	7.73079	7.69835	7.84615	7.6669	7.49354	7.02243	7.09346	7.19562	7.43108	7.50713	8.23575	8.35269	8.27145	7.66977	7.73367	7.38605	7.71786	7.5373
ATF7IP2	6.60901	5.54973	6.61434	6.24881	6.82691	5.93637	6.32692	5.78904	6.2934	4.40502	6.13908	5.7866	6.70948	6.21294	7.00077	6.68574	6.10788	5.87831	5.26176	6.28943	5.86595	5.83244	5.00611	6.37763	7.08155	5.03958	5.28563	6.70315	7.4167	6.42001	6.01459	6.5278	4.88844	6.60603	6.62143	5.02559	5.8529	4.99653	7.19238	6.26536	5.84809	6.38279	7.0022	6.22629	6.23658	5.89926	6.22455	6.54106	5.83415
ATG10	5.83358	5.77308	5.89642	5.95577	5.87016	5.92654	6.23847	5.29174	5.04542	4.99942	5.47719	5.22628	5.97429	5.84665	5.78578	5.83323	4.40459	5.61034	6.31584	6.20383	5.86118	6.18386	5.36719	5.35958	5.97471	5.52453	5.47633	4.92201	5.76477	6.27454	5.68943	5.53269	5.81669	6.04772	6.02636	5.45489	5.19908	6.26604	5.66166	5.20664	5.9915	5.07175	4.94334	5.77772	5.70757	4.90687	6.11813	6.28307	5.54243
ATG101	7.72102	7.74432	7.79339	7.9777	8.31944	7.6239	7.89847	8.09641	6.94994	6.84972	7.59688	7.36282	7.17944	8.17061	7.49796	8.21598	7.34719	7.32028	7.84594	6.86585	7.79743	8.72822	7.54309	7.77723	7.78429	8.019	7.85452	7.68538	7.15483	7.13133	7.68224	8.02563	7.63825	7.18263	7.66525	7.37946	7.3495	8.56748	7.64716	8.14831	7.58895	7.71885	7.46132	8.27369	7.35253	7.36667	7.19667	8.00236	7.58027
ATG12	8.20914	8.33316	8.11886	8.18722	8.17366	8.56751	8.47304	7.75527	7.86396	7.26331	8.2923	7.6503	7.99411	7.28458	8.706	8.31946	7.94692	8.08437	8.33934	8.79682	7.87455	7.83785	8.15475	7.77844	8.08796	7.88996	7.83502	7.88996	8.14817	7.88346	7.32654	7.68631	7.38977	7.28478	7.83604	7.689	8.07839	8.0207	8.13864	8.74526	8.28519	7.64504	8.07335	8.09781	7.55781	7.80747	8.15082	7.90055	7.72254
ATG13	7.56121	8.06814	7.47986	7.62181	7.59913	7.64819	7.58598	8.14901	8.1235	7.45031	7.9897	7.96521	7.84735	8.30057	7.55618	7.68171	8.04063	7.50284	8.16262	7.80672	8.17737	8.22906	7.52463	7.97232	7.66284	7.89612	7.9109	7.40554	7.46091	7.83756	7.98228	7.6769	7.95101	8.19654	7.48828	8.06656	8.06022	7.68425	7.81608	7.92487	8.02044	8.01033	7.92061	8.00985	7.58094	7.78656	7.99504	7.73578	7.97276
ATG14	7.95446	7.9222	7.80391	8.0059	7.60627	8.37486	7.82901	7.47142	8.27436	8.66171	8.16288	8.15295	8.32492	7.57702	7.49714	8.07143	8.00136	7.9914	8.39204	8.89853	7.36731	7.99502	8.32858	7.8447	8.11218	7.84548	7.49138	8.03347	7.9931	8.0727	7.90988	8.02849	7.98783	7.76692	7.83637	8.42329	8.39982	7.50025	7.43479	8.28172	8.49571	8.12875	8.30785	8.27675	7.7441	8.32285	7.80148	7.7882	8.17629
ATG16L1	4.91331	4.2595	5.45923	4.75951	4.0559	4.62979	4.77083	4.41814	4.39175	4.56519	5.17089	4.49334	5.4235	4.73402	4.49608	4.98269	4.93191	6.37937	5.98042	4.25665	5.36088	5.79066	3.75516	4.59063	5.63333	4.38779	3.29466	5.18723	5.37586	3.68665	4.31938	3.02324	3.79388	4.66474	5.37928	5.65486	5.20722	5.39461	4.02785	3.8269	5.06316	5.41195	5.45055	5.40961	3.02915	4.17712	4.11157	5.36973	4.55271
ATG2A	7.69415	8.72198	7.19653	7.20241	7.99001	7.4814	6.97499	7.54326	7.50665	8.15986	7.53594	7.70508	7.46453	8.00941	7.48402	8.46464	8.2267	8.04046	8.01759	7.44284	7.16516	7.80833	8.35874	7.63864	7.66819	6.89736	7.56731	7.64023	7.46608	7.67078	7.98989	7.19523	7.66423	7.08998	7.1756	7.8092	7.30489	8.52466	7.63534	8.14928	7.52634	7.40011	7.65408	7.60121	7.95132	7.46014	7.60402	8.08147	8.08632
ATG2B	6.88512	6.60637	6.99306	7.03608	6.15961	6.748	6.79987	6.65884	6.93185	7.94611	6.77976	6.95206	6.73836	7.07406	7.28193	6.89931	7.59793	6.31994	6.77063	7.00297	6.72062	6.1268	6.37264	6.79216	7.26123	6.86664	7.2606	6.75633	6.9248	7.13161	6.86236	6.52266	6.62355	6.60438	7.44124	6.64511	7.31624	6.78417	7.10153	6.22622	6.60043	6.46367	5.99231	7.03757	7.14114	6.89582	6.89046	6.15725	7.29956
ATG3	8.6782	8.66743	8.91052	8.79738	8.63783	8.32691	8.79012	8.5501	8.41307	7.71396	8.72397	8.56566	8.54274	7.90943	9.17285	8.57585	8.11629	8.49196	8.34136	8.68994	8.6731	7.96682	8.42026	8.26712	8.1392	8.57876	9.33115	8.27334	8.78238	8.67636	8.30674	8.56556	8.0391	7.9657	8.50177	8.47325	8.24475	9.0191	9.12724	8.59014	7.79962	8.3915	8.22591	8.20483	8.14407	8.23879	8.47877	8.68971	8.42951
ATG4A	7.45302	7.48113	7.73635	7.33175	7.16781	7.32684	7.61507	7.73137	7.38286	8.27691	7.74597	7.98332	7.3858	7.10362	7.73421	7.5111	7.31872	7.45854	7.43946	7.65026	7.59629	7.16633	7.40516	8.04971	7.45479	7.91069	7.06879	7.5342	7.41226	7.20194	7.99972	7.27438	8.00466	8.23465	8.17671	7.57241	7.30236	7.05278	7.00681	7.54539	7.60061	7.52557	7.63491	7.74855	7.27377	7.57145	7.6589	7.96713	7.50543
ATG4B	7.45747	7.8363	7.24056	7.16	7.72188	7.55701	7.09982	7.24033	7.17757	6.86645	7.15721	6.88997	7.54515	7.42034	6.96329	7.83768	7.11234	7.33887	7.3112	6.54436	7.24437	7.80136	7.72902	7.13059	7.44329	7.6085	7.69019	7.16227	7.39114	7.20928	7.16519	7.15295	7.34789	6.92462	7.70645	7.65926	7.06008	7.87346	7.33152	6.95301	7.16742	7.20453	7.73462	7.4742	7.34754	7.22987	7.22299	7.30157	6.85448
ATG5	8.08896	7.7579	7.9993	8.09635	7.86482	8.01332	8.18724	7.68487	7.79956	7.57002	7.81608	7.62887	7.64682	7.04349	8.11814	7.96584	7.80089	7.51528	7.66061	7.99872	8.03279	7.00929	7.5407	7.89225	7.53514	7.91202	8.02929	7.8208	7.91488	7.98439	7.73036	7.87002	7.55367	7.64548	7.41538	7.52299	7.47444	7.82587	7.8972	8.21399	7.60755	7.63117	7.85936	7.7675	7.60448	7.78849	7.92036	8.24359	8.00013
ATG7	7.09398	6.57325	7.43698	7.21796	7.03688	6.71592	7.27467	7.78108	7.13768	6.03472	7.25469	7.0707	7.37727	7.44455	7.24193	6.71186	6.75008	6.83434	6.99308	6.6901	6.36614	6.75926	7.29916	7.14762	7.35283	7.5127	7.94498	7.13445	7.49404	7.12142	7.20435	7.99001	7.19915	6.87407	7.01244	7.48137	6.51701	7.09404	6.78037	7.00055	7.3773	7.15935	7.45144	7.44293	7.17269	7.12141	6.9511	6.63995	6.45835
ATG9A	7.1907	7.71646	7.25474	7.00824	7.23934	6.61102	7.38688	7.4478	6.90589	8.71958	7.28917	7.85885	7.33432	7.91892	7.41433	7.64251	7.32115	7.36965	7.57819	6.95253	7.77281	7.2312	7.86995	7.69723	7.59803	7.15472	6.74745	7.32531	6.98851	6.75757	7.90134	7.68809	7.73638	7.89279	7.46245	7.69557	7.44535	6.82409	7.34163	7.53283	7.93796	7.31547	7.72711	7.49511	7.75699	7.08657	7.56812	6.93575	7.28093
ATHL1	5.97759	6.8296	5.28134	5.59208	5.6344	6.46657	6.1215	4.6769	6.08911	5.62131	5.58034	5.59576	5.80094	5.44595	5.75498	6.00216	6.31576	6.4893	5.90286	5.86777	5.65784	6.89309	6.39562	5.98749	4.00426	3.79321	5.60186	4.45972	6.01915	6.28282	6.46014	6.13447	5.94039	5.92473	7.52404	5.56584	5.98883	6.78336	4.4678	5.625	5.6083	5.99126	5.12249	6.68925	5.549	5.53788	5.62226	5.13458	5.64357
ATIC	8.86359	9.14479	9.07593	8.82093	8.70865	8.2304	9.29082	9.27391	8.67752	9.47296	9.05435	8.7566	9.12207	9.47875	9.10317	8.54542	8.87332	9.50206	8.90098	8.66702	9.61578	8.63977	9.07061	9.44716	8.87465	8.87662	8.25131	8.8319	9.1322	8.78288	9.16115	9.07433	9.20765	8.85704	8.18873	8.68678	8.53961	9.21363	9.14709	9.06415	9.00354	8.66098	8.95218	8.75775	9.1851	9.46326	9.04477	9.21625	8.91679
ATM	7.29939	6.87763	7.54658	7.36135	7.23897	7.3916	7.5726	6.83785	7.59585	6.25265	7.39095	6.73031	7.65613	6.72226	7.07497	6.87067	7.62733	6.99056	6.76885	6.75314	6.32324	6.44205	6.8038	7.03794	7.38536	8.05789	7.56804	7.51536	7.52985	7.4079	7.08582	7.68464	7.54671	7.44919	7.42665	7.35955	7.1305	6.28549	6.54302	6.94987	7.07892	7.54422	7.90054	7.3478	7.52666	7.67702	7.66821	6.90391	6.90632
ATMIN	8.07039	7.88274	8.19372	8.17307	8.00792	7.7751	7.90832	8.33385	8.38528	7.90888	8.24752	8.22936	8.0239	7.71864	8.15688	8.24981	8.21008	8.13535	8.03631	8.18798	7.32093	7.77248	7.98747	7.76666	8.21047	8.11578	7.95565	8.27745	8.32589	8.15077	8.09318	8.13134	7.92502	7.93026	8.28885	8.20145	8.30439	7.92671	7.9556	8.15804	8.19256	7.86826	7.9703	7.79338	8.17278	8.20504	8.37837	8.06981	8.2087
ATN1	5.66887	6.89601	5.89042	5.65157	6.22239	6.36454	5.80726	6.48001	6.63756	6.59123	6.97185	6.36432	6.68348	7.38756	6.73848	6.53176	6.70441	7.15184	6.88239	6.2755	6.67938	7.55952	6.64422	6.52936	5.6493	5.95475	6.65669	6.39857	6.2882	6.44188	6.28783	5.72338	6.07344	6.19415	6.57311	5.93276	6.13059	6.47964	6.47091	7.0274	7.14073	6.94608	6.89439	7.30348	6.23513	6.37539	6.66353	5.81611	5.70453
ATOH1	3.67392	0.9084	3.92715	2.99685	3.31945	2.97666	2.41568	3.58886	3.95364	3.54943	3.18464	3.888	3.46554	3.72601	3.03938	2.18043	2.73318	2.77388	3.71425	4.36432	3.52896	5.28438	2.75547	2.99329	4.15229	2.82849	2.4679	4.15299	3.08543	2.43109	3.51934	3.93269	2.74085	2.75391	2.82883	3.1495	2.26045	4.26758	3.12566	2.71315	3.39359	2.45421	2.28198	4.16464	2.27152	3.3362	1.80189	3.52399	4.00553
ATOX1	8.3686	7.84405	8.78526	8.80388	8.80924	8.20503	8.99719	8.99503	8.58018	7.22876	8.33891	8.56824	8.79763	9.18866	8.56319	8.25686	7.86532	8.63194	7.4728	7.73066	7.67422	8.41508	8.63826	8.5376	8.90702	8.88556	8.97461	8.70196	8.6058	8.58639	8.74213	9.34356	8.94575	8.79314	9.22385	8.52226	8.53319	7.50074	7.81929	8.17934	9.13924	8.5049	8.20717	8.97702	8.56257	9.09834	8.02393	8.50238	8.52582
ATP10A	5.96617	5.99586	7.00666	5.84579	6.06411	5.33719	6.23515	5.81403	5.27366	6.35713	5.14571	5.81103	5.24722	5.06945	6.12959	5.98762	5.83542	5.19421	6.20231	6.30834	5.62027	6.17168	5.63199	6.94887	6.39716	4.77041	5.59546	5.67656	6.01316	5.61734	4.31575	5.6756	5.87899	5.98851	6.08883	5.78676	5.83305	5.25733	6.06783	6.35799	6.60994	5.54322	4.8971	6.02095	4.18919	5.65427	5.44789	6.01807	5.64859
ATP10B	5.68342	5.62799	5.86445	5.48231	5.60465	5.40195	5.54737	6.10393	6.44911	5.89504	5.85322	5.7539	5.17997	6.63116	5.01453	5.73292	5.47331	5.52563	5.74844	6.03855	5.80569	6.41574	5.56659	6.30056	6.11747	5.92173	5.34897	5.45302	5.98824	6.0501	5.76713	5.6133	5.87785	6.68607	5.71389	5.8573	6.21271	6.11159	6.49428	5.87165	5.69965	5.57069	4.98253	5.6512	6.34715	6.00918	5.16425	5.51511	5.99412
ATP10D	8.32588	8.25005	8.24287	8.61473	8.12783	8.35494	8.18351	8.35902	8.54451	6.57705	8.1845	7.84437	8.33057	7.55515	8.16521	8.11589	8.48826	7.56872	7.99137	8.71022	7.02925	7.5383	8.17121	7.86227	7.86411	8.26849	8.1537	8.37457	8.66875	7.72773	8.34371	8.4184	8.27275	8.28907	8.58304	8.29673	8.59003	7.2656	8.03264	8.32116	7.78198	8.20961	8.26878	7.9122	8.27566	8.46173	8.21778	7.6194	7.89961
ATP11A	5.96407	5.69269	6.23202	5.81876	5.82333	5.1453	5.92541	6.54257	5.5987	6.09263	6.35845	6.07556	6.12915	5.28269	6.37298	5.66479	5.49578	6.11006	6.22625	5.47483	5.16594	6.07838	5.56093	5.71251	5.4524	5.80171	6.5865	6.18466	6.25577	6.3338	4.86938	6.29865	5.95445	5.70217	6.03426	5.87668	5.79353	6.35297	5.46972	5.99522	6.0187	6.18396	6.23593	6.4425	5.83088	6.47985	5.55143	5.07977	5.63279
ATP11B	7.39124	7.15338	7.3709	7.23563	7.1092	7.16862	7.42956	7.58209	7.55687	8.48461	7.40023	7.19648	7.05162	6.64422	8.24718	7.64199	6.8727	7.51731	7.30449	7.52795	7.00993	7.11891	7.21435	6.60846	7.67385	6.99205	7.87924	7.11846	7.25303	7.11756	7.93944	7.78842	7.18235	7.18541	7.83874	7.41857	7.98997	8.08051	7.52283	7.22248	7.76427	6.68979	6.70668	7.18741	7.27154	7.74464	7.50186	7.16085	7.42625
ATP12A	5.21482	4.88937	5.48022	5.17186	4.01868	3.71365	5.38968	5.46488	6.5938	6.15221	3.5	5.43568	5.21137	5.65037	4.98581	5.6227	6.24905	3.92729	5.71143	5.96469	5.63327	6.23343	5.48317	5.498	4.14024	4.51057	4.99133	4.32161	4.65252	5.26624	4.99236	5.42843	5.12759	5.31777	4.79533	5.08488	4.29705	5.84502	5.05269	3.95069	5.0578	4.92587	4.55272	5.627	5.17427	6.03111	5.22416	3.7846	5.74023
ATP13A1	7.32555	7.67582	7.54638	7.20078	7.98381	7.08112	7.2193	8.26927	7.74312	6.92693	7.506	7.70208	7.75808	8.29355	7.07639	7.634	7.55846	7.73911	7.58218	6.57178	7.33937	7.76085	7.94087	7.41327	7.64442	7.75558	7.76112	7.80652	7.63697	7.93481	8.01315	7.97836	7.71946	7.10466	7.73498	7.45489	7.22979	8.1921	8.12835	7.5396	7.96684	7.77451	7.30403	7.69064	7.77451	7.65334	7.71045	7.25151	7.00569
ATP13A2	4.80832	4.16107	5.10144	4.66699	5.7935	3.50303	4.81586	6.02939	4.71996	5.18578	4.70889	5.2878	5.89967	6.46218	3.67142	4.47485	3.93072	4.60365	5.0343	4.37722	4.35872	5.02481	4.68722	4.78753	5.57762	5.60399	4.93976	5.45553	5.27921	4.61055	6.91236	5.48083	6.83376	4.87052	4.97487	4.93894	4.25902	2.00333	4.10399	5.51923	5.85059	5.88997	5.67463	5.91217	4.96254	5.46455	5.68934	5.33262	4.82061
ATP13A3	7.78288	8.15157	8.06608	7.50528	7.83811	7.32374	7.19595	7.04473	6.65655	7.25385	7.12119	7.50853	7.84225	5.99041	8.12922	7.83643	6.21228	7.62264	8.12473	7.89197	8.52201	8.47374	6.60279	6.69809	6.7631	7.44836	6.76768	6.98678	7.36909	6.97504	7.34711	7.42635	6.94025	6.96145	8.09558	7.47581	7.89096	9.39204	8.41152	7.45451	7.20437	6.51491	6.52841	7.54041	7.46922	7.20017	6.83551	6.72754	6.62294
ATP1A1	9.91475	10.9164	10.0693	9.79353	10.1156	9.31129	9.92544	10.0511	9.78328	8.57149	9.71182	9.50858	10.031	10.1639	10.7928	10.6526	10.2222	10.7824	9.87062	8.98556	9.8312	9.71717	10.2511	10.5413	9.41165	9.40407	10.0203	9.4959	9.4997	9.30857	9.74562	9.30857	9.42302	9.79779	9.94931	9.83761	9.28231	10.5579	10.3416	10.702	9.934	9.58707	9.58261	9.89477	10.2065	9.90291	9.7154	9.49144	9.28132
ATP1A2	5.60096	6.84926	4.73133	4.91232	5.4093	5.55365	5.40371	5.25299	6.6494	11.3756	7.03749	9.58208	6.87703	7.95725	6.73128	7.69154	8.71438	7.49912	6.1928	7.45983	6.15379	7.3344	7.51524	7.87922	4.75165	4.31094	7.66334	5.74416	6.01388	6.02911	6.14067	6.83771	6.12654	6.55596	5.10244	5.29569	10.5311	5.06585	7.25213	8.2607	6.81258	6.15922	5.82569	5.04262	8.475	5.56914	7.00325	6.60632	8.78976
ATP1A3	4.67419	4.33287	3.68684	3.01445	4.88341	3.38122	4.5568	4.08773	4.50043	5.95146	3.86563	3.9566	4.3655	4.39196	4.07532	5.42818	4.52125	5.11576	4.53356	4.61229	4.66604	3.20366	3.12012	5.11433	4.48326	4.35174	4.69555	4.75037	2.46518	5.11176	2.96803	3.48075	4.62845	4.62459	3.34626	4.36969	5.00637	4.64423	5.06806	4.80571	3.7154	3.72559	3.58513	4.43939	4.95669	2.25707	3.15126	4.22679	3.09838
ATP1B1	8.5737	7.25853	8.68727	9.10105	8.89947	8.04264	8.34573	8.80393	9.57709	11.8949	8.8272	9.88893	9.09397	8.53149	7.55281	8.17842	8.80577	9.48606	8.4846	10.0248	7.28091	8.57015	9.41299	8.53437	10.2065	9.66637	9.92229	9.37885	9.91172	7.75976	8.3573	9.82797	8.74519	8.82303	9.01571	9.58129	8.93283	7.42007	7.22739	8.87593	9.5177	8.6664	9.13425	8.54405	9.50871	9.76261	8.51098	9.16141	9.03033
ATP1B2	5.97707	5.34173	5.48393	5.58402	5.54374	6.07099	5.07573	6.35154	7.26906	5.81651	5.99248	5.5191	6.71175	7.42331	5.53263	5.06367	6.14315	5.88753	4.8792	6.40335	6.08856	6.60814	6.0167	5.86246	6.20946	6.5977	5.35948	6.33966	6.68488	5.682	6.1784	6.05742	6.49426	6.764	6.14085	6.15567	5.63875	5.7266	5.10377	5.58616	7.14355	6.77001	6.66423	7.0495	5.9035	5.98525	6.43434	4.81262	6.01511
ATP1B3	10.6305	10.7692	10.9918	10.1533	10.802	9.48961	10.7053	11.1126	10.4848	9.52815	10.6516	10.6462	10.9599	10.546	11.0588	10.5583	10.4277	11.389	10.4545	10.1241	10.6733	10.5038	10.0175	11.0407	11.0696	10.5626	10.9121	10.612	10.7215	10.8149	10.0325	9.93658	10.7998	9.89493	11.353	10.7194	10.2526	11.3997	11.3022	10.336	10.7797	10.2696	10.2987	10.9559	10.6972	10.3375	10.3164	10.2378	9.7552
ATP1B4	4.20252	3.62566	3.40295	3.08319	3.62566	3.17051	3.77881	3.64541	3.79443	9.36074	3.26883	6.08193	2.97514	3.74539	2.97342	5.03512	2.11359	3.76944	3.19748	4.55874	5.10426	5.40129	5.32351	4.80716	3.96597	2.6917	3.80935	4.01687	3.93236	3.52769	5.5896	4.89899	3.46188	4.84663	4.81838	3.59781	4.22647	5.72484	2.62571	2.24372	4.70568	2.18402	4.0742	6.16796	4.65343	5.05827	5.21658	2.99102	4.60831
ATP2A1	4.49399	4.71614	4.02876	4.31039	3.66328	4.31345	4.67823	4.52204	3.99228	10.7435	4.51954	9.28532	4.20538	5.8578	5.0514	4.88169	5.29491	5.25012	5.73427	6.35713	5.21033	6.50388	5.37344	5.43169	4.54889	5.46996	5.67932	5.44517	5.19046	5.3055	2.16808	5.44461	5.12984	6.09833	5.50646	5.5921	5.10824	5.60622	5.73516	5.0361	5.05601	4.23378	3.82687	5.0776	11.0979	5.39458	4.52039	4.02556	4.09786
ATP2A2	8.88003	9.38386	8.83891	8.23959	9.33222	8.31122	8.38958	8.94879	8.49728	11.1214	8.80316	10.1463	8.75525	8.85717	9.2169	8.89353	8.68731	9.7326	9.57635	9.43795	9.65068	9.60597	8.88425	9.10241	8.5413	8.84902	8.73104	8.86427	8.60679	8.66687	9.0112	9.29816	8.88002	8.46718	9.64209	8.77985	8.76718	9.74786	10.1377	8.79795	9.47234	8.87308	8.76587	9.01331	9.65018	9.1896	8.87217	8.11682	8.16912
ATP2A3	4.59912	4.46285	4.81199	4.39223	4.70156	3.46388	4.18934	4.57214	4.59836	4.05546	4.61319	4.92196	5.35934	5.92259	4.27008	4.37427	4.11522	4.12504	4.1651	4.04427	4.4114	4.62481	5.64158	3.53555	3.86004	4.36662	5.62197	5.60438	4.20849	4.5553	5.38713	4.19955	5.34929	5.4319	5.14742	4.77351	4.14362	5.04147	4.04542	3.86332	5.37505	5.65562	4.99306	4.00879	3.75163	4.77499	4.73833	5.99771	4.32267
ATP2B1	8.49181	7.36853	8.8637	8.73653	8.05997	8.08042	8.4216	8.37165	8.40187	7.83491	8.36775	8.09864	8.24845	7.32446	7.91509	8.56494	9.08871	9.15283	8.21362	8.18643	8.17064	8.21532	8.67707	7.72937	7.90253	8.03878	7.68852	8.00075	8.33289	7.74328	7.57219	8.26069	7.89407	7.86716	8.4419	8.09761	7.86604	9.24712	8.50187	8.45365	7.88394	8.45607	8.75625	7.86918	8.35933	8.25587	7.84471	7.48329	7.26985
ATP2B2	4.31741	3.62844	3.84146	4.07627	4.7877	4.48487	3.56401	3.85213	4.32966	6.46917	3.79911	5.2945	4.00355	4.39025	3.4916	4.82009	5.11001	5.19305	3.71407	4.97483	3.25396	3.83702	4.1458	3.81193	3.58106	4.13741	4.54802	4.65156	4.7909	5.07587	5.04024	4.65745	4.73211	3.96859	3.09431	4.70582	4.20698	4.53878	2.62938	3.37617	4.86316	4.58314	4.31156	5.11292	5.74136	4.60204	4.43886	4.15846	4.20215
ATP2B3	3.15016	3.54338	3.92079	2.78981	3.23595	3.63676	3.64455	2.7856	3.31611	3.67923	3.70361	4.02595	3.67946	4.13822	3.73851	2.7477	4.32456	3.2331	3.74539	4.00675	3.19763	3.3203	3.22905	3.95937	3.7893	3.76195	3.88939	3.02378	4.0914	3.53264	3.08015	3.58105	3.31019	3.22756	2.592	3.65174	3.89697	3.17084	3.41123	3.90808	3.18023	3.81972	3.40163	3.20073	4.25368	3.63658	3.18127	3.5563	4.27165
ATP2B4	9.34027	8.14645	9.7002	9.49982	8.99275	9.21717	9.36745	9.21564	9.28499	8.78081	9.11184	9.30561	8.84676	9.19992	8.29821	8.47883	9.34425	9.08999	9.02253	8.81608	9.02076	9.17984	8.75435	9.20667	9.27286	9.0289	8.73082	9.58228	9.17263	9.34338	9.51781	9.258	9.68826	9.73573	9.07694	9.22192	9.20094	8.65613	8.95265	8.83171	9.57425	9.49918	9.58389	9.33745	9.30688	9.39859	9.37318	8.37609	9.18504
ATP2C1	7.3546	6.82895	7.56633	7.6574	7.31345	7.14844	7.7817	7.59516	7.52265	7.0646	7.56427	7.69172	7.52089	6.94532	7.61141	7.23231	7.58728	7.21598	6.84786	7.86324	7.11437	6.75925	7.2373	7.02722	7.64243	7.41584	7.47448	7.44212	7.7199	7.37936	7.18712	7.46727	7.68336	7.17277	7.3445	7.58945	7.86934	7.34705	7.85648	7.32399	7.38357	7.30813	7.57476	6.86008	7.04314	7.57321	7.20034	7.21041	7.45955
ATP2C2	4.82095	4.6864	3.81006	4.65757	4.28258	4.9945	4.57806	4.86036	4.68534	5.34259	4.97574	3.48862	4.72801	4.31464	4.94602	4.73495	5.20505	4.53781	4.6501	4.87569	5.37775	4.84292	4.59605	4.76417	4.12464	4.13435	4.99979	4.42575	4.24069	3.63176	5.19554	4.12308	4.30901	4.37031	4.23823	5.43241	4.4356	4.82428	4.57499	4.00829	4.57159	5.32743	5.56427	4.08202	4.62625	4.05415	4.57371	3.88358	4.81149
ATP4A	4.91622	2.5986	5.32145	3.97004	5.90022	4.05486	4.43048	3.21207	2.5986	4.23613	3.41335	4.76175	4.80214	3.08686	3.09874	3.9432	3.58539	5.35388	5.71383	5.21698	3.65394	2.53708	4.60157	5.47796	4.5009	3.50206	3.55748	3.28494	2.6816	2.98241	4.72339	5.05284	4.8735	5.48022	2.43325	4.85196	4.54514	5.64633	4.3633	4.02021	3.0143	5.16576	4.30456	4.35782	2.71582	4.51487	3.78343	3.84589	4.15821
ATP4B	3.07434	4.90713	3.7334	3.30062	4.2782	4.54359	4.2523	3.55422	3.21213	2.94567	3.26573	5.10176	3.39689	4.18341	3.39195	3.07704	4.01801	2.59083	4.58037	4.47339	4.41039	4.54996	4.51124	4.12657	5.03687	3.71224	4.19569	3.71205	3.64669	4.89617	4.34238	1.94444	3.64481	3.91983	4.30411	3.8943	4.17654	2.79546	4.08646	3.74083	3.56922	4.06894	3.0932	3.93301	4.8172	4.71707	3.80445	5.19406	4.54304
ATP5A1	11.25	11.0575	11.1616	11.2075	11.0888	11.1215	11.3008	11.3878	11.2824	12.1875	11.3617	11.4131	11.4087	11.2944	11.5128	11.1195	11.1541	11.3165	11.0701	10.9175	11.0527	10.7865	11.2974	11.2659	11.5423	11.5802	11.7534	11.5857	11.652	11.0593	11.4712	11.5128	11.5201	11.3676	11.4951	11.1756	11.5062	10.8258	11.1544	11.2088	11.3393	11.2708	11.3539	11.3343	11.1954	11.5125	11.4085	11.5936	11.3793
ATP5B	10.7883	11.0263	10.7438	10.6494	10.8571	10.5481	10.7356	10.9839	10.647	12.279	10.8603	11.1909	10.973	11.3068	10.6787	10.4965	10.9685	11.5175	10.9901	10.407	11.0722	10.7337	11.2088	11.4789	10.5307	10.6666	10.5491	10.987	11.0244	10.6819	11.4881	10.9685	11.5345	11.1363	10.8878	10.7863	11.1034	10.8801	10.9567	11.0289	10.61	10.7005	10.6482	10.9024	11.0113	11.0237	11.1864	11.1196	11.2632
ATP5C1	10.6335	10.3424	10.7343	10.611	10.4328	10.4829	10.8601	10.5989	10.4799	11.6256	10.5097	10.7572	10.4702	10.5711	10.117	10.6008	10.7036	10.7242	10.1123	10.5869	10.4596	10.1414	10.2678	10.8787	10.9936	11.0659	10.4863	10.9518	10.8265	11.1013	10.5955	10.6957	10.5031	10.7603	10.9227	10.5839	10.5657	10.4938	10.6122	10.8053	10.6731	10.307	10.3418	10.5789	10.4094	10.6757	10.6532	11.1363	11.0329
ATP5D	7.77251	8.13299	7.88899	7.81264	8.2769	7.6475	7.89499	8.25157	7.96431	9.7789	8.01962	8.27003	8.18872	8.55595	6.93694	8.19287	7.75852	7.95098	8.73333	7.37045	8.71606	8.25345	8.543	8.75064	8.02285	7.87198	7.3854	7.96635	7.78872	7.80055	8.71247	8.38347	8.53019	8.77018	8.17604	8.20233	7.99467	7.3965	8.00931	8.31784	8.36849	8.16405	7.76055	8.26446	8.14161	7.62242	8.54768	8.66444	8.05671
ATP5E	10.9532	10.2948	11.2757	11.3807	10.8266	10.7232	11.3914	11.2129	10.9792	11.1201	11.2072	11.1573	11.3162	10.7371	11.1894	10.5149	10.7809	10.6385	10.4649	10.7687	10.8379	10.6776	10.9058	11.1408	11.6074	11.0512	11.4254	11.2571	10.9127	11.0199	11.4816	11.3943	11.1112	11.1774	11.5707	11.4514	11.3722	11.2163	11.1774	10.5751	10.8334	10.6744	10.8435	10.7775	11.0603	10.9598	10.4806	11.2993	10.9621
ATP5F1	10.9813	10.454	11.1028	11.0697	10.6709	10.7404	11.2916	11.0109	10.8228	11.3365	10.9138	11.072	10.8461	10.6348	11.1815	10.9766	10.6864	10.8308	10.679	11.0952	10.9801	10.6168	10.8202	11.1425	10.676	11.3991	10.5754	10.8442	11.2137	11.044	10.8277	11.3947	10.7973	10.8376	11.1227	10.707	10.9427	11.1106	11.1923	10.8883	10.6197	10.483	10.5274	10.8411	10.9034	11.0742	10.8464	11.3574	11.2787
ATP5G1	8.36908	8.36249	8.7723	8.8535	8.88331	8.26135	9.20785	8.78391	8.48853	10.2625	8.63604	9.16293	8.55368	8.87668	9.50394	8.63397	8.59379	9.34558	8.1171	8.38397	9.27932	9.2986	8.53816	8.73647	8.6925	8.62794	8.32581	8.95322	9.01808	8.97186	8.91098	8.92588	8.70538	9.13695	7.91484	8.95237	8.89162	7.86632	8.77075	8.8063	8.57069	8.6238	9.1269	8.86805	9.14715	9.03389	8.53168	9.38391	9.07707
ATP5G2	8.85794	9.11172	8.82012	9.10853	9.0596	9.63318	8.90489	9.0048	8.89233	10.3924	8.83376	8.90489	9.1365	9.26558	9.94317	9.58509	9.95521	9.7496	8.67461	8.24824	8.1066	8.49316	8.88569	8.62624	9.34034	9.52167	7.70031	9.97767	9.81187	9.39526	9.12698	8.84238	9.05757	9.5335	9.49164	9.30994	9.62625	8.09498	8.73874	8.85277	9.28901	9.17831	8.98397	8.97965	8.60449	8.71766	9.27971	9.95742	9.43302
ATP5G2P1	5.04338	5.47649	4.72458	5.20885	4.9365	4.68519	5.06129	6.12525	6.01213	7.38971	5.7151	5.38989	5.78326	5.48604	5.91929	5.98665	5.47825	5.34676	5.13868	5.75987	5.51992	5.3989	5.64403	5.71732	5.34099	4.97949	3.59082	5.37445	6.48489	6.31725	5.8491	5.23115	5.19433	5.47977	5.40847	4.92023	5.59256	4.47847	4.9865	5.54873	4.71516	5.18434	4.43016	5.50607	5.21019	6.20134	6.0736	6.23168	5.71464
ATP5G3	9.89219	9.40663	10.1331	10.1413	9.95516	9.75142	10.2487	10.2064	9.99161	10.8531	10.1496	10.4677	10.4231	10.4725	10.6242	9.71317	9.65252	10.0956	9.60737	9.80084	9.85477	9.36803	10.0833	10.5293	10.1852	10.2954	11.1885	10.0761	10.4174	9.93779	10.2805	10.4282	10.3241	10.0001	10.4195	10.3449	10.4009	9.63338	10.366	10.2271	10.0669	9.90649	9.77187	10.0621	9.86269	10.0866	9.88257	10.3934	10.2403
ATP5H	10.1974	10.1304	10.4261	10.2292	10.1064	9.84971	10.6024	10.5351	10.0173	11.4598	10.3817	10.7352	10.2093	10.513	10.184	10.4218	10.674	10.7286	10.1455	9.73382	10.3756	9.9159	10.4872	10.5321	10.2167	10.4648	9.14751	10.8355	10.8246	10.9951	10.5216	10.5969	10.553	10.4609	9.99542	10.4771	10.5036	9.32204	9.89217	10.1961	10.4079	10.0751	9.93614	10.3643	10.7145	10.8056	10.4733	10.8455	10.881
ATP5I	9.72436	9.13411	9.81702	10.0088	9.4314	9.70447	9.93473	10.2391	10.0956	10.8973	10.1663	10.2391	10.4972	9.99574	10.359	9.80773	9.62529	9.89124	9.69832	9.6501	9.81458	9.69832	9.53901	10.1146	10.5243	9.79358	10.9884	9.77795	9.73388	9.95627	10.0424	9.75064	9.89614	10.0527	10.2467	10.486	10.9344	9.66605	10.0893	9.72375	9.78602	9.69192	9.83014	9.49199	9.85697	9.54014	9.61681	10.2497	10.1218
ATP5J	10.2074	10.0078	10.2982	10.3732	10.0568	10.1811	10.3972	10.7552	10.6424	11.6484	10.7642	10.7966	10.8028	10.2982	10.3962	10.3621	10.9192	10.3263	9.94338	10.926	10.4873	10.1594	10.4977	10.3456	10.3056	10.8081	10.5032	10.5491	10.7999	10.6042	10.555	10.6669	10.4178	9.81116	10.7776	10.8946	11.4704	10.2442	10.7574	10.412	10.4868	10.0005	10.0224	10.3389	10.5196	10.4222	10.1733	10.5381	10.4647
ATP5J2-PTCD1	6.61888	7.00202	6.82079	6.57531	7.09793	6.66295	6.7107	6.83467	6.97588	7.75026	7.01769	6.90726	6.94923	6.87388	6.90711	6.61504	6.91462	7.12276	6.65912	6.96603	6.95556	7.0706	6.81216	6.6333	7.06325	6.90414	7.01034	7.10608	7.0286	7.21004	7.36222	6.24001	6.91932	7.09126	6.19616	6.54611	6.80343	7.07993	7.1803	7.41636	7.5618	7.09322	6.90916	6.96994	6.81874	6.97988	7.08188	7.06109	6.62202
ATP5L	10.3792	10.0579	10.6076	10.797	10.4765	10.4074	10.9269	10.8624	10.659	10.9525	10.7018	10.7466	10.9133	10.9048	11.2227	10.688	10.4457	10.4477	10.3866	9.82385	10.5403	10.187	10.3874	10.7681	10.5822	11.0247	10.688	10.7236	10.7352	10.8318	10.866	10.7387	10.9133	10.7662	10.8668	10.7605	11.0741	10.1742	10.5417	10.7804	10.7869	10.4026	10.3801	10.4959	10.2916	10.6086	10.8783	11.1389	10.9312
ATP5O	9.85183	9.62625	9.8561	9.96217	9.78081	10.0695	10.2682	9.89152	9.8695	10.8634	10.0007	9.86817	9.97175	10.1979	10.249	10.1349	10.123	9.88239	9.6326	9.76521	9.80776	9.72754	9.91209	10.1924	10.1976	10.3159	9.47247	10.1842	10.0643	10.2397	10.0122	9.92007	10.1659	9.94274	9.96033	10.1916	10.3478	9.43403	9.8668	10.1743	10.0208	9.72615	9.63663	9.73613	9.91685	9.979	10.0907	10.5645	10.4842
ATP5S	6.50813	6.77067	6.45585	6.47493	6.54642	6.863	6.5003	6.11503	6.28293	7.73487	6.37415	6.41347	6.09496	6.16893	7.16687	6.55916	6.7012	6.08822	6.03524	6.86364	6.49607	6.30246	6.33801	6.78725	6.10153	6.8155	7.45573	5.94968	6.57219	6.63015	6.41326	6.69536	6.32975	6.27582	6.13586	6.47638	6.41529	6.53005	5.89405	6.67378	6.30531	6.17408	5.99629	6.44593	6.71449	6.55776	6.62561	7.10671	6.90382
ATP5SL	7.59595	8.06915	7.56343	7.39008	7.50929	7.41346	7.40372	7.96462	7.36597	8.41944	7.68886	7.95522	7.67422	7.9716	8.33323	7.91955	7.86033	7.8237	7.60918	7.69795	7.43702	7.24053	8.37603	7.67849	7.53171	7.62711	7.99431	7.88491	7.54746	7.54272	7.48564	7.48481	7.73745	7.32152	7.47145	7.65151	8.1251	7.61213	7.852	8.21658	8.0267	7.52316	7.46513	7.57808	7.83361	7.93436	7.26758	8.02361	7.784
ATP6AP1	9.46294	8.9151	9.58222	9.34583	9.78816	8.80615	9.37729	10.3413	9.95002	8.78312	9.69467	9.97842	10.3603	10.0975	9.8485	9.53703	9.50711	9.69	9.41543	8.2873	8.98003	9.01178	10.3733	9.87186	9.08782	9.74968	9.81276	9.29694	9.6486	9.2006	10.3302	10.3248	9.97853	10.1275	9.28047	9.49501	8.57977	8.62312	8.83053	9.45044	10.2783	9.91673	9.88526	10.0206	10.0635	10.2209	9.85552	9.54421	8.8588
ATP6AP2	10.5244	9.9759	10.6457	10.5343	10.1005	9.91304	10.6992	10.5142	10.5034	9.22917	10.5142	10.2836	10.7039	9.55728	10.2565	10.1092	9.86492	9.87756	10.0049	10.2942	10.1105	9.27305	10.2105	9.68369	10.1562	10.634	10.6727	10.2253	10.6393	10.308	10.8316	11.0083	10.3778	10.028	10.2632	10.7083	10.3305	9.9512	10.4864	10.09	9.89431	10.0428	10.1847	9.93418	10.3415	10.1682	10.4244	9.93128	9.92783
ATP6V0A1	7.71694	7.59386	8.15173	8.00079	7.36162	7.93032	7.62833	8.37542	8.11118	8.1664	7.97274	8.0357	7.87825	8.26783	7.24806	7.75188	7.9757	7.52942	7.95792	7.69873	7.66951	8.63157	8.0357	7.4511	7.71726	7.70465	8.10901	8.00915	8.03209	7.98702	8.38761	8.47913	8.48825	8.06738	7.41573	7.9587	7.48314	7.70375	7.42217	7.94054	8.1738	8.53019	8.4114	8.5832	8.05064	8.21674	8.21674	7.39527	7.67216
ATP6V0A2	6.17108	6.2387	6.75357	6.15712	6.20755	5.36569	5.67772	6.07671	6.37283	5.29058	6.44309	6.02456	6.3507	5.77331	6.43835	6.20848	5.22291	6.16924	6.66821	5.75858	6.7987	5.82073	5.6755	6.13786	5.66208	6.11104	6.3672	5.84166	6.4314	5.66481	6.44046	6.19455	5.99507	5.72674	6.12849	6.25088	5.93507	7.21402	7.12015	5.76378	5.72199	5.83477	5.66581	5.88332	5.83302	5.36572	5.84161	6.38267	6.2219
ATP6V0A4	2.04287	4.53239	3.53995	4.78422	4.78451	3.31786	4.75748	4.14876	4.84359	4.21453	5.01937	4.71549	4.20513	4.60329	4.52221	4.43753	4.72966	3.48426	4.17661	4.40341	3.93049	5.10722	4.80108	4.65415	4.15424	5.1084	4.62336	3.3812	3.90015	3.94159	4.96749	2.30721	4.23653	5.30497	5.28282	5.02447	4.39534	4.80821	4.53262	3.20135	2.7511	3.42836	4.82111	4.26839	5.43644	4.91296	3.26491	4.74307	2.52947
ATP6V0B	9.56641	8.68225	9.88586	9.54523	9.62088	8.86458	9.87568	10.2058	9.44914	9.09076	9.81897	9.877	9.99618	9.94227	9.43483	9.55997	9.29403	9.14108	9.23938	8.41991	9.4636	9.11729	9.79889	9.87546	9.35567	9.82891	9.98094	9.49145	9.57736	9.84593	10.0188	10.3012	10.1028	9.7567	9.31732	9.6422	8.85561	9.96167	9.52263	9.31053	9.24084	9.3512	9.16174	9.61963	9.71515	9.75181	9.50217	10.109	9.24419
ATP6V0C	9.6163	9.63555	9.73874	9.19026	10.0021	9.30541	9.39346	10.3302	9.78724	9.57665	9.81156	9.89606	10.0788	10.2842	9.15981	10.0149	9.32097	9.82067	10.017	9.16192	9.9895	9.7593	10.1242	10.1639	9.6717	9.72312	9.47942	9.41447	9.5834	9.72831	10.1418	10.1901	9.8329	9.78915	9.77228	9.63102	8.86913	9.92328	9.7236	9.74125	10.0346	9.83987	9.75186	10.0416	9.85463	9.88619	9.91903	9.57424	9.36101
ATP6V0D1	9.63776	9.04176	9.65428	9.55234	10.3032	9.28163	9.45618	10.7814	9.8769	9.58604	9.78876	9.77504	10.1219	10.3124	9.52942	9.26795	9.52496	10.194	9.39798	8.59559	9.17096	9.22903	9.82244	9.96743	9.96576	10.0741	10.3883	9.81949	10.0051	9.80968	10.1251	10.5094	10.2502	10.1496	9.53789	9.63248	8.57803	9.58896	9.29752	9.63511	9.39549	9.88592	9.89196	9.92285	9.94127	10.1068	10.2241	10.0837	9.69679
ATP6V0E1	10.2467	9.87932	10.3965	10.3207	10.1249	9.92518	10.43	10.5333	10.2687	9.50525	10.2296	10.4509	10.4932	10.5199	10.9202	10.3591	10.2724	10.1097	9.61091	10.0252	9.90058	9.71977	10.2532	10.1886	10.2604	10.309	10.2627	10.1574	10.3937	10.4072	10.2285	10.6262	10.2104	10.1237	10.5119	10.4862	10.307	10.1795	10.261	10.1881	10.178	10.0332	10.1136	10.1704	10.2142	10.2069	9.95088	10.6077	9.96425
ATP6V0E2	7.14939	6.39126	7.36199	7.09364	7.52545	7.56787	7.30226	8.72151	7.97814	7.29657	7.61953	8.12022	8.37046	8.55952	7.3847	7.33118	7.47256	7.29233	6.8531	7.03303	5.55146	7.56199	7.3992	7.46514	8.30801	8.31979	8.03307	7.67439	8.31032	8.29725	8.01473	8.43894	8.15439	7.95037	6.92115	7.61861	6.79353	6.31341	7.07426	6.90748	8.47885	7.59808	7.90137	7.65475	7.97518	8.34887	7.79222	8.10157	7.92961
ATP6V1A	9.48295	8.66661	9.99743	9.29899	9.4659	8.96529	9.53494	9.68704	9.5138	8.37967	9.4418	9.53376	9.76078	8.93974	10.0945	8.86897	8.85394	9.14076	8.94686	9.3997	8.91355	8.50055	9.1388	9.16018	9.51917	9.49984	10.2805	9.52905	9.69315	9.22523	9.57057	9.70039	9.35346	9.21133	9.81237	9.64986	9.39987	9.93403	9.21565	9.16678	9.83267	8.71963	8.84804	9.67605	9.26088	9.55831	9.12547	8.81144	8.81144
ATP6V1B1	3.66166	3.00838	4.07317	3.99269	3.42475	3.33327	3.58925	4.21326	4.01847	4.37172	3.79904	2.63628	4.04966	4.21108	4.46866	4.30012	5.30426	4.50233	3.21793	3.33668	5.00314	3.48024	4.14107	2.41057	3.99543	4.077	4.41986	4.78477	2.58787	1.98911	4.10642	3.30317	2.74629	2.9536	5.04858	3.81517	4.39257	3.78993	5.45809	3.41019	4.26548	2.69079	4.97004	3.52838	3.72518	3.25159	2.81684	3.88497	3.12786
ATP6V1B2	9.95887	9.63534	10.0358	9.88949	9.41223	9.89934	9.75123	10.4902	9.51154	9.21715	9.49076	9.6664	10.0935	10.3164	10.0868	9.83457	10.2543	9.65853	9.72763	9.66644	9.53032	9.67759	9.85971	9.87145	9.25216	10.3081	9.27797	9.7023	9.92162	9.41447	10.1928	10.4159	10.234	9.50151	10.2734	9.99944	9.41495	10.3653	9.19839	10.0339	9.95325	9.82167	9.79949	10.3407	10.0632	9.93312	9.96282	9.70065	9.05417
ATP6V1C1	7.77257	7.52497	8.04476	7.64928	7.38379	7.43708	8.13014	7.886	7.44597	7.54884	7.36037	7.23624	7.96491	6.74781	8.39426	8.11078	7.1326	7.01548	7.03707	7.29788	7.47172	6.97746	7.15094	7.81422	7.65093	8.06667	7.4874	7.58038	7.87044	7.45196	7.53808	7.81156	7.77036	7.58542	7.61984	7.36475	7.3529	7.51228	7.73811	7.47212	7.17234	6.89378	6.94491	7.59734	7.8192	7.59183	7.19114	8.10851	7.82255
ATP6V1D	8.64173	7.96752	8.86228	8.31075	8.3592	8.05261	8.97633	8.7626	8.15009	8.89223	8.34809	8.48793	8.67381	8.45223	8.95913	8.70158	8.33812	8.14513	7.81197	8.43769	8.50747	8.32637	8.26049	8.61896	8.72263	8.77348	7.73161	8.54467	8.63054	8.64108	8.53083	8.84432	8.71158	8.48933	8.35207	8.48501	7.88099	8.56343	8.18224	8.52003	8.5989	8.12848	8.20731	8.64099	8.73924	8.74399	8.46383	9.02405	8.57633
ATP6V1E1	9.98525	10.3644	9.98864	10.1486	9.76251	9.82308	10.383	9.53634	9.30544	9.55471	9.86011	9.40503	9.59238	9.78164	10.3059	10.2023	9.73757	9.92112	9.61709	9.38	9.73076	9.35685	10.2489	9.76612	9.5779	10.1346	8.47644	10.1157	9.73908	9.93023	10.0236	9.91901	9.9865	9.51152	8.93907	9.84994	9.35613	9.39012	9.06043	10.0888	10.0232	9.77323	9.5426	9.85274	9.92251	10.3444	10.2283	10.2452	10.3552
ATP6V1F	9.96727	9.51617	10.4348	9.60194	10.0072	9.82208	10.0301	10.7677	10.0744	9.70521	10.1703	10.0264	10.3984	10.4572	10.2328	10.097	9.82826	9.84427	9.47224	9.0464	10.087	9.96374	9.82049	10.2585	9.9077	10.3268	10.8864	9.96262	10.0387	10.2915	10.2521	10.1828	10.4499	10.1319	10.2319	10.1939	9.6613	9.78739	9.54466	10.5984	10.3236	10.2083	10.0567	10.1232	10.3591	10.214	9.90031	9.99094	9.457
ATP6V1G1	10.1848	9.77614	10.4978	10.2244	9.98243	10.3266	10.4165	10.186	10.2606	9.73478	10.0291	10.1428	9.62702	9.69194	10.0805	10.2297	9.8778	10.3937	10.4235	10.472	9.81946	9.24531	10.4257	10.2505	10.3498	10.0156	10.15	10.0101	9.98941	9.87377	9.74426	10.1864	9.94696	9.96123	10.1022	9.5335	9.42421	10.3513	10.1942	10.2675	9.9396	9.97299	9.83037	9.9905	10.3722	10.0333	9.97103	10.3919	10.3956
ATP6V1G2	5.57711	6.43148	4.71788	5.83611	5.90556	5.08472	5.55059	5.16577	5.85502	5.62316	5.78567	5.32033	5.29733	4.47347	5.9235	5.94947	5.71346	4.43171	5.52398	5.62595	5.5511	5.65811	5.6867	5.73227	5.92314	5.23987	4.98875	4.90369	5.13281	5.86235	5.71745	5.31148	5.80611	6.28692	5.12683	5.84888	5.04597	5.70707	6.05525	4.61267	4.87889	5.28706	5.5138	5.88212	5.8491	5.80719	6.00316	5.51599	6.08826
ATP6V1G2-DDX39B	9.36991	10.2659	9.2737	9.79839	9.31475	10.1308	9.34853	9.4091	9.87049	9.53099	9.88441	9.39843	9.88579	10.0196	9.77877	9.55238	9.99026	10.0488	10.1207	9.41415	9.94006	10.2953	9.93463	9.82697	9.55979	9.50434	8.26818	9.54947	9.51628	9.50216	9.53459	9.706	9.6352	9.45938	10.2276	9.77769	9.87612	10.0941	9.96531	9.72848	9.91064	10.2469	10.2259	9.88233	9.13742	9.28423	9.33245	9.4043	9.4705
ATP6V1H	7.87753	7.54155	8.1688	7.8018	8.20844	7.70592	8.19722	8.87929	8.54462	8.26739	8.59003	8.65553	8.32011	8.03342	8.84309	8.31609	8.40667	8.2297	7.76332	8.11054	7.0476	7.31451	8.33669	7.81362	8.46607	8.33686	8.65944	8.53956	8.26482	8.21928	8.59737	8.31374	8.45243	8.02303	8.34084	8.91076	7.85814	7.78922	7.60215	8.22063	8.32952	7.90683	7.78287	8.30511	8.42103	8.35252	8.04932	8.50052	8.45066
ATP7A	7.13621	6.83548	7.09238	7.25094	6.7453	7.61695	7.39991	6.68085	7.24412	6.0007	7.44192	6.77365	6.89526	6.62555	6.64074	6.72154	7.5433	7.49812	7.01366	7.12211	6.1488	7.54945	6.85176	6.88551	6.9536	6.85712	6.96116	7.11677	7.16954	6.7709	6.61895	6.75399	6.70685	7.46799	6.86888	7.0459	7.12518	6.40465	6.48515	7.31927	7.33424	6.85122	7.52208	7.48555	7.39514	7.12199	7.25877	6.67105	6.91979
ATP7B	5.86601	6.44664	6.12536	6.1583	6.65161	6.41461	6.77363	5.62926	5.47793	6.19001	5.89534	5.91468	5.62179	6.02358	5.90101	6.16078	6.3773	6.81868	5.9941	6.76639	5.93625	6.44108	6.06128	6.69443	5.8711	5.81906	5.4486	5.82386	5.59514	6.76762	5.49994	5.79345	5.96291	6.53681	6.09124	6.12837	6.94093	6.21234	6.13217	5.8884	6.37752	5.50078	5.12046	6.14793	6.32336	6.26172	6.55095	5.72654	6.49471
ATP8A1	5.45402	6.15276	5.37731	5.94431	4.75046	6.10201	5.36451	4.56459	5.13601	8.31406	5.71248	6.4364	5.99361	5.93501	6.22109	5.13791	5.98784	5.60933	5.78698	6.99757	6.10483	6.45483	4.87372	6.06758	6.53565	4.98949	5.9804	6.19833	4.96371	4.40483	5.41946	6.32611	5.84846	6.46425	5.67448	6.22359	6.75081	6.30562	6.37846	4.28715	5.66481	5.42323	5.27833	5.41567	6.33507	5.23297	6.5108	6.80402	5.72793
ATP8A2	4.3582	5.19111	4.18858	4.75972	4.60834	4.50775	4.89291	4.73999	4.64383	4.24353	4.9344	4.80072	4.79102	4.47308	4.01215	4.92188	5.30775	4.27897	4.92677	5.14227	4.94115	4.5324	4.85799	3.93424	4.83612	5.14544	4.05665	4.85157	4.62604	5.24342	4.45112	4.79054	4.59546	4.47972	4.12534	5.2029	4.66314	4.72581	4.35286	4.95263	4.48332	4.45272	4.85006	4.87742	4.18861	4.49324	5.18375	4.75985	4.82027
ATP8B1	7.74663	7.83359	6.91554	7.23773	7.24994	8.1784	6.65863	8.86698	8.51425	8.32242	9.10247	7.72746	8.67946	7.2176	7.26781	8.36665	7.57322	8.79682	8.65323	7.88474	8.20418	8.27808	7.72573	8.11547	9.23614	7.5896	8.689	7.00444	7.52976	6.40804	7.17937	7.52323	6.91943	9.25013	9.67868	9.04104	8.79424	9.0967	9.80392	6.93527	7.21338	8.41817	8.36785	8.18058	7.58413	6.83496	6.76495	7.02134	7.22121
ATP8B2	8.04613	7.31942	8.32964	8.311	8.21438	8.02061	8.04731	8.04841	7.99071	6.39991	8.2244	8.1465	7.86067	8.3175	7.40707	7.56347	8.0814	6.94414	7.94583	7.16995	8.24716	8.23484	8.09711	8.07068	7.29461	8.13715	7.21172	8.08645	8.08164	8.0615	8.34119	7.82462	8.35049	8.38483	7.9605	8.12059	7.29122	7.88328	7.62268	8.19434	8.46891	8.66288	8.79052	7.74027	8.03546	7.62846	8.2055	8.03093	7.3051
ATP8B3	3.53294	3.24545	3.34611	3.46259	3.94497	4.07222	3.50576	4.88576	4.40906	3.30235	4.01487	4.38294	3.9168	3.77996	2.83113	2.98323	5.38997	3.16874	3.94697	4.02031	5.1023	4.39799	3.8982	4.0762	3.69865	3.30079	3.69381	3.30874	2.78833	3.97181	4.47739	3.74785	4.28682	3.34325	4.23025	5.60115	2.93257	4.70484	4.87552	2.69593	3.80748	4.74247	4.70328	3.50707	2.86993	2.57439	3.48074	3.6174	4.85344
ATP8B4	6.75528	5.56621	6.74105	6.65955	5.92922	5.93946	7.12652	6.6584	6.20879	5.19184	6.8504	6.42004	6.80309	7.08582	6.06537	5.58794	5.76592	5.79922	6.84834	6.7055	6.95366	6.5968	5.51978	6.10832	6.75214	6.62801	6.12058	6.83832	6.63719	7.22988	6.3109	7.08158	6.53913	6.62127	6.08107	6.64908	6.92414	5.10202	6.74474	5.7039	6.00378	6.05017	5.69846	6.40219	6.23853	6.07471	6.83178	6.86445	7.6202
ATP9A	7.46312	6.82045	7.46428	7.90429	7.31581	7.51474	7.67521	6.45662	7.5935	8.45177	7.58932	7.27204	7.70192	8.58077	6.97926	7.89839	7.93698	7.58519	6.98847	7.44406	6.15695	7.26169	7.60908	6.05911	8.12839	8.12197	7.69166	8.45885	8.19943	8.08667	7.30488	6.93848	7.52531	7.57504	6.63542	7.47219	8.3357	5.96753	8.00707	7.24082	7.459	7.94466	7.76437	7.16842	7.95387	7.32699	7.92436	7.28398	9.08119
ATP9B	5.91592	5.76335	5.95013	5.79834	5.5818	5.79363	5.5648	6.79866	6.06209	5.33261	6.05535	6.16329	6.14006	6.31086	6.3545	5.9787	5.80117	5.87397	6.08329	6.00344	5.77477	5.60768	5.85491	5.82648	6.21122	4.84043	6.84376	6.01455	6.07434	5.46849	5.821	6.27524	6.56345	5.89668	5.99269	5.80732	6.10042	6.60862	6.48906	5.64859	5.45839	5.38953	5.3526	5.34133	5.57845	6.09731	6.08128	5.81083	6.20943
ATPAF2	5.40731	5.35749	5.90987	5.73781	5.72075	5.30367	5.48456	5.67862	5.46692	5.77763	5.03664	6.33581	6.08568	6.05015	6.34114	5.96125	5.17808	5.67854	5.2076	5.13313	4.98217	5.38101	5.20271	4.92484	6.19565	5.94579	5.82186	5.80397	6.2245	6.04743	5.67988	5.81258	6.00653	5.71729	5.52151	6.11004	5.71203	5.57917	5.53204	4.89925	6.03057	6.12311	6.11473	5.60322	6.07021	5.40739	5.79464	5.90158	5.02991
ATPIF1	8.77003	8.07502	8.88128	9.30927	8.78875	8.72683	9.10933	9.44528	9.53706	10.186	9.37624	9.46811	9.49863	8.93587	9.62918	9.10115	8.75863	9.09575	8.30299	8.60151	7.9456	8.50509	8.62882	8.73269	9.61676	9.08036	10.3464	9.61291	9.34909	9.7759	9.27591	9.02614	9.01115	9.29637	9.1072	9.60938	9.15222	8.39808	8.27098	8.46887	9.16765	9.21192	8.86719	9.17624	9.61366	8.96052	8.76934	9.96355	9.39011
ATR	7.33672	7.25828	7.59617	7.45863	7.25545	6.93148	7.73402	6.71232	7.11853	6.35791	7.52935	7.01781	7.32437	6.38012	7.70677	6.9914	7.35408	7.73904	7.3819	7.45057	7.6895	6.97174	7.117	6.61672	7.29514	6.53185	7.2343	7.01393	7.39726	6.8592	7.24595	7.30689	6.38503	6.13006	7.49183	7.07944	7.42826	8.12218	8.16198	6.88624	6.75925	6.99611	7.00491	7.01704	7.00601	7.50667	6.52659	6.83088	6.768
ATRAID	10.9568	10.9519	11.0733	11.439	10.9238	10.9929	11.3895	10.75	10.9784	10.0459	10.8229	10.9069	10.8962	11.2211	10.7292	10.9574	10.8019	10.4276	10.4145	10.4738	10.5279	10.3734	10.9088	10.7085	10.9297	11.1784	11.4903	10.9449	11.387	11.1489	11.1864	11.2156	11.1596	11.2412	10.4757	11.0071	10.9575	9.85858	10.2913	11.0628	10.9002	11.0136	10.9917	10.8719	10.9809	11.3066	11.1705	11.3693	11.3357
ATRIP	7.01664	7.72486	7.12756	6.97365	7.45255	7.14654	6.94416	8.10918	7.49676	6.84642	7.55519	7.32339	7.56547	7.9423	7.09609	7.05025	7.01796	7.26442	7.97912	6.92152	7.35809	6.75121	7.61807	6.18835	7.83018	7.56764	8.1524	8.04359	7.84114	7.67454	6.73962	7.03721	8.06916	7.59592	6.25703	7.40878	6.93433	6.38727	6.03778	7.1954	7.77578	7.67995	7.60973	7.34773	7.54981	7.47129	7.75738	7.62908	7.70295
ATRN	7.45153	6.674	7.69169	7.53787	7.72654	6.97775	7.43936	8.18555	7.96731	7.25084	8.08048	7.70541	8.01794	7.73812	7.9434	6.97695	7.27361	7.38173	7.10314	7.74259	7.16574	7.10477	7.02594	7.47578	7.3635	7.89552	7.95493	7.76089	8.1091	7.66252	8.00929	8.1617	7.66827	8.02092	7.10046	7.99932	7.22776	7.65555	7.08827	7.64666	7.58668	7.50862	7.54612	7.55196	7.63761	7.81418	8.02865	7.29375	7.54612
ATRNL1	4.24249	3.65703	3.68388	4.20337	4.07056	3.95057	4.66871	4.33512	4.15832	4.3642	4.39059	5.34152	3.96164	3.41078	4.79356	3.43043	4.61886	4.88246	3.16429	3.18164	4.6048	4.24749	3.33086	4.96599	4.0143	4.73986	4.33892	5.04687	4.70516	4.80102	3.88358	2.91487	3.9594	4.66309	4.02011	4.83601	3.25587	5.60282	4.30812	3.9891	2.94702	4.18455	4.67853	3.20959	4.85985	4.27559	3.5935	4.88687	3.46439
ATRX	8.58432	8.40077	8.49954	8.65536	8.36583	8.74705	8.58976	7.64927	8.24536	8.2922	8.1057	7.80602	8.42525	7.4976	7.61805	8.27221	8.17327	8.08863	8.47192	8.68245	7.80789	7.93045	8.22705	8.33353	8.8395	8.60187	7.91553	8.29975	8.14805	8.64036	8.17912	8.32061	8.35522	8.17703	8.56213	8.47196	8.63462	7.86124	8.36703	8.55957	8.28367	8.1137	8.34453	7.9929	8.46907	8.74697	8.30832	7.68428	8.30787
ATXN1	8.36173	6.3199	8.80001	8.31767	8.03669	7.56286	8.83267	8.17249	8.21163	8.56477	8.02829	8.6452	7.82487	7.65749	7.48182	8.06426	8.46672	7.32766	7.29436	8.3858	6.50046	7.87538	7.71209	6.61064	8.71208	8.49838	7.99232	8.97112	8.7103	8.72994	8.75313	8.31516	8.79247	8.50873	8.34004	8.68488	7.56128	8.11787	6.83112	7.17976	8.2575	7.95189	8.09975	8.57222	9.00742	8.80617	7.82844	7.34661	7.96453
ATXN10	9.67523	9.86216	9.72741	9.98044	9.52939	9.90594	9.93415	9.66363	9.5641	9.78363	9.70633	9.62204	9.67786	9.6681	9.36707	9.58265	9.73055	9.81369	9.41616	9.84912	9.90942	9.61949	9.33696	10.1489	9.63379	9.67209	9.37915	9.99191	9.80949	9.50562	9.91067	9.80165	9.88664	10.1036	9.72544	9.50656	10.0783	10.0966	10.0422	9.69079	9.50227	9.37916	9.45187	9.49635	10.0349	10.1243	9.6546	9.8352	9.57612
ATXN2	7.73943	7.729	7.44322	7.65096	7.54018	8.13818	7.57549	7.74167	8.1198	8.30209	7.70124	7.78809	8.25369	7.91803	7.71338	7.81512	8.31179	7.88944	8.53396	8.2697	8.17851	8.0954	8.09162	7.44222	7.94511	6.70853	7.93008	7.66876	7.76471	8.22452	6.43599	7.69041	7.59217	7.2354	7.62077	7.54849	7.36105	7.44716	7.32898	7.94707	7.95948	8.11306	8.65377	8.67393	7.61664	7.58928	8.22342	7.59251	7.66296
ATXN2L	5.35266	6.5195	5.46219	4.49851	5.43826	5.8202	4.7681	5.28946	4.85174	5.28781	5.26198	5.19752	5.75697	5.77794	3.7875	5.19391	5.43304	6.46129	6.24257	5.74093	6.13751	6.37499	6.08822	5.07182	4.21675	5.28344	5.126	4.55822	5.59715	4.79387	5.91284	5.84937	4.57719	4.93499	5.39932	5.6244	5.17826	6.04815	5.30214	5.73941	6.22581	6.40051	6.28936	5.96187	5.3244	4.03254	5.69947	4.81632	4.85031
ATXN3	5.93619	5.58878	6.19483	6.25846	5.92896	6.34282	6.52513	5.60734	5.93122	5.68987	5.95535	5.58878	6.07852	5.50855	6.76479	6.05692	6.02015	5.66968	5.89118	5.97648	5.5838	5.51959	5.55762	5.69465	6.17244	5.93701	5.70118	5.8077	6.12074	6.17653	5.74671	5.6244	5.744	6.08926	6.07985	6.24288	5.58156	6.40313	5.99494	5.89435	5.63907	6.05355	5.80824	5.72702	6.11711	5.57951	5.26285	6.0744	6.07815
ATXN3L	4.7483	4.81722	4.0212	4.96205	4.32555	4.97898	4.14435	4.43775	1.89464	4.11997	3.84652	4.54022	4.64587	4.02092	4.73266	4.27127	4.98777	4.77949	3.59837	4.81745	5.12684	2.8142	3.66148	4.89947	3.55459	3.63308	4.13186	4.77102	3.762	4.82232	5.00115	3.44609	4.60706	5.0572	3.99308	4.18297	4.71467	3.6791	4.56276	4.98115	4.93835	3.96965	4.41242	2.0065	5.00122	3.89415	3.96875	4.52862	3.37239
ATXN7	7.18785	7.56877	7.13553	7.07769	7.07347	7.37603	6.73918	6.83773	7.77993	7.61647	7.08165	7.14491	7.31308	6.17816	7.12376	7.22388	7.0369	7.54324	7.83308	8.03203	7.2294	8.01571	7.21701	7.33218	7.16201	6.55066	6.06026	6.96318	7.36629	6.2761	6.51251	6.91418	7.20313	7.28751	8.22067	7.22956	7.73349	7.96586	7.98072	6.71098	6.55728	7.46387	7.20922	7.30717	7.39196	6.94435	6.91255	6.72108	6.6789
ATXN7L1	4.18722	4.87366	4.07089	4.73683	3.76339	4.84686	4.26364	4.06364	4.16634	3.25331	3.80013	4.45905	4.03529	4.40678	5.92476	4.13631	4.16435	4.3861	3.59544	4.07963	4.23495	3.39328	3.73076	3.65162	4.10828	4.41702	3.65029	4.02284	4.81085	4.91481	4.33323	3.95332	3.58326	3.86953	2.94583	5.10119	4.74316	4.13739	3.79829	3.68056	4.88602	3.85776	4.05343	4.05957	4.27523	4.97415	3.53324	3.7601	4.12826
ATXN7L3B	8.34569	8.41661	8.14423	8.6817	8.58999	8.69832	8.36417	8.88077	9.13615	8.69661	8.94838	9.00716	8.82506	8.8954	8.75013	8.95641	9.10159	8.97508	8.63124	8.2773	8.22032	8.55287	8.70658	8.50567	8.75812	9.08703	8.30578	8.75587	8.97861	8.51077	8.50159	8.35081	8.86634	8.66983	8.47026	8.60432	8.88621	8.38257	8.17342	8.85982	8.95288	9.05189	9.05347	8.6076	8.83864	8.98462	8.77986	8.34639	8.78635
ATXN8OS	5.29278	3.22688	4.20437	3.93973	4.08878	4.36014	5.37219	4.82268	3.29875	3.32589	3.21083	5.23999	5.13243	3.95424	3.92493	2.8091	5.28456	5.47123	3.30808	3.61948	4.70901	6.01225	3.48909	4.89441	3.10577	5.28061	2.83476	5.56086	4.81627	5.61312	3.41477	3.36305	5.11291	5.16325	5.33497	3.04066	4.80314	5.01275	4.73712	2.84597	2.71376	2.73872	4.83468	2.77305	5.0241	4.7604	5.03394	3.94422	5.15351
AUH	8.15599	8.59269	7.99757	8.08963	7.95352	8.78127	8.26123	7.25526	7.84688	8.54098	7.66374	8.00667	7.63843	7.82368	8.58507	8.58272	7.8938	8.09716	8.24349	8.87972	7.91555	7.47624	8.66661	8.21635	7.63025	7.72545	8.40064	7.33435	7.8262	7.88039	7.74583	7.85789	7.62612	8.05423	7.9084	7.97592	8.87355	7.09085	8.07979	8.43804	8.10766	7.64191	7.60471	8.50406	8.18387	8.21628	8.04896	8.38553	8.59278
AUNIP	5.43674	6.31516	5.2017	5.41179	5.48523	5.21806	5.68716	4.59547	4.48187	5.28885	4.29082	5.59093	4.47842	6.13211	5.50376	5.43423	5.14106	5.07482	5.90057	5.39182	5.9429	5.66951	5.0247	5.9844	5.48188	3.60846	3.5946	5.62077	5.29995	5.55568	4.8592	5.79496	5.50759	6.08724	5.67756	5.61161	5.84602	5.82017	5.50489	5.19373	3.38727	4.09236	4.59732	5.43618	5.23455	5.21355	5.24226	5.52819	5.88687
AUP1	8.26477	8.59494	8.53676	7.91006	8.54435	7.50948	8.36047	8.60134	7.92055	8.14921	8.14143	7.99536	8.50708	8.93363	8.75523	9.05651	8.17759	8.63915	8.60727	7.61259	8.6266	8.10017	8.50645	8.31623	8.04633	7.80837	7.67168	8.11974	7.66621	8.51991	8.52614	8.13269	8.08051	7.96801	8.22255	8.54825	8.19139	8.95768	8.77652	8.00416	8.19812	8.00949	8.83046	8.28552	7.76279	8.09873	7.72242	8.61734	7.87666
AURKA	4.92626	5.25007	5.16231	4.45699	4.95679	4.47102	5.13358	5.39604	4.51769	5.24066	4.15895	6.37144	5.45354	4.95279	5.08125	4.79484	4.40566	4.16144	5.48991	5.90846	5.18114	4.52532	4.37827	5.62365	4.30885	5.27366	5.56929	4.64422	5.92804	5.52866	4.46952	5.12825	5.75216	4.55041	5.42359	4.92039	3.78778	3.99673	5.03166	4.1281	6.13323	4.88389	4.90184	5.39435	4.97783	5.80034	4.5428	5.41617	4.54071
AURKAIP1	8.54664	8.80421	8.38898	8.47354	8.79587	8.35197	8.49964	8.90742	8.3496	9.76855	8.45171	8.70102	8.51179	9.16742	8.85517	8.78224	8.56991	9.01492	8.30285	7.66981	8.83842	8.59031	8.6874	8.92869	8.888	8.69409	9.17751	8.75647	8.47717	8.9267	9.18614	8.47346	8.68549	8.72899	8.54041	8.4134	8.62198	8.51528	8.41538	9.3088	9.39445	8.27682	8.54159	8.57291	8.74244	9.15012	8.71512	9.04609	8.89288
AURKAPS1	8.49131	8.39424	8.60244	8.44611	8.28417	8.70202	8.58943	7.91559	8.24872	8.25571	8.26851	8.21594	8.4748	7.99811	8.35157	8.47285	8.2464	8.04354	8.28012	8.55804	8.67393	8.37784	8.55324	8.11338	8.50928	8.19005	8.07009	8.15623	8.11032	8.42377	8.64897	8.60753	8.49298	8.19937	8.4962	8.48324	8.57061	8.19113	8.46428	8.50044	8.43111	8.38128	8.32339	8.31917	8.35161	8.61667	8.42641	7.995	8.57387
AURKB	4.52777	3.91707	5.11439	5.09304	3.84976	3.94892	4.15845	5.49052	5.90648	4.58216	4.91945	5.09186	5.23861	4.32075	4.77173	4.65738	5.0756	4.96462	4.53543	5.08721	5.51548	4.06293	5.2326	2.98794	5.47102	4.93484	4.3403	4.75942	4.64113	5.47268	5.76228	4.76212	4.69621	3.06604	4.66044	4.99051	2.84255	4.65787	4.81929	3.9298	4.69708	3.30082	4.70449	5.3822	5.33019	5.45957	5.03505	5.3213	4.22261
AURKC	6.22221	5.758	6.75244	7.02598	6.62732	6.09714	5.25618	6.20543	5.55361	6.29068	4.39974	6.45534	5.46529	5.33135	6.11396	5.4093	4.78523	5.50779	5.65793	5.87026	6.78111	6.68437	5.91516	6.29901	6.42937	6.05082	5.93974	5.68184	6.04736	6.55665	6.3937	6.37522	5.70902	5.8962	5.64534	6.27606	5.93971	6.16037	6.26621	5.73815	5.33722	5.59116	5.75151	6.13763	5.9678	6.46345	5.82175	5.84338	5.98215
AUTS2	9.91297	9.2812	10.0941	8.83256	10.2898	9.28708	9.68275	9.46622	9.83478	8.64401	9.19157	9.63907	10.0144	9.2249	9.23737	8.67676	9.56911	9.85859	9.74902	9.1079	9.33283	9.44232	9.19531	9.06983	10.3015	9.99125	8.80189	10.1441	9.96934	9.18653	10.5481	9.62325	9.82553	9.57625	9.00084	9.92398	8.96209	8.67834	9.3235	8.62978	9.58439	10.0856	10.3025	9.66709	9.92271	10.3398	9.82193	9.23806	8.86252
AV8S2	2.28725	1.21314	4.01155	5.02282	2.30963	2.93878	3.37804	3.85147	3.60186	4.78372	3.93339	4.54634	4.36106	3.92599	2.20321	3.82441	3.51869	3.60215	2.29028	4.22615	3.51878	5.57839	4.75793	4.58449	2.16216	2.62802	3.25396	4.11819	1.86068	2.73578	4.31966	4.85821	3.88477	4.58985	2.32526	4.11738	2.36116	4.30328	1.25872	3.78718	2.27951	4.60846	3.81813	3.21687	4.22653	4.21936	2.16155	4.25299	3.95376
AV8S2A1N1T	2.55439	4.59783	4.04043	5.23534	2.83667	2.57429	2.59533	4.10916	3.83623	4.80214	3.48572	4.11911	3.16473	2.68562	3.7973	4.74483	4.06584	4.27199	4.78274	2.25939	3.07708	2.06875	2.86338	3.95722	2.88322	4.27489	4.90603	5.08024	3.91854	4.1906	2.46392	2.30823	4.34276	3.18908	4.02967	1.78259	3.40837	3.78656	4.18725	4.4272	3.07772	3.81633	3.8647	2.01005	4.17327	3.58872	2.7421	4.47067	3.85319
AVEN	7.5019	8.29898	7.44008	6.66528	7.60975	6.66574	6.95844	7.26649	5.46263	8.38177	6.96594	7.56316	6.74755	7.45726	7.41917	7.93895	7.01342	8.33981	7.57672	7.76542	8.33341	7.75987	7.5349	7.66666	6.52069	6.56928	5.80798	7.68612	7.0705	7.53131	6.63111	6.65609	6.71331	5.79905	7.03361	7.24131	7.85192	7.91245	7.83364	7.48987	6.32251	6.22352	6.21981	6.63697	7.74162	7.09276	6.83141	7.48302	7.45847
AVIL	5.32708	4.71744	5.96466	5.54006	5.41148	4.2562	5.23411	5.15252	5.06347	6.16881	5.46072	5.83009	5.379	5.26749	5.6804	5.46077	4.0727	5.13476	3.98304	5.45725	5.77156	5.6031	5.11514	5.08353	5.3133	5.57788	5.33488	5.75777	5.16567	5.31715	5.68063	6.17876	5.58601	5.39765	6.086	4.90217	5.00824	5.5734	5.99274	4.45569	5.44706	6.23118	5.80463	5.82177	5.51737	4.52265	5.00824	4.88934	5.41141
AVL9	6.46881	6.64233	6.53868	6.5518	6.40742	6.48203	6.36201	5.94434	6.02895	5.7896	6.40687	6.09993	6.48141	5.78264	6.52238	6.40993	6.57563	6.09394	6.56106	6.61228	5.7939	5.56034	6.18447	5.9499	6.37888	6.54382	6.44605	6.54454	6.46842	6.02096	6.48542	6.26109	6.43283	6.34643	6.39654	6.38589	6.64463	6.60049	6.38111	6.30987	6.28393	6.13744	6.13294	6.44527	6.39718	6.61297	5.64711	6.01871	6.48271
AVP	4.27609	3.49736	4.40011	4.77509	4.13459	3.09983	2.54262	2.1904	1.90147	3.59985	2.92873	3.78943	3.30327	4.84681	3.35279	2.94412	2.96445	5.14435	4.02643	3.23507	4.58952	4.76845	3.13423	3.50098	5.59005	2.58538	3.21209	3.13447	3.73283	2.92194	2.3226	3.43656	2.8857	3.29667	3.22698	4.16418	2.54722	2.84213	2.04705	4.52657	3.90126	3.17118	4.92012	4.33208	4.33182	2.47101	2.67713	4.72107	4.12701
AVPI1	8.83651	8.86067	8.70927	7.78693	9.14302	9.32598	8.88188	8.1112	8.66706	8.34013	8.62294	8.37517	8.21145	9.09741	7.88128	9.03994	9.09832	8.8993	8.80163	8.96118	9.14	9.03211	9.10503	8.88563	8.19528	8.66938	8.47277	7.94213	8.06124	8.07137	8.52831	8.82712	8.79109	8.71718	8.16258	9.0043	9.08167	7.80301	8.44141	9.06166	8.66668	8.3129	8.15207	9.15919	8.64194	9.13972	8.40002	8.46977	9.1511
[truncated: 12,144 more rows]
[truncated: 28 more columns]
